# Supplementary material for: Molecular and functional profiling identifies therapeutically targetable vulnerabilities in plasmablastic lymphoma
Source: Nat Commun. 2021 Aug 31;12:5183. doi: 10.1038/s41467-021-25405-w (PMC8408158; doi:10.1038/s41467-021-25405-w)
Supplement: Supplementary file 4 — Supplementary Data 1 [file 41467_2021_25405_MOESM4_ESM.xlsx]

## Sheet: Subjects and clinical data
Subject	Subject ID	Source	Clinical data	Gender	Age at diagnosis	IPI	IPI group	Stage (Ann Arbor)	ECOG	LDH>upper limit	Number of extranodal sites	Extranodal manifestations	Bulk	EBV	HIV	Immunosuppression	Kind of immuno-suppression	Oral cavity/nasopharynx	Treatment	CHOP-like (anthracycline included)	Autologous stem cell transplantation in first line	Radiotherapy in first line	Follow-up (FU)	Death at last FU	Death due to lymphoma	Other reason of death	Overall survival (OS)	Included in OS analysis	Included in OS for CHOP-like treatment only	Censored in OS analysis	Time of FU for OS	Lymphoma specific survival (LSS)	Included in LSS analysis	Included in LSS for CHOP-like treatment only	Censored in LSS analysis	Time of FU for LSS	Subcohorts	Complete study cohort (97)	Patients having whole exome sequencing (85)	Has WES initial tumor measurement	Has WES germline measurement	Has SNP initial tumor measurement	Has FISH initial tumor measurement	Has IHC initial tumor measurement
	CL_PBL1	cell line		male	NA	NA	NA	NA	NA	NA	NA	NA	NA	1	0	NA	NA	NA			NA	NA				NA												true	false	true	false	true	true	true
	PBL001	patient		female	NA	NA	NA	NA	NA	NA	NA	NA	NA	0	NA	NA	NA	NA			NA	NA				NA												true	true	true	false	true	false	false
	PBL002	patient		male	NA	NA	NA	NA	NA	NA	NA	NA	NA	1	NA	NA	NA	NA			NA	NA				NA												true	true	true	false	true	true	true
	PBL004	patient		male	NA	NA	NA	NA	NA	NA	NA	NA	NA	0	NA	NA	NA	NA			NA	NA				NA												true	true	true	true	true	true	true
	PBL005	patient		male	NA	NA	NA	NA	NA	NA	NA	NA	NA	0	NA	NA	NA	NA			NA	NA				NA												true	true	true	false	true	true	true
	PBL006	patient		female	NA	NA	NA	NA	NA	NA	NA	NA	NA	0	NA	NA	NA	NA			NA	NA				NA												true	true	true	true	true	true	true
	PBL007	patient		male	73	4	3	IVB	2	y	1	bone marrow	NA	0	NA	NA	NA	0		true	n	NA		true	true	NA		true	true	false	318		true	true	false	318		true	true	true	false	true	true	true
	PBL009	patient		male	NA	NA	NA	NA	NA	NA	NA	NA	NA	1	NA	NA	NA	NA			NA	NA				NA												true	true	true	true	true	true	true
	PBL010	patient		female	NA	NA	NA	NA	NA	NA	NA	NA	NA	0	NA	NA	NA	NA			NA	NA				NA												true	true	true	true	true	true	true
	PBL011	patient		male	87	NA	NA	NA	NA	NA	NA	NA	NA	1	0	0	NA	NA		false	n	n		true	true	NA		true	false	false	23		true	false	false	23		true	true	true	false	true	false	false
	PBL013	patient		male	33	NA	NA	NA	NA	NA	NA	NA	NA	1	NA	NA	NA	NA			NA	NA				NA												true	true	true	false	false	true	true
	PBL014	patient		female	28	NA	NA	NA	NA	NA	NA	NA	NA	1	1	1	AIDS	NA		NA	NA	NA		true	false	vulvar cancer		true	false	false	3055		true	false	true	3055		true	true	true	false	true	false	false
	PBL015	patient		male	54	NA	NA	NA	NA	NA	NA	NA	NA	1	NA	NA	NA	NA			NA	NA				NA												true	true	true	false	false	true	true
	PBL016	patient		male	62	NA	NA	IVB	NA	NA	1	clivus, sinus sphenoidalis	n	0	0	0	NA	1		true	n	y		false		NA		true	true	true	969		true	true	true	969		true	true	true	false	true	false	false
	PBL017	patient		male	80	NA	NA	NA	NA	NA	NA	NA	NA	0	NA	NA	NA	NA		NA	NA	NA		false		NA		true	false	true	887		true	false	true	887		true	true	true	false	true	true	true
	PBL019	patient		female	36	NA	NA	IVB	NA	NA	1	pericardial effusion	n	0	0	1	kidney transplantation (3x)	0			NA	NA				NA												true	true	true	false	true	true	true
	PBL020	patient		female	43	NA	NA	IVB	NA	y	0	NA	n	1	1	1	AIDS	0		true	n	n		false		NA		true	true	true	129		true	true	true	129		true	true	true	false	false	true	true
	PBL021	patient		male	58	NA	NA	NA	NA	NA	NA	NA	NA	1	NA	NA	NA	NA			NA	NA				NA												true	true	true	false	true	true	true
	PBL023	patient		female	87	NA	NA	NA	NA	NA	NA	NA	NA	1	NA	NA	NA	NA			NA	NA				NA												true	false	false	false	true	false	false
	PBL024	patient		female	65	NA	NA	NA	NA	NA	NA	NA	NA	0	NA	NA	NA	NA			NA	NA				NA												true	true	true	false	false	false	false
	PBL025	patient		male	38	NA	NA	NA	NA	NA	NA	subcutaneous lower leg	NA	1	NA	1	kidney transplantation	NA			NA	NA				NA												true	true	true	true	true	true	true
	PBL026	patient		female	36	NA	NA	NA	NA	NA	NA	mesenterium	NA	0	NA	1	kidney transplantation	NA			NA	NA				NA												true	true	true	true	true	true	true
	PBL027	patient		male	20	NA	NA	NA	NA	NA	NA	NA	NA	1	NA	1	allogenic transplantation due to severe aplastic anemia	NA			NA	NA				NA												true	true	true	false	true	true	true
	PBL030	patient		male	72	2	2	IVA	0	n	1	both sinus maxilleres with osseous destruction, infiltration of mandibula, fossa intratemporalis and orbita	n	1	0	0	NA	1		true	n	y		false		NA		true	true	true	1263		true	true	true	1263		true	true	true	true	true	true	true
	PBL031	patient		female	68	3	2	IIIA	0	y	0	NA	n	1	0	0	NA	0		true	n	n		true	true	NA		true	true	false	702		true	true	false	702		true	false	false	false	true	false	false
	PBL034	patient		male	43	3	2	IVB	3	n	2	bone, muscle	n	0	1	1	HIV + HCV (hepatitis C virus)	0		true	n	n		true	true	NA		true	true	false	326		true	true	false	326		true	true	true	true	true	true	true
	PBL035	patient		male	48	2	2	IVB	1	n	3	bone, testicle, bone marrow	y	1	1	1	HIV + HCV	0		true	n	n		false		NA		true	true	true	5416		true	true	true	5416		true	true	true	false	true	true	true
	PBL036	patient		male	66	5	3	IVB	3	y	2	testicle, bone marrow	n	1	1	1	HIV	0		true	n	n		true	true	NA		true	true	false	12		true	true	false	12		true	false	false	false	true	true	true
	PBL037	patient		female	32	1	1	IIB	3	n	0	NA	y	1	1	1	HIV	0		false	n	n		true	true	NA		true	false	false	6		true	false	false	6		true	true	true	true	true	false	false
	PBL039	patient		female	57	NA	NA	IVA	2	NA	2	jaw, bone marrow	n	0	0	0	NA	1		true	n	n		true		NA		true	true	false	252		true	true	true	252		true	true	true	false	true	true	true
	PBL040	patient		male	40	2	2	IVB	1	n	2	central nervous system, bone marrow	y	1	1	1	HIV	0		true	y	n		false		NA		true	true	true	1233		true	true	true	1233		true	true	true	false	true	true	true
	PBL041	patient		male	56	4	3	IVB	2	y	3	pleura, testicle, bone	n	0	0	0	NA	0		true	n	n		true	true	NA		true	true	false	231		true	true	false	231		true	true	true	false	true	true	true
	PBL042	patient		female	55	0	1	IAE	0	n	1	NA	n	0	0	0	NA	NA		true	n	n		false		NA		true	true	true	679		true	true	true	679		true	true	true	false	true	true	true
	PBL043	patient		male	81	5	3	IVA	2	y	2	central nervous system, tonsils	n	0	0	0	NA	1		false	n	y		true	false	pneumonia		true	false	false	54		true	false	true	54		true	true	true	false	false	false	false
	PBL045	patient		male	77	5	3	IVB	4	y	3	skin, bone, bone marrow	n	1	0	0	NA	0		false	n	n		true	true	NA		true	false	false	25		true	false	false	25		true	true	true	false	true	false	false
	PBL049	patient		male	39	3	2	IVB	3	y	1	intestine	y	1	1	1	HIV	0		true	n	y		false		NA		true	true	true	1479		true	true	true	1479		true	true	true	false	true	true	true
	PBL051	patient		male	41	2	2	IVA	0	y	1	perianal region	y	1	1	1	HIV	0		true	n	y		false		NA		true	true	true	301		true	true	true	301		true	true	true	false	true	true	true
	PBL052	patient		male	37	1	1	IIIAE	1	n	1	maxillary sinus	y	1	1	1	HIV	1		true	n	y		false		NA		true	true	true	1864		true	true	true	1864		true	true	true	false	false	false	false
	PBL053	patient		NA	NA	NA	NA	NA	NA	NA	NA	NA	NA	1	NA	NA	NA	NA			NA	NA				NA												true	true	true	false	true	false	false
	PBL054	patient		NA	NA	NA	NA	NA	NA	NA	NA	NA	NA	0	NA	NA	NA	NA			NA	NA				NA												true	true	true	false	true	true	true
	PBL055	patient		male	41	1	1	IVA	0	n	1	liver	y	1	0	0	NA	0		true	n	y		false		NA		true	true	true	3491		true	true	true	3491		true	true	true	false	true	false	true
	PBL056	patient		male	51	NA	NA	NA	NA	NA	NA	NA	NA	0	NA	NA	NA	NA		NA	NA	NA		false		NA		true	false	true	6014		true	false	true	6014		true	true	true	false	true	false	false
	PBL057	patient		female	65	5	3	IVA	2	y	4	skin, rectum, suprarenal, bone	y	0	0	1	liver transplant due to HCV	0		NA	NA	NA		true	true	NA		true	false	false	65		true	false	false	65		true	false	false	false	true	false	false
	PBL058	patient		male	61	1	1	IIA	1	n	0	NA	n	0	0	0	NA	0		true	n	n		true	false	bronchoaspiration		true	true	false	139		true	true	true	139		true	true	true	false	false	true	true
	PBL059	patient		male	36	1	1	IA	0	y	0	NA	n	1	0	0	NA	0		true	n	y		false		NA		true	true	true	1622		true	true	true	1622		true	true	true	false	true	true	true
	PBL060	patient		male	86	NA	NA	NA	NA	NA	NA	NA	NA	1	0	0	NA	NA			NA	NA				NA												true	true	true	false	true	true	true
	PBL061	patient		male	66	NA	NA	NA	NA	NA	NA	NA	NA	0	NA	NA	NA	NA			NA	NA				NA												true	true	true	false	true	true	true
	PBL062	patient		male	49	NA	NA	NA	NA	NA	NA	NA	NA	1	NA	1	kidney transplantation	NA			NA	NA				NA												true	true	true	true	false	true	true
	PBL063	patient		female	70	NA	NA	IE	NA	NA	1	large bowel	NA	1	NA	1	Morbus Crohn	0			NA	NA				NA												true	true	true	true	true	false	false
	PBL064	patient		female	64	NA	NA	NA	NA	NA	NA	NA	NA	0	0	0	NA	NA			NA	NA				NA												true	true	true	false	true	true	true
	PBL067	patient		male	82	NA	NA	NA	NA	NA	NA	NA	NA	1	NA	1	kidney transplantation	NA			NA	NA				NA												true	true	true	false	true	true	true
	PBL068	patient		male	75	NA	NA	NA	NA	NA	1	anal region	NA	0	0	NA	NA	0			NA	NA				NA												true	true	true	false	true	true	true
	PBL069	patient		female	77	NA	NA	NA	NA	NA	NA	lung	NA	1	NA	1	rheumatoid arthritis; pneumonia from Echinococcus alveolaris	NA			NA	NA				NA												true	true	true	false	true	true	true
	PBL070	patient		male	65	NA	NA	NA	NA	NA	NA	gingiva	NA	1	NA	1	kidney transplantation	1			NA	NA				NA												true	true	true	false	true	true	true
	PBL071	patient		female	53	NA	NA	NA	NA	NA	1	perianal region	NA	1	1	1	NA	0			NA	NA				NA												true	true	true	false	true	true	true
	PBL073	patient		male	73	NA	NA	NA	NA	NA	NA	NA	NA	1	NA	NA	NA	NA			NA	NA				NA												true	true	true	false	true	true	true
	PBL075	patient		male	77	NA	NA	NA	NA	NA	1	gingiva	NA	1	NA	NA	NA	1			NA	NA				NA												true	false	false	false	true	false	true
	PBL076	patient		NA	50	NA	NA	NA	NA	NA	1	oral cavity	NA	1	1	1	NA	1			NA	NA				NA												true	true	true	false	true	false	false
	PBL077	patient		male	65	NA	NA	IIAE	NA	NA	1	jaw	n	1	0	0	NA	1		true	y	y		false		NA		true	true	true	1729		true	true	true	1729		true	false	false	false	true	false	false
	PBL078	patient		male	76	NA	NA	NA	NA	NA	1	gingiva	NA	0	NA	NA	NA	1			NA	NA				NA												true	true	true	false	true	true	true
	PBL081	patient		NA	58	NA	NA	NA	NA	NA	NA	NA	NA	1	NA	NA	NA	NA			NA	NA				NA												true	true	true	false	true	true	true
	PBL083	patient		male	79	NA	NA	NA	NA	NA	1	lower jaw	NA	1	NA	NA	NA	1			NA	NA				NA												true	true	true	false	true	true	true
	PBL084	patient		male	50	NA	NA	NA	NA	NA	NA	NA	NA	1	1	1	NA	NA			NA	NA				NA												true	true	true	false	true	true	true
	PBL085	patient		male	18	NA	NA	NA	NA	NA	1	large bowel	NA	0	NA	1	M. Crohn and primary sclerosing cholangitis	0			NA	NA				NA												true	false	false	false	true	false	true
	PBL086	patient		female	40	NA	NA	NA	NA	NA	1	gingiva	NA	0	NA	NA	NA	1			NA	NA				NA												true	true	true	false	true	true	true
	PBL087	patient		female	58	1	1	IIA	NA	NA	0	NA	n	1	0	0	NA	0		true	n	y		false		NA		true	true	true	673		true	true	true	673		true	true	true	false	true	true	true
	PBL088	patient		male	62	NA	NA	NA	NA	NA	1	kidney	NA	1	NA	1	kidney transplantation	0			NA	NA				NA												true	true	true	false	false	true	true
	PBL090	patient		NA	17	NA	NA	NA	NA	NA	NA	NA	NA	1	NA	NA	NA	NA			NA	NA				NA												true	true	true	false	true	false	true
	PBL092	patient		NA	83	NA	NA	NA	NA	NA	NA	NA	NA	1	NA	NA	NA	NA			NA	NA				NA												true	true	true	false	true	true	true
	PBL093	patient		male	89	2	2	IA	3	n	1	sinus maxillaris with destruction of orbita and basis of scull	n	0	0	0	NA	1		false	NA	y		true		NA		true	false	false	80		true	false	true	80		true	true	true	true	true	false	false
	PBL094	patient		NA	73	NA	NA	NA	NA	NA	NA	NA	NA	0	NA	NA	NA	NA			NA	NA				NA												true	true	true	false	true	true	true
	PBL095	patient		female	77	1	1	IAE	1	n	1	skin	n	0	0	1	chemotherapy for pre-existing CLL (12/2014)	0		false	n	y		false		NA		true	false	true	1437		true	false	true	1437		true	true	true	false	true	true	true
	PBL097	patient		female	67	4	3	IVB	0	y	4	sigma, ovary, uterus, bladder	n	1	0	0	NA	0		true	n	n		false		NA		true	true	true	1733		true	true	true	1733		true	true	true	true	false	false	false
	PBL098	patient		male	23	3	2	IVA	0	y	4	bone, menigeosis and infiltration of the optic nerve, bone marrow	n	1	1	1	HIV	0		true	n	n		false		NA		true	true	true	1909		true	true	true	1909		true	true	true	false	true	false	true
	PBL100	patient		male	71	1	1	IAE	1	n	1	rectum	n	1	0	0	NA	0		true	n	n		false		NA		true	true	true	816		true	true	true	816		true	true	true	true	true	true	true
	PBL102	patient		male	41	4	3	IVA	2	y	5	ascending colon, caecum, duodenum, pleura, ascites	y	0	1	1	HIV	0		true	n	n		true	false	infection		true	true	false	63		true	true	true	63		true	true	true	true	true	false	false
	PBL103	patient		female	63	3	2	IIIA	1	y	0	NA	n	1	0	0	NA	0		false	n	NA		false		NA		true	false	true	3026		true	false	true	3026		true	true	true	true	true	true	true
	PBL104	patient		female	60	4	3	IVA	2	y	6	pancreas, stomach, pelvic floor, liver, adrenal glands, pleura	n	0	0	1	chemotherapy for pre-existing B-CLL 02/2001	0		true	n	n		true	true	NA		true	true	false	87		true	true	false	87		true	true	true	true	true	false	false
	PBL105	patient		female	85	3	2	IVB	1	y	1	liver	y	1	0	0	NA	0		true	n	n		false		NA		true	true	true	99		true	true	true	99		true	true	true	true	true	true	true
	PBL106	patient		male	58	NA	NA	NA	NA	NA	NA	NA	NA	0	NA	NA	NA	NA			NA	NA				NA												true	true	true	false	true	false	true
	PBL110	patient		male	65	2	2	IIIA	1	n	0	NA	n	0	0	0	NA	0		true	n	n		true	true	NA		true	true	false	136		true	true	false	136		true	true	true	false	false	true	true
	PBL111	patient		male	37	2	2	IVA	1	y	1	NA	n	1	1	1	NA	NA		true	n	n		false		NA		true	true	true	2377		true	true	true	2377		true	false	false	false	false	true	true
	PBL112	patient		female	NA	NA	NA	NA	NA	NA	NA	NA	NA	0	NA	NA	NA	NA			NA	NA				NA												true	true	true	false	true	true	true
	PBL114	patient		NA	NA	NA	NA	NA	NA	NA	NA	NA	NA	0	NA	NA	NA	NA			NA	NA				NA												true	true	true	false	true	true	true
	PBL115	patient		male	56	2	2	IIAE	2	y	1	gingiva	n	0	0	0	NA	1		true	n	n		true	true	NA		true	true	false	163		true	true	false	163		true	true	true	true	true	false	true
	PBL116	patient		male	79	1	1	IAE	1	n	1	sinus maxillaris and recessus sphenoethmoidalis, infiltration of orbita	n	0	0	1	colitis ulcerosa	1		true	n	n		false		NA		true	true	true	576		true	true	true	576		true	true	true	true	true	true	true
	PBL118	patient		NA	NA	NA	NA	NA	NA	NA	NA	NA	NA	0	NA	NA	NA	NA			NA	NA				NA												true	true	true	false	true	false	false
	PBL121	patient		NA	NA	NA	NA	NA	NA	NA	NA	NA	NA	1	NA	NA	NA	NA			NA	NA				NA												true	false	false	false	true	false	false
	PBL122	patient		NA	NA	NA	NA	NA	NA	NA	NA	NA	NA	1	NA	NA	NA	NA			NA	NA				NA												true	true	true	false	false	false	false
	PBL123	patient		male	57	0	1	IAE	0	n	1	sinus maxillaris	n	1	0	0	NA	1		true	n	y		false		NA		true	true	true	491		true	true	true	491		true	true	true	false	false	false	true
	PBL127	patient		male	67	2	2	IAE	0	y	1	maxilla	n	1	0	0	NA	1		true	n	y		false		NA		true	true	true	1659		true	true	true	1659		true	false	false	false	true	false	false
	PBL130	patient		male	44	0	1	IAE	0	n	1	hard palate	n	1	1	1	NA	1		false	n	y		false		NA		true	false	true	1321		true	false	true	1321		true	true	true	false	true	true	true
	PBL132	patient		male	72	1	1	IAE	0	n	1	soft tissue	n	1	0	0	NA	0		true	n	y		false		NA		true	true	true	1031		true	true	true	1031		true	true	true	false	true	true	true
	PBL135	patient		female	75	3	2	IVB	0	y	1	soft tissue (buttock)	n	0	NA	NA	NA	0		true	n	n		true	true	NA		true	true	false	206		true	true	false	206		true	false	false	false	true	false	false
	PBL138	patient		male	62	2	2	IAE	0	y	1	bladder	n	1	0	0	NA	0		true	n	n		false		NA		true	true	true	645		true	true	true	645		true	true	true	false	true	true	true
	PBL140	patient		female	72	3	2	IVB	1	n	3	liver, pleura	NA	0	0	0	NA	NA		true	n	n		false		NA		true	true	true	502		true	true	true	502		true	true	true	true	true	false	false
	PBL141	patient		male	63	2	2	IVB	1	n	1	soft tissue (chest wall)	n	0	0	0	NA	0		true	y	n		false		NA		true	true	true	467		true	true	true	467		true	true	true	true	true	false	false

## Sheet: IHC and FISH
Subject	Subject ID	Source	Measurement	Measur-ement tech-nology	Unique Sample ID	Immuno-histochemistry	Assembled on TMA	CD56	CD138	IgKappa	IgLambda	CD30	PDL1	CD3	IRF4/MUM1	CD20	CD38	Alk	CD19	PAX5	EBER	PDL2	IgG	Blimp1	Ki67	HHV-8 Lana	MYC-IHC	MYC expression	FISH	MYC-BAP	MYC-IgH	MYC translocation state
	CL_PBL1	cell line		IHC	CL_PBL1.TI.IHC		1	0	1	0	0	0	0	0	1	0	0	0	0	0	1	0	0	0.8	0.9	0	0.2	0		1	1	1
	PBL001	patient		IHC	PBL001.TI.IHC		NA	NA	NA	NA	NA	NA	NA	NA	NA	0	NA	NA	NA	NA	0	NA	NA	NA	NA	NA	NA	NA		NA	NA	NA
	PBL002	patient		IHC	PBL002.TI.IHC		1	0	1	0	1	0	0	0	1	0	1	0	1	0	1	0	1	0.8	0.7	0	0.1	0		0	0	0
	PBL004	patient		IHC	PBL004.TI.r1.IHC		1	0	1	0	1	1	0	0	1	0	1	0	0	0	0	0	0	0.8	0.9	0	0.4	1		0	0	0
	PBL005	patient		IHC	PBL005.TI.IHC		1	1	1	0	0	0	0	0	1	0	1	0	0	0	0	0	0	NA	NA	0	0.1	0		0	0	0
	PBL006	patient		IHC	PBL006.TI.IHC		1	0	0	0	1	0	1	1	1	0	1	0	0	0	0	0	0	0.8	0.8	0	0.1	0		0	0	0
	PBL007	patient		IHC	PBL007.TI.r1.IHC		1	1	1	1	0	0	0	0	1	0	1	0	0	0	0	0	0	1	1	0	0.8	1		1	1	1
	PBL009	patient		IHC	PBL009.TI.IHC		1	0	1	0	1	0	0	0	1	0	1	0	0	0	1	0	0	0.2	0.8	0	0.1	0		1	0	1
	PBL010	patient		IHC	PBL010.TI.IHC		1	1	1	0	1	0	0	0	1	0	1	0	0	1	0	0	1	0.6	0.9	0	0.7	1		1	0	1
	PBL011	patient		IHC	PBL011.TI.IHC		NA	NA	NA	NA	NA	NA	NA	NA	NA	0	NA	NA	NA	NA	1	NA	NA	NA	NA	NA	NA	NA		NA	NA	NA
	PBL013	patient		IHC	PBL013.TI.IHC		1	0	0	0	0	0	0	0	1	0	1	0	0	0	1	0	1	0.4	0.8	0	0.2	0		1	1	1
	PBL014	patient		IHC	PBL014.TI.IHC		NA	NA	NA	NA	NA	NA	NA	NA	NA	NA	NA	NA	NA	NA	1	NA	NA	NA	NA	NA	NA	NA		NA	NA	NA
	PBL015	patient		IHC	PBL015.TI.IHC		1	0	1	0	0	0	0	0	1	1	1	0	0	1	1	0	0	0.8	1	0	0.8	1		0	0	0
	PBL016	patient		IHC	PBL016.TI.IHC		NA	NA	NA	NA	NA	NA	NA	NA	NA	0	NA	NA	NA	NA	0	NA	NA	NA	NA	NA	NA	NA		NA	NA	NA
	PBL017	patient		IHC	PBL017.TI.IHC		1	1	1	0	1	0	0	0	1	0	1	0	0	0	0	0	0	0.9	0.5	0	0.1	0		0	0	0
	PBL019	patient		IHC	PBL019.TI.IHC		1	0	1	0	1	0	0	0	1	0	0	0	1	1	0	0	0	0.3	1	0	0.7	1		1	1	1
	PBL020	patient		IHC	PBL020.TI.IHC		1	0	0	0	0	1	0	0	1	0	1	0	0	0	1	0	1	0.3	0.9	0	0.8	1		1	1	1
	PBL021	patient		IHC	PBL021.TI.IHC		1	0	1	0	0	0	0	0	1	0	1	0	0	0	1	0	1	0.9	0.8	0	0.3	0		1	NA	1
	PBL023	patient		IHC	PBL023.TI.IHC		NA	NA	NA	NA	NA	NA	NA	NA	NA	1	NA	NA	NA	NA	1	NA	NA	NA	NA	NA	NA	NA		NA	NA	NA
	PBL024	patient		IHC	PBL024.TI.IHC		NA	NA	NA	NA	NA	NA	NA	NA	NA	1	NA	NA	NA	NA	0	NA	NA	NA	NA	NA	NA	NA		NA	NA	NA
	PBL025	patient		IHC	PBL025.TI.IHC		1	1	1	0	1	0	0	0	1	0	1	0	0	0	1	0	0	0.7	0.7	0	0.1	0		0	0	0
	PBL026	patient		IHC	PBL026.TI.r1.IHC		1	0	1	0	1	1	0	0	1	0	1	0	0	0	0	0	0	0.6	0.9	0	0.7	1		NA	1	1
	PBL027	patient		IHC	PBL027.TI.r1.IHC		1	0	1	0	1	0	0	0	1	1	1	0	1	1	1	0	1	0.9	0.9	0	0.2	0		1	0	1
	PBL030	patient		IHC	PBL030.TI.IHC		1	1	1	0	1	0	0	0	1	0	1	0	0	0	1	0	0	0.9	0.8	0	0.6	1		0	0	0
	PBL031	patient		IHC	PBL031.TI.IHC		NA	NA	NA	NA	NA	NA	NA	NA	NA	0	NA	NA	NA	NA	1	NA	NA	NA	NA	NA	NA	NA		NA	NA	NA
	PBL034	patient		IHC	PBL034.TI.IHC		1	0	1	0	0	1	0	0	1	0	1	0	0	0	0	0	1	0.7	0.5	0	0.1	0		0	0	0
	PBL035	patient		IHC	PBL035.TI.IHC		1	0	1	0	0	0	0	0	1	0	1	0	0	0	1	0	0	0.3	0.8	0	0.4	1		0	1	1
	PBL036	patient		IHC	PBL036.TI.IHC		1	0	1	0	0	0	0	0	1	0	1	0	0	0	1	0	0	0.1	NA	NA	NA	NA		NA	1	1
	PBL037	patient		IHC	PBL037.TI.IHC		NA	NA	NA	NA	NA	NA	NA	NA	NA	0	NA	NA	NA	NA	1	NA	NA	NA	NA	NA	NA	NA		NA	NA	NA
	PBL039	patient		IHC	PBL039.TI.IHC		1	0	1	0	1	1	0	0	1	0	1	0	0	0	0	0	0	0.6	0.9	0	0.4	1		0	0	0
	PBL040	patient		IHC	PBL040.TI.IHC		1	0	1	0	1	1	0	0	1	0	1	0	0	0	1	0	0	0.7	0.9	0	0.6	1		NA	1	1
	PBL041	patient		IHC	PBL041.TI.IHC		1	0	1	0	1	0	0	0	1	0	1	0	0	0	0	0	0	0.4	1	0	0.5	1		1	1	1
	PBL042	patient		IHC	PBL042.TI.IHC		1	0	1	1	0	0	0	0	1	1	1	0	0	0	0	0	0	0.2	0.9	0	0.4	1		1	1	1
	PBL043	patient		IHC	PBL043.TI.IHC		NA	NA	NA	NA	NA	NA	NA	NA	NA	0	NA	NA	NA	NA	0	NA	NA	NA	NA	NA	NA	NA		NA	NA	NA
	PBL045	patient		IHC	PBL045.TI.IHC		NA	NA	NA	NA	NA	NA	NA	NA	NA	0	NA	NA	NA	NA	1	NA	NA	NA	NA	NA	NA	NA		NA	NA	NA
	PBL049	patient		IHC	PBL049.TI.IHC		1	0	0	0	0	0	1	0	1	0	0	0	0	0	1	0	0	0.2	0.8	0	0.4	1		1	1	1
	PBL051	patient		IHC	PBL051.TI.IHC		1	0	1	1	0	0	0	0	1	0	1	0	0	1	1	0	0	0.9	1	0	0.9	1		1	0	1
	PBL052	patient		IHC	PBL052.TI.IHC		NA	NA	NA	NA	NA	NA	NA	NA	NA	0	NA	NA	NA	NA	1	NA	NA	NA	NA	NA	NA	NA		NA	NA	NA
	PBL053	patient		IHC	PBL053.TI.IHC		NA	NA	NA	NA	NA	NA	NA	NA	NA	0	NA	NA	NA	NA	1	NA	NA	NA	NA	NA	NA	NA		NA	NA	NA
	PBL054	patient		IHC	PBL054.TI.IHC		1	0	1	0	1	1	0	0	1	0	1	0	0	0	0	0	0	0.3	0.7	0	0.7	1		0	0	0
	PBL055	patient		IHC	PBL055.TI.IHC		1	0	1	0	1	0	1	0	1	0	0	0	0	0	1	1	0	0.1	0.4	0	0	0		NA	0	NA
	PBL056	patient		IHC	PBL056.TI.IHC		NA	NA	NA	NA	NA	NA	NA	NA	NA	0	NA	NA	NA	NA	0	NA	NA	NA	NA	NA	NA	NA		NA	NA	NA
	PBL057	patient		IHC	PBL057.TI.IHC		NA	NA	NA	NA	NA	NA	NA	NA	NA	0	NA	NA	NA	NA	0	NA	NA	NA	NA	NA	NA	NA		NA	NA	NA
	PBL058	patient		IHC	PBL058.TI.IHC		1	0	1	0	0	0	0	0	1	0	1	0	0	0	0	0	0	0.1	0.8	0	0.6	1		1	1	1
	PBL059	patient		IHC	PBL059.TI.IHC		1	0	1	0	0	0	0	1	1	0	1	0	0	0	1	0	0	0.7	0.9	0	0.9	1		0	0	0
	PBL060	patient		IHC	PBL060.TI.IHC		1	0	0	0	0	0	0	0	1	0	1	0	1	1	1	0	1	0.7	0.9	0	0.1	0		0	0	0
	PBL061	patient		IHC	PBL061.TI.IHC		1	1	0	0	1	0	0	0	1	0	1	0	0	1	0	0	0	0.9	0.8	0	0.5	1		0	0	0
	PBL062	patient		IHC	PBL062.TI.IHC		1	NA	1	1	0	0	0	0	1	0	1	0	0	0	1	0	1	0.6	0.8	0	0.3	0		0	0	0
	PBL063	patient		IHC	PBL063.TI.r1.IHC		NA	NA	NA	NA	NA	NA	NA	NA	NA	0	NA	NA	NA	NA	1	NA	NA	NA	NA	NA	NA	NA		NA	NA	NA
	PBL064	patient		IHC	PBL064.TI.IHC		1	1	1	0	0	0	0	0	1	0	1	0	0	0	0	0	0	0.1	0.6	0	0.2	0		1	1	1
	PBL067	patient		IHC	PBL067.TI.IHC		1	1	1	0	1	0	0	1	1	0	0	0	0	0	1	1	0	0.8	0.6	0	0.5	1		0	0	0
	PBL068	patient		IHC	PBL068.TI.IHC		1	1	1	0	0	0	0	0	1	0	1	0	0	0	0	0	0	0.8	1	0	0.7	1		1	0	1
	PBL069	patient		IHC	PBL069.TI.IHC		1	0	1	0	0	1	0	0	1	1	1	0	1	1	1	0	0	0.7	0.9	0	0.4	1		0	0	0
	PBL070	patient		IHC	PBL070.TI.IHC		1	0	0	0	0	1	1	0	1	0	0	0	0	0	1	0	0	0.7	0.9	0	0.7	1		0	0	0
	PBL071	patient		IHC	PBL071.TI.IHC		1	1	1	0	0	0	0	0	1	0	0	0	0	0	1	0	0	0.8	0.9	0	0.8	1		1	1	1
	PBL073	patient		IHC	PBL073.TI.IHC		1	0	1	0	0	0	1	0	1	0	1	0	0	0	1	0	0	0.6	0.7	0	0.1	0		0	0	0
	PBL075	patient		IHC	PBL075.TI.IHC		1	0	1	0	0	0	0	1	1	0	1	0	0	0	1	0	0	0.7	0.7	0	0.1	0		NA	0	NA
	PBL076	patient		IHC	PBL076.TI.IHC		NA	NA	NA	NA	NA	NA	NA	NA	NA	0	NA	NA	NA	NA	1	NA	NA	NA	NA	NA	NA	NA		NA	NA	NA
	PBL077	patient		IHC	PBL077.TI.IHC		NA	NA	NA	NA	NA	NA	NA	NA	NA	0	NA	NA	NA	NA	1	NA	NA	NA	NA	NA	NA	NA		NA	NA	NA
	PBL078	patient		IHC	PBL078.TI.IHC		1	0	1	1	0	0	0	0	1	0	1	0	0	0	0	0	0	0.7	1	0	0.8	1		0	0	0
	PBL081	patient		IHC	PBL081.TI.IHC		1	0	1	0	1	0	0	0	1	0	1	0	0	0	1	0	0	0.6	0.3	0	0	0		0	0	0
	PBL083	patient		IHC	PBL083.TI.IHC		1	1	1	0	0	0	0	0	1	0	1	0	0	0	1	0	0	1	0.8	0	0.4	1		0	0	0
	PBL084	patient		IHC	PBL084.TI.IHC		1	0	0	0	0	0	0	0	1	1	1	0	0	0	1	0	1	0.2	0.9	0	0.6	1		1	1	1
	PBL085	patient		IHC	PBL085.TI.IHC		1	0	0	1	0	1	0	0	1	1	1	0	1	1	0	0	0	0.7	0.7	0	0.2	0		NA	0	NA
	PBL086	patient		IHC	PBL086.TI.IHC		1	1	1	0	0	0	0	0	1	0	1	0	0	0	0	0	0	0.2	0.9	0	0.4	1		1	0	1
	PBL087	patient		IHC	PBL087.TI.IHC		1	NA	1	0	1	0	0	0	1	1	1	0	1	0	1	0	1	0.8	0.3	0	0	0		0	0	0
	PBL088	patient		IHC	PBL088.TI.IHC		1	NA	NA	NA	NA	NA	1	0	1	0	0	0	0	0	1	0	1	0	0.8	0	NA	NA		0	0	0
	PBL090	patient		IHC	PBL090.TI.IHC		1	0	0	0	0	0	1	0	1	0	0	0	0	1	1	0	0	0.8	0.8	0	NA	NA		NA	0	NA
	PBL092	patient		IHC	PBL092.TI.IHC		1	1	1	0	1	0	0	0	1	1	1	0	0	0	1	0	0	1	0.7	0	0.2	0		0	0	0
	PBL093	patient		IHC	PBL093.TI.IHC		NA	NA	NA	NA	NA	NA	NA	NA	NA	0	NA	NA	NA	NA	0	NA	NA	NA	NA	NA	NA	NA		NA	NA	NA
	PBL094	patient		IHC	PBL094.TI.IHC		1	1	1	0	1	1	1	0	1	0	1	0	0	0	0	0	0	0.9	0.9	0	0.8	1		1	1	1
	PBL095	patient		IHC	PBL095.TI.IHC		1	1	1	0	1	0	0	0	1	0	NA	0	0	0	0	0	0	0.9	0.8	0	0.7	1		0	0	0
	PBL097	patient		IHC	PBL097.TI.IHC		NA	NA	NA	NA	NA	NA	NA	NA	NA	0	NA	NA	NA	NA	1	NA	NA	NA	NA	NA	NA	NA		NA	NA	NA
	PBL098	patient		IHC	PBL098.TI.IHC		1	0	1	0	0	0	0	0	1	0	1	0	0	0	1	0	0	0.1	0.9	0	0.2	0		NA	NA	NA
	PBL100	patient		IHC	PBL100.TI.IHC		1	0	0	0	0	0	0	0	1	0	1	0	0	0	1	0	1	0.1	0.9	0	0.9	1		1	1	1
	PBL102	patient		IHC	PBL102.TI.r1.IHC		NA	NA	NA	NA	NA	NA	NA	NA	NA	1	NA	NA	NA	NA	0	NA	NA	NA	NA	NA	NA	NA		NA	NA	NA
	PBL103	patient		IHC	PBL103.TI.IHC		1	0	1	0	0	0	0	0	1	0	1	0	0	0	1	0	0	0.5	1	0	0.7	1		1	0	1
	PBL104	patient		IHC	PBL104.TI.r1.IHC		NA	NA	NA	NA	NA	NA	NA	NA	NA	0	NA	NA	NA	NA	0	NA	NA	NA	NA	NA	NA	NA		NA	NA	NA
	PBL105	patient		IHC	PBL105.TI.r1.IHC		1	0	0	0	0	1	0	0	1	1	0	0	1	1	1	0	0	0	0.7	0	0.1	0		0	0	0
	PBL106	patient		IHC	PBL106.TI.IHC		1	0	1	0	0	1	0	0	1	0	1	0	0	0	0	0	0	0.7	0.9	0	0.6	1		NA	NA	NA
	PBL110	patient		IHC	PBL110.TI.IHC		1	1	1	0	0	0	1	0	1	0	0	0	0	0	0	0	0	0.8	1	0	0.5	1		0	0	0
	PBL111	patient		IHC	PBL111.TI.IHC		1	0	0	0	0	0	1	0	1	0	1	0	1	1	1	0	0	0.3	0.9	0	0.5	1		1	0	1
	PBL112	patient		IHC	PBL112.TI.IHC		1	0	1	1	0	0	0	0	1	0	1	0	0	0	0	0	0	0.8	0.4	0	0.1	0		0	0	0
	PBL114	patient		IHC	PBL114.TI.IHC		1	0	1	0	0	0	0	0	1	0	1	0	0	0	0	0	0	0.2	0.7	0	0.1	0		1	1	1
	PBL115	patient		IHC	PBL115.TI.IHC		1	1	1	1	0	0	0	0	1	0	1	0	0	0	0	0	0	0.6	0.9	0	0.1	0		NA	NA	NA
	PBL116	patient		IHC	PBL116.TI.IHC		1	0	1	1	0	0	0	0	1	0	1	0	1	0	0	0	1	0.9	0.7	0	0.5	1		0	0	0
	PBL118	patient		IHC	PBL118.TI.IHC		NA	NA	NA	NA	NA	NA	NA	NA	NA	0	NA	NA	NA	NA	0	NA	NA	NA	NA	NA	NA	NA		NA	NA	NA
	PBL121	patient		IHC	PBL121.TI.IHC		NA	NA	NA	NA	NA	NA	NA	NA	NA	0	NA	NA	NA	NA	1	NA	NA	NA	NA	NA	NA	NA		NA	NA	NA
	PBL122	patient		IHC	PBL122.TI.IHC		NA	NA	NA	NA	NA	NA	NA	NA	NA	0	NA	NA	NA	NA	1	NA	NA	NA	NA	NA	NA	NA		NA	NA	NA
	PBL123	patient		IHC	PBL123.TI.IHC		1	1	0	1	0	0	0	0	1	0	1	0	0	0	1	0	0	0.9	0.8	0	0.2	0		NA	NA	NA
	PBL127	patient		IHC	PBL127.TI.IHC		NA	NA	NA	NA	NA	NA	NA	NA	NA	0	NA	NA	NA	NA	1	NA	NA	NA	NA	NA	NA	NA		NA	NA	NA
	PBL130	patient		IHC	PBL130.TI.IHC		1	0	1	0	0	0	0	0	1	0	1	0	0	0	1	0	0	0.6	0.8	0	0.4	1		1	1	1
	PBL132	patient		IHC	PBL132.TI.IHC		1	0	1	0	1	0	0	0	1	0	1	0	0	0	1	0	0	0.6	0.8	0	0.1	0		0	0	0
	PBL135	patient		IHC	PBL135.TI.IHC		NA	NA	NA	NA	NA	NA	NA	NA	NA	0	NA	NA	NA	NA	0	NA	NA	NA	NA	NA	NA	NA		NA	NA	NA
	PBL138	patient		IHC	PBL138.TI.IHC		1	1	1	1	0	0	0	1	1	0	1	0	0	0	1	0	0	0.8	0.9	0	0.1	0		0	0	0
	PBL140	patient		IHC	PBL140.TI.IHC		NA	NA	NA	NA	NA	NA	NA	NA	NA	1	NA	NA	NA	NA	0	NA	NA	NA	NA	NA	NA	NA		NA	NA	NA
	PBL141	patient		IHC	PBL141.TI.IHC		NA	NA	NA	NA	NA	NA	NA	NA	NA	0	NA	NA	NA	NA	0	NA	NA	NA	NA	NA	NA	NA		NA	NA	NA

## Sheet: WES measurements
Subject	Subject ID	Source	Sample	Phenotype	Cell material	Sample role	Measured DNA amount [ng]	site of origin (normal tissue)	Measurement	Measurement technology	Unique sample ID	Raw data	#read pairs (HISAT2)	Rate of aligned read pairs (HISAT2)	Mean aligned coverage [1/Mb]	#reads passing GATK QC	Mean effective coverage [1/Mb]	Raw data file name for WES, forward reads	Raw data file name for WES, reverse reads
	CL_PBL1	cell line		plasmablastic lymphoma	cell line	tumor-initial	NaN			Whole exome DNA-sequencing	CL_PBL1.TI.WES		38848732	0.9873	115.994	33088036	100.065	CL_PBL1.TI.WES_ND181103971_R1.fq.gz	CL_PBL1.TI.WES_ND181103971_R2.fq.gz
	LK001	patient		normal	FFPE	germline	1500	reactive lymph node		Whole exome DNA-sequencing	LK001.GL.WES		32177561	0.9722	94.6059	22272983	67.3578	LK001.GL.WES_ND181203851_R1.fq.gz	LK001.GL.WES_ND181203851_R2.fq.gz
	LK002	patient		normal	FFPE	germline	1500	reactive lymph node		Whole exome DNA-sequencing	LK002.GL.WES		23126229	0.9678	67.6862	17761335	53.7137	LK002.GL.WES_ND181203852_R1.fq.gz	LK002.GL.WES_ND181203852_R2.fq.gz
	LK003	patient		normal	FFPE	germline	840	reactive lymph node		Whole exome DNA-sequencing	LK003.GL.WES		26258046	0.9763	77.5274	21003027	63.5172	LK003.GL.WES_ND181203853_R1.fq.gz	LK003.GL.WES_ND181203853_R2.fq.gz
	LK004	patient		normal	FFPE	germline	1500	reactive lymph node		Whole exome DNA-sequencing	LK004.GL.WES		20484547	0.9646	59.7562	13994033	42.3207	LK004.GL.WES_ND181203854_R1.fq.gz	LK004.GL.WES_ND181203854_R2.fq.gz
	LK005	patient		normal	FFPE	germline	1500	reactive lymph node		Whole exome DNA-sequencing	LK005.GL.WES		36837158	0.9714	108.217	29474811	89.1375	LK005.GL.WES_ND181203855_R1.fq.gz	LK005.GL.WES_ND181203855_R2.fq.gz
	LK006	patient		normal	FFPE	germline	1500	reactive lymph node		Whole exome DNA-sequencing	LK006.GL.WES		25669993	0.8786	68.2066	11013226	33.3061	LK006.GL.WES_ND181203856_R1.fq.gz	LK006.GL.WES_ND181203856_R2.fq.gz
	LK008	patient		normal	FFPE	germline	1400	reactive lymph node		Whole exome DNA-sequencing	LK008.GL.WES		19987848	0.942	56.9412	12549593	37.9524	LK008.GL.WES_ND181203858_R1.fq.gz	LK008.GL.WES_ND181203858_R2.fq.gz
	LK009	patient		normal	FFPE	germline	1500	reactive lymph node		Whole exome DNA-sequencing	LK009.GL.WES		58360267	0.9638	170.104	35844597	108.401	LK009.GL.WES_ND181203859_R1.fq.gz	LK009.GL.WES_ND181203859_R2.fq.gz
	LK010	patient		normal	FFPE	germline	1500	reactive lymph node		Whole exome DNA-sequencing	LK010.GL.WES		20856814	0.8554	53.9544	7447878	22.5238	LK010.GL.WES_ND181203860_R1.fq.gz	LK010.GL.WES_ND181203860_R2.fq.gz
	PBL001	patient		plasmablastic lymphoma	FFPE	tumor-initial	800			Whole exome DNA-sequencing	PBL001.TI.WES		57999502	0.9728	170.631	38722974	117.106	PBL001.TI.WES_ND181103972_R1.fq.gz	PBL001.TI.WES_ND181103972_R2.fq.gz
	PBL002	patient		plasmablastic lymphoma	FFPE	tumor-initial	1200			Whole exome DNA-sequencing	PBL002.TI.WES		35892412	0.8753	95.01	16798574	50.8021	PBL002.TI.WES_ND181103973_R1.fq.gz	PBL002.TI.WES_ND181103973_R2.fq.gz
	PBL004	patient		normal	blood	germline	1500	blood		Whole exome DNA-sequencing	PBL004.GL.WES		31981241	0.9822	94.9959	23697158	71.6648	PBL004.GL.WES_ND181103976_R1.fq.gz	PBL004.GL.WES_ND181103976_R2.fq.gz
	PBL004	patient		plasmablastic lymphoma	FFPE	tumor-initial	1200			Whole exome DNA-sequencing	PBL004.TI.r1.WES		51388867	0.9613	149.396	36644239	110.819	PBL004.TI.r1.WES_ND181103974_R1.fq.gz	PBL004.TI.r1.WES_ND181103974_R2.fq.gz
	PBL005	patient		plasmablastic lymphoma	FFPE	tumor-initial	1200			Whole exome DNA-sequencing	PBL005.TI.WES		40386941	0.8761	107.005	20799812	62.9027	PBL005.TI.WES_ND181103977_R1.fq.gz	PBL005.TI.WES_ND181103977_R2.fq.gz
	PBL006	patient		normal	FFPE	germline	1500	adipose tissue (Lig. hepatoduodenale)		Whole exome DNA-sequencing	PBL006.GL.r1.WES		33831928	0.9382	95.9913	21255016	64.2793	PBL006.GL.r1.WES_ND181103978_R1.fq.gz	PBL006.GL.r1.WES_ND181103978_R2.fq.gz
	PBL006	patient		plasmablastic lymphoma	FFPE	tumor-initial	1200			Whole exome DNA-sequencing	PBL006.TI.WES		38498937	0.9195	107.056	16654296	50.3658	PBL006.TI.WES_ND181203804_R1.fq.gz	PBL006.TI.WES_ND181203804_R2.fq.gz
	PBL007	patient		plasmablastic lymphoma	FFPE	tumor-initial	1200			Whole exome DNA-sequencing	PBL007.TI.r1.WES		40375281	0.8857	108.146	20721192	62.6649	PBL007.TI.r1.WES_ND181103980_R1.fq.gz	PBL007.TI.r1.WES_ND181103980_R2.fq.gz
	PBL009	patient		normal	FFPE	germline	987	bowel		Whole exome DNA-sequencing	PBL009.GL.WES		29987397	0.9432	85.5366	18170088	54.9499	PBL009.GL.WES_ND181103983_R1.fq.gz	PBL009.GL.WES_ND181103983_R2.fq.gz
	PBL009	patient		plasmablastic lymphoma	FFPE	tumor-initial	800			Whole exome DNA-sequencing	PBL009.TI.WES		36334303	0.8492	93.3118	12261330	37.0806	PBL009.TI.WES_ND181103982_R1.fq.gz	PBL009.TI.WES_ND181103982_R2.fq.gz
	PBL010	patient		normal	FFPE	germline	1120	small intestine		Whole exome DNA-sequencing	PBL010.GL.WES		24128746	0.8825	64.396	13058402	39.4911	PBL010.GL.WES_ND181103985_R1.fq.gz	PBL010.GL.WES_ND181103985_R2.fq.gz
	PBL010	patient		plasmablastic lymphoma	FFPE	tumor-initial	1500			Whole exome DNA-sequencing	PBL010.TI.WES		46447494	0.8506	119.481	24305793	73.5054	PBL010.TI.WES_ND181103984_R1.fq.gz	PBL010.TI.WES_ND181103984_R2.fq.gz
	PBL011	patient		plasmablastic lymphoma	FFPE	tumor-initial	800			Whole exome DNA-sequencing	PBL011.TI.WES		41417469	0.9855	123.438	36438055	110.196	PBL011.TI.WES_ND181203805_R1.fq.gz	PBL011.TI.WES_ND181203805_R2.fq.gz
	PBL013	patient		plasmablastic lymphoma	FFPE	tumor-initial	231			Whole exome DNA-sequencing	PBL013.TI.WES		95510343	0.9833	284.018	52393459	158.448	PBL013.TI.WES_ND181203807_R1.fq.gz	PBL013.TI.WES_ND181203807_R2.fq.gz
	PBL014	patient		plasmablastic lymphoma	FFPE	tumor-initial	594			Whole exome DNA-sequencing	PBL014.TI.WES		48111861	0.9306	135.402	23236135	70.2706	PBL014.TI.WES_ND181203808_R1.fq.gz	PBL014.TI.WES_ND181203808_R2.fq.gz
	PBL015	patient		plasmablastic lymphoma	FFPE	tumor-initial	380			Whole exome DNA-sequencing	PBL015.TI.WES		84061693	0.9573	243.364	43973475	132.984	PBL015.TI.WES_ND181203809_R1.fq.gz	PBL015.TI.WES_ND181203809_R2.fq.gz
	PBL016	patient		plasmablastic lymphoma	FFPE	tumor-initial	1200			Whole exome DNA-sequencing	PBL016.TI.WES		41822024	0.9593	121.33	28391820	85.8624	PBL016.TI.WES_ND181103987_R1.fq.gz	PBL016.TI.WES_ND181103987_R2.fq.gz
	PBL017	patient		plasmablastic lymphoma	FFPE	tumor-initial	1200			Whole exome DNA-sequencing	PBL017.TI.WES		37419687	0.8985	101.678	17251820	52.1728	PBL017.TI.WES_ND181103988_R1.fq.gz	PBL017.TI.WES_ND181103988_R2.fq.gz
	PBL019	patient		plasmablastic lymphoma	FFPE	tumor-initial	1200			Whole exome DNA-sequencing	PBL019.TI.WES		40670619	0.9746	119.872	30700284	92.8436	PBL019.TI.WES_ND181103990_R1.fq.gz	PBL019.TI.WES_ND181103990_R2.fq.gz
	PBL020	patient		plasmablastic lymphoma	FFPE	tumor-initial	1200			Whole exome DNA-sequencing	PBL020.TI.WES		43391759	0.9174	120.386	22531901	68.1408	PBL020.TI.WES_ND181103991_R1.fq.gz	PBL020.TI.WES_ND181103991_R2.fq.gz
	PBL021	patient		plasmablastic lymphoma	FFPE	tumor-initial	1500			Whole exome DNA-sequencing	PBL021.TI.WES		42902464	0.886	114.954	19156303	57.9324	PBL021.TI.WES_ND181103992_R1.fq.gz	PBL021.TI.WES_ND181103992_R2.fq.gz
	PBL024	patient		plasmablastic lymphoma	FFPE	tumor-initial	481			Whole exome DNA-sequencing	PBL024.TI.WES		47427183	0.988	141.708	41502428	125.511	PBL024.TI.WES_ND181203810_R1.fq.gz	PBL024.TI.WES_ND181203810_R2.fq.gz
	PBL025	patient		normal	FFPE	germline	1500	bone marrow		Whole exome DNA-sequencing	PBL025.GL.WES		40893014	0.9564	118.276	26479531	80.0792	PBL025.GL.WES_ND181103994_R1.fq.gz	PBL025.GL.WES_ND181103994_R2.fq.gz
	PBL025	patient		plasmablastic lymphoma	FFPE	tumor-initial	800			Whole exome DNA-sequencing	PBL025.TI.WES		45157613	0.9703	132.509	31647792	95.709	PBL025.TI.WES_ND181103993_R1.fq.gz	PBL025.TI.WES_ND181103993_R2.fq.gz
	PBL026	patient		normal	FFPE	germline	748	bone marrow		Whole exome DNA-sequencing	PBL026.GL.WES		19833138	0.8339	50.0167	8777364	26.5444	PBL026.GL.WES_ND181103997_R1.fq.gz	PBL026.GL.WES_ND181103997_R2.fq.gz
	PBL026	patient		plasmablastic lymphoma	FFPE	tumor-initial	1368			Whole exome DNA-sequencing	PBL026.TI.r1.WES		47454701	0.8969	128.716	23220765	70.2241	PBL026.TI.r1.WES_ND181103995_R1.fq.gz	PBL026.TI.r1.WES_ND181103995_R2.fq.gz
	PBL027	patient		plasmablastic lymphoma	FFPE	tumor-initial	1500			Whole exome DNA-sequencing	PBL027.TI.r1.WES		44938652	0.9243	125.615	26687508	80.7082	PBL027.TI.r1.WES_ND181103998_R1.fq.gz	PBL027.TI.r1.WES_ND181103998_R2.fq.gz
	PBL029	patient		normal	FFPE	germline	1500	bone marrow		Whole exome DNA-sequencing	PBL029.GL.WES		54412687	0.9539	156.969	35693240	107.943	PBL029.GL.WES_ND181104000_R1.fq.gz	PBL029.GL.WES_ND181104000_R2.fq.gz
	PBL030	patient		normal	FFPE	germline	1260	bone marrow		Whole exome DNA-sequencing	PBL030.GL.WES		41827292	0.9745	123.268	30071433	90.9418	PBL030.GL.WES_ND181104002_R1.fq.gz	PBL030.GL.WES_ND181104002_R2.fq.gz
	PBL030	patient		plasmablastic lymphoma	FFPE	tumor-initial	1200			Whole exome DNA-sequencing	PBL030.TI.WES		39745519	0.9774	117.482	30302753	91.6414	PBL030.TI.WES_ND181104001_R1.fq.gz	PBL030.TI.WES_ND181104001_R2.fq.gz
	PBL032	patient		normal	FFPE	germline	448	stomach		Whole exome DNA-sequencing	PBL032.GL.WES		9204348	0.9025	25.1217	2608663	7.8891	PBL032.GL.WES_ND181203812_R1.fq.gz	PBL032.GL.WES_ND181203812_R2.fq.gz
	PBL033	patient		normal	FFPE	germline	264	stomach		Whole exome DNA-sequencing	PBL033.GL.WES		21902755	0.9808	64.9664	14491944	43.8264	PBL033.GL.WES_ND181203813_R1.fq.gz	PBL033.GL.WES_ND181203813_R2.fq.gz
	PBL034	patient		normal	FFPE	germline	320	colon		Whole exome DNA-sequencing	PBL034.GL.WES		12699771	0.8236	31.6316	7022837	21.2384	PBL034.GL.WES_ND181203815_R1.fq.gz	PBL034.GL.WES_ND181203815_R2.fq.gz
	PBL034	patient		plasmablastic lymphoma	FFPE	tumor-initial	1500			Whole exome DNA-sequencing	PBL034.TI.WES		47471311	0.8575	123.105	13934481	42.1406	PBL034.TI.WES_ND181203814_R1.fq.gz	PBL034.TI.WES_ND181203814_R2.fq.gz
	PBL035	patient		plasmablastic lymphoma	FFPE	tumor-initial	1200			Whole exome DNA-sequencing	PBL035.TI.WES		116275066	0.8743	307.437	46111133	139.449	PBL035.TI.WES_ND181104006_R1.fq.gz	PBL035.TI.WES_ND181104006_R2.fq.gz
	PBL037	patient		normal	FFPE	germline	234	soft tissue		Whole exome DNA-sequencing	PBL037.GL.WES		17305881	0.9376	49.0705	9729117	29.4227	PBL037.GL.WES_ND181203816_R1.fq.gz	PBL037.GL.WES_ND181203816_R2.fq.gz
	PBL037	patient		plasmablastic lymphoma	FFPE	tumor-initial	1500			Whole exome DNA-sequencing	PBL037.TI.WES		30818350	0.8436	78.6241	16919081	51.1666	PBL037.TI.WES_ND181104007_R1.fq.gz	PBL037.TI.WES_ND181104007_R2.fq.gz
	PBL039	patient		plasmablastic lymphoma	FFPE	tumor-initial	1500			Whole exome DNA-sequencing	PBL039.TI.WES		38690135	0.7707	90.1769	15535415	46.9821	PBL039.TI.WES_ND181104008_R1.fq.gz	PBL039.TI.WES_ND181104008_R2.fq.gz
	PBL040	patient		plasmablastic lymphoma	FFPE	tumor-initial	1500			Whole exome DNA-sequencing	PBL040.TI.WES		37916906	0.9345	107.157	23265908	70.3606	PBL040.TI.WES_ND181104009_R1.fq.gz	PBL040.TI.WES_ND181104009_R2.fq.gz
	PBL041	patient		plasmablastic lymphoma	FFPE	tumor-initial	800			Whole exome DNA-sequencing	PBL041.TI.WES		92086895	0.9646	268.63	57503712	173.902	PBL041.TI.WES_ND181104010_R1.fq.gz	PBL041.TI.WES_ND181104010_R2.fq.gz
	PBL042	patient		plasmablastic lymphoma	FFPE	tumor-initial	1200			Whole exome DNA-sequencing	PBL042.TI.WES		42778821	0.9049	117.068	23597834	71.3644	PBL042.TI.WES_ND181104011_R1.fq.gz	PBL042.TI.WES_ND181104011_R2.fq.gz
	PBL043	patient		plasmablastic lymphoma	FFPE	tumor-initial	507			Whole exome DNA-sequencing	PBL043.TI.WES		36711672	0.9775	108.525	28285064	85.5395	PBL043.TI.WES_ND181203817_R1.fq.gz	PBL043.TI.WES_ND181203817_R2.fq.gz
	PBL045	patient		plasmablastic lymphoma	FFPE	tumor-initial	1200			Whole exome DNA-sequencing	PBL045.TI.WES		59721432	0.9703	175.245	37186636	112.46	PBL045.TI.WES_ND181104012_R1.fq.gz	PBL045.TI.WES_ND181104012_R2.fq.gz
	PBL049	patient		plasmablastic lymphoma	FFPE	tumor-initial	1200			Whole exome DNA-sequencing	PBL049.TI.WES		36800182	0.8658	96.3556	17431326	52.7157	PBL049.TI.WES_ND181104013_R1.fq.gz	PBL049.TI.WES_ND181104013_R2.fq.gz
	PBL051	patient		plasmablastic lymphoma	FFPE	tumor-initial	1260			Whole exome DNA-sequencing	PBL051.TI.WES		51000758	0.7085	109.276	20289900	61.3606	PBL051.TI.WES_ND181203818_R1.fq.gz	PBL051.TI.WES_ND181203818_R2.fq.gz
	PBL052	patient		plasmablastic lymphoma	FFPE	tumor-initial	520			Whole exome DNA-sequencing	PBL052.TI.WES		78434210	0.9116	216.232	40730964	123.178	PBL052.TI.WES_ND181203819_R1.fq.gz	PBL052.TI.WES_ND181203819_R2.fq.gz
	PBL053	patient		plasmablastic lymphoma	FFPE	tumor-initial	800			Whole exome DNA-sequencing	PBL053.TI.WES		41182993	0.9608	119.663	24929956	75.393	PBL053.TI.WES_ND181104014_R1.fq.gz	PBL053.TI.WES_ND181104014_R2.fq.gz
	PBL054	patient		plasmablastic lymphoma	FFPE	tumor-initial	1500			Whole exome DNA-sequencing	PBL054.TI.WES		37967198	0.9033	103.717	19700074	59.5768	PBL054.TI.WES_ND181104015_R1.fq.gz	PBL054.TI.WES_ND181104015_R2.fq.gz
	PBL055	patient		plasmablastic lymphoma	FFPE	tumor-initial	748			Whole exome DNA-sequencing	PBL055.TI.WES		38401755	0.6258	72.6769	11414661	34.5201	PBL055.TI.WES_ND181203820_R1.fq.gz	PBL055.TI.WES_ND181203820_R2.fq.gz
	PBL056	patient		plasmablastic lymphoma	FFPE	tumor-initial	561			Whole exome DNA-sequencing	PBL056.TI.WES		74148718	0.954	213.925	46144191	139.549	PBL056.TI.WES_ND181203821_R1.fq.gz	PBL056.TI.WES_ND181203821_R2.fq.gz
	PBL058	patient		plasmablastic lymphoma	FFPE	tumor-initial	1200			Whole exome DNA-sequencing	PBL058.TI.WES		40659022	0.8482	104.295	19109820	57.7918	PBL058.TI.WES_ND181104016_R1.fq.gz	PBL058.TI.WES_ND181104016_R2.fq.gz
	PBL059	patient		plasmablastic lymphoma	FFPE	tumor-initial	1200			Whole exome DNA-sequencing	PBL059.TI.WES		38927230	0.8603	101.278	16742362	50.6321	PBL059.TI.WES_ND181104017_R1.fq.gz	PBL059.TI.WES_ND181104017_R2.fq.gz
	PBL060	patient		plasmablastic lymphoma	FFPE	tumor-initial	980			Whole exome DNA-sequencing	PBL060.TI.WES		38513822	0.9354	108.949	19824207	59.9522	PBL060.TI.WES_ND181203822_R1.fq.gz	PBL060.TI.WES_ND181203822_R2.fq.gz
	PBL061	patient		plasmablastic lymphoma	FFPE	tumor-initial	1200			Whole exome DNA-sequencing	PBL061.TI.WES		55050755	0.9327	155.28	33063522	99.9905	PBL061.TI.WES_ND181104018_R1.fq.gz	PBL061.TI.WES_ND181104018_R2.fq.gz
	PBL062	patient		normal	FFPE	germline	156	bone marrow		Whole exome DNA-sequencing	PBL062.GL.WES		18979742	0.953	54.7007	6300786	19.0548	PBL062.GL.WES_ND181203824_R1.fq.gz	PBL062.GL.WES_ND181203824_R2.fq.gz
	PBL062	patient		plasmablastic lymphoma	FFPE	tumor-initial	798			Whole exome DNA-sequencing	PBL062.TI.WES		28186778	0.5593	47.676	5424592	16.405	PBL062.TI.WES_ND181203823_R1.fq.gz	PBL062.TI.WES_ND181203823_R2.fq.gz
	PBL063	patient		normal	FFPE	germline	1500	ileocaecal		Whole exome DNA-sequencing	PBL063.GL.WES		25700011	0.9007	70.004	13893370	42.0162	PBL063.GL.WES_ND181104020_R1.fq.gz	PBL063.GL.WES_ND181104020_R2.fq.gz
	PBL063	patient		plasmablastic lymphoma	FFPE	tumor-initial	800			Whole exome DNA-sequencing	PBL063.TI.r1.WES		73447337	0.975	216.566	50062094	151.397	PBL063.TI.r1.WES_ND181104019_R1.fq.gz	PBL063.TI.r1.WES_ND181104019_R2.fq.gz
	PBL064	patient		plasmablastic lymphoma	FFPE	tumor-initial	1200			Whole exome DNA-sequencing	PBL064.TI.WES		47127699	0.9124	130.038	24162270	73.0714	PBL064.TI.WES_ND181104021_R1.fq.gz	PBL064.TI.WES_ND181104021_R2.fq.gz
	PBL067	patient		plasmablastic lymphoma	FFPE	tumor-initial	1500			Whole exome DNA-sequencing	PBL067.TI.WES		44524511	0.9088	122.371	25850621	78.1773	PBL067.TI.WES_ND181104022_R1.fq.gz	PBL067.TI.WES_ND181104022_R2.fq.gz
	PBL068	patient		plasmablastic lymphoma	FFPE	tumor-initial	1500			Whole exome DNA-sequencing	PBL068.TI.WES		62139139	0.9583	180.084	29552683	89.373	PBL068.TI.WES_ND181203826_R1.fq.gz	PBL068.TI.WES_ND181203826_R2.fq.gz
	PBL069	patient		plasmablastic lymphoma	FFPE	tumor-initial	800			Whole exome DNA-sequencing	PBL069.TI.WES		41320469	0.973	121.587	28524357	86.2632	PBL069.TI.WES_ND181104023_R1.fq.gz	PBL069.TI.WES_ND181104023_R2.fq.gz
	PBL070	patient		plasmablastic lymphoma	FFPE	tumor-initial	1200			Whole exome DNA-sequencing	PBL070.TI.WES		48767679	0.9275	136.79	26095859	78.9189	PBL070.TI.WES_ND181104024_R1.fq.gz	PBL070.TI.WES_ND181104024_R2.fq.gz
	PBL071	patient		plasmablastic lymphoma	FFPE	tumor-initial	1200			Whole exome DNA-sequencing	PBL071.TI.WES		39343670	0.8979	106.835	23206925	70.1822	PBL071.TI.WES_ND181104025_R1.fq.gz	PBL071.TI.WES_ND181104025_R2.fq.gz
	PBL073	patient		plasmablastic lymphoma	FFPE	tumor-initial	1500			Whole exome DNA-sequencing	PBL073.TI.WES		67937257	0.9341	191.916	38252280	115.682	PBL073.TI.WES_ND181104027_R1.fq.gz	PBL073.TI.WES_ND181104027_R2.fq.gz
	PBL074	patient		normal	FFPE	germline	204	soft tissue		Whole exome DNA-sequencing	PBL074.GL.WES		25712320	0.9599	74.6409	12550224	37.9543	PBL074.GL.WES_ND181203827_R1.fq.gz	PBL074.GL.WES_ND181203827_R2.fq.gz
	PBL076	patient		plasmablastic lymphoma	FFPE	tumor-initial	1500			Whole exome DNA-sequencing	PBL076.TI.WES		41197886	0.9507	118.448	28935310	87.506	PBL076.TI.WES_ND181104029_R1.fq.gz	PBL076.TI.WES_ND181104029_R2.fq.gz
	PBL078	patient		plasmablastic lymphoma	FFPE	tumor-initial	800			Whole exome DNA-sequencing	PBL078.TI.WES		50616871	0.9691	148.345	35783347	108.216	PBL078.TI.WES_ND181104030_R1.fq.gz	PBL078.TI.WES_ND181104030_R2.fq.gz
	PBL081	patient		plasmablastic lymphoma	FFPE	tumor-initial	1200			Whole exome DNA-sequencing	PBL081.TI.WES		56619990	0.9331	159.775	31923998	96.5443	PBL081.TI.WES_ND181104031_R1.fq.gz	PBL081.TI.WES_ND181104031_R2.fq.gz
	PBL083	patient		plasmablastic lymphoma	FFPE	tumor-initial	1200			Whole exome DNA-sequencing	PBL083.TI.WES		42738837	0.9603	124.119	28740418	86.9166	PBL083.TI.WES_ND181104032_R1.fq.gz	PBL083.TI.WES_ND181104032_R2.fq.gz
	PBL084	patient		plasmablastic lymphoma	FFPE	tumor-initial	800			Whole exome DNA-sequencing	PBL084.TI.WES		66107686	0.9626	192.445	41711631	126.144	PBL084.TI.WES_ND181104033_R1.fq.gz	PBL084.TI.WES_ND181104033_R2.fq.gz
	PBL086	patient		plasmablastic lymphoma	FFPE	tumor-initial	800			Whole exome DNA-sequencing	PBL086.TI.WES		130231508	0.9723	382.936	84912559	256.792	PBL086.TI.WES_ND181104035_R1.fq.gz	PBL086.TI.WES_ND181104035_R2.fq.gz
	PBL087	patient		plasmablastic lymphoma	FFPE	tumor-initial	1200			Whole exome DNA-sequencing	PBL087.TI.WES		37933584	0.962	110.359	26538714	80.2582	PBL087.TI.WES_ND181104036_R1.fq.gz	PBL087.TI.WES_ND181104036_R2.fq.gz
	PBL088	patient		plasmablastic lymphoma	FFPE	tumor-initial	1500			Whole exome DNA-sequencing	PBL088.TI.WES		42824913	0.8994	116.482	22128264	66.9202	PBL088.TI.WES_ND181104037_R1.fq.gz	PBL088.TI.WES_ND181104037_R2.fq.gz
	PBL090	patient		plasmablastic lymphoma	FFPE	tumor-initial	966			Whole exome DNA-sequencing	PBL090.TI.WES		42140251	0.943	120.176	22233950	67.2398	PBL090.TI.WES_ND181203829_R1.fq.gz	PBL090.TI.WES_ND181203829_R2.fq.gz
	PBL092	patient		plasmablastic lymphoma	FFPE	tumor-initial	1200			Whole exome DNA-sequencing	PBL092.TI.WES		41258087	0.9239	115.277	24943531	75.4341	PBL092.TI.WES_ND181104038_R1.fq.gz	PBL092.TI.WES_ND181104038_R2.fq.gz
	PBL093	patient		normal	FFPE	germline	210	stomach		Whole exome DNA-sequencing	PBL093.GL.WES		26054186	0.9818	77.3589	19608530	59.3	PBL093.GL.WES_ND181203830_R1.fq.gz	PBL093.GL.WES_ND181203830_R2.fq.gz
	PBL093	patient		plasmablastic lymphoma	FFPE	tumor-initial	800			Whole exome DNA-sequencing	PBL093.TI.WES		43250810	0.9826	128.523	31170634	94.266	PBL093.TI.WES_ND181104039_R1.fq.gz	PBL093.TI.WES_ND181104039_R2.fq.gz
	PBL094	patient		plasmablastic lymphoma	FFPE	tumor-initial	1200			Whole exome DNA-sequencing	PBL094.TI.WES		45064954	0.9416	128.326	27767093	83.9731	PBL094.TI.WES_ND181104040_R1.fq.gz	PBL094.TI.WES_ND181104040_R2.fq.gz
	PBL095	patient		plasmablastic lymphoma	FFPE	tumor-initial	800			Whole exome DNA-sequencing	PBL095.TI.WES		43308975	0.9599	125.723	28677537	86.7264	PBL095.TI.WES_ND181104041_R1.fq.gz	PBL095.TI.WES_ND181104041_R2.fq.gz
	PBL097	patient		normal	FFPE	germline	1435	urinary bladder		Whole exome DNA-sequencing	PBL097.GL.WES		37153053	0.9283	104.302	23376790	70.6959	PBL097.GL.WES_ND181104042_R1.fq.gz	PBL097.GL.WES_ND181104042_R2.fq.gz
	PBL097	patient		plasmablastic lymphoma	FFPE	tumor-initial	564			Whole exome DNA-sequencing	PBL097.TI.WES		51342101	0.9474	147.101	21946599	66.3708	PBL097.TI.WES_ND181203831_R1.fq.gz	PBL097.TI.WES_ND181203831_R2.fq.gz
	PBL098	patient		plasmablastic lymphoma	FFPE	tumor-initial	996			Whole exome DNA-sequencing	PBL098.TI.WES		50851081	0.9276	142.65	15914647	48.129	PBL098.TI.WES_ND181203832_R1.fq.gz	PBL098.TI.WES_ND181203832_R2.fq.gz
	PBL099	patient		normal	FFPE	germline	540	colon		Whole exome DNA-sequencing	PBL099.GL.WES		37561500	0.9231	104.858	20800079	62.9035	PBL099.GL.WES_ND181203833_R1.fq.gz	PBL099.GL.WES_ND181203833_R2.fq.gz
	PBL100	patient		normal	FFPE	germline	1500	colon		Whole exome DNA-sequencing	PBL100.GL.WES		21352596	0.9354	60.4029	12571200	38.0177	PBL100.GL.WES_ND181104044_R1.fq.gz	PBL100.GL.WES_ND181104044_R2.fq.gz
	PBL100	patient		plasmablastic lymphoma	FFPE	tumor-initial	1200			Whole exome DNA-sequencing	PBL100.TI.WES		63670631	0.9334	179.728	40232407	121.671	PBL100.TI.WES_ND181104043_R1.fq.gz	PBL100.TI.WES_ND181104043_R2.fq.gz
	PBL101	patient		normal	FFPE	germline	630	colon		Whole exome DNA-sequencing	PBL101.GL.WES		93719977	0.9516	269.709	46343688	140.152	PBL101.GL.WES_ND181104045_R1.fq.gz	PBL101.GL.WES_ND181104045_R2.fq.gz
	PBL102	patient		normal	FFPE	germline	999	lung		Whole exome DNA-sequencing	PBL102.GL.WES		37153581	0.9286	104.337	21880584	66.1711	PBL102.GL.WES_ND181104046_R1.fq.gz	PBL102.GL.WES_ND181104046_R2.fq.gz
	PBL102	patient		plasmablastic lymphoma	FFPE	tumor-initial	1200			Whole exome DNA-sequencing	PBL102.TI.r1.WES		84715376	0.9716	248.92	40015757	121.015	PBL102.TI.r1.WES_ND181203834_R1.fq.gz	PBL102.TI.r1.WES_ND181203834_R2.fq.gz
	PBL103	patient		normal	FFPE	germline	792	hemangioma		Whole exome DNA-sequencing	PBL103.GL.WES		37738490	0.9511	108.548	23579696	71.3096	PBL103.GL.WES_ND181203836_R1.fq.gz	PBL103.GL.WES_ND181203836_R2.fq.gz
	PBL103	patient		plasmablastic lymphoma	FFPE	tumor-initial	1200			Whole exome DNA-sequencing	PBL103.TI.WES		33096462	0.9159	91.6725	21216853	64.1639	PBL103.TI.WES_ND181104047_R1.fq.gz	PBL103.TI.WES_ND181104047_R2.fq.gz
	PBL104	patient		normal	FFPE	germline	848	stomach		Whole exome DNA-sequencing	PBL104.GL.WES		15540236	0.9477	44.5388	10914172	33.0066	PBL104.GL.WES_ND181203839_R1.fq.gz	PBL104.GL.WES_ND181203839_R2.fq.gz
	PBL104	patient		plasmablastic lymphoma	FFPE	tumor-initial	855			Whole exome DNA-sequencing	PBL104.TI.r2.WES		58194391	0.957	168.423	28438918	86.0048	PBL104.TI.r2.WES_ND181203838_R1.fq.gz	PBL104.TI.r2.WES_ND181203838_R2.fq.gz
	PBL105	patient		normal	FFPE	germline	390	non neoplastic tissue adjacent to the lymphoma		Whole exome DNA-sequencing	PBL105.GL.r1.WES		47944204	0.9733	141.121	26558924	80.3193	PBL105.GL.r1.WES_ND181203840_R1.fq.gz	PBL105.GL.r1.WES_ND181203840_R2.fq.gz
	PBL105	patient		plasmablastic lymphoma	FFPE	tumor-initial	800			Whole exome DNA-sequencing	PBL105.TI.r1.WES		36080790	0.9578	104.511	25055561	75.7729	PBL105.TI.r1.WES_ND181104048_R1.fq.gz	PBL105.TI.r1.WES_ND181104048_R2.fq.gz
	PBL106	patient		plasmablastic lymphoma	FFPE	tumor-initial	1312			Whole exome DNA-sequencing	PBL106.TI.WES		45972843	0.8702	120.985	15143834	45.7979	PBL106.TI.WES_ND181203843_R1.fq.gz	PBL106.TI.WES_ND181203843_R2.fq.gz
	PBL109	patient		normal	FFPE	germline	576	non neoplastic tissue adjacent to the lymphoma		Whole exome DNA-sequencing	PBL109.GL.WES		49829216	0.9876	148.825	41888683	126.679	PBL109.GL.WES_ND181203844_R1.fq.gz	PBL109.GL.WES_ND181203844_R2.fq.gz
	PBL110	patient		plasmablastic lymphoma	FFPE	tumor-initial	400			Whole exome DNA-sequencing	PBL110.TI.WES		25604052	0.7499	58.066	8549402	25.855	PBL110.TI.WES_ND181203845_R1.fq.gz	PBL110.TI.WES_ND181203845_R2.fq.gz
	PBL112	patient		plasmablastic lymphoma	FFPE	tumor-initial	1500			Whole exome DNA-sequencing	PBL112.TI.WES		26146919	0.8684	68.6673	10077695	30.4769	PBL112.TI.WES_ND181203847_R1.fq.gz	PBL112.TI.WES_ND181203847_R2.fq.gz
	PBL114	patient		plasmablastic lymphoma	FFPE	tumor-initial	1200			Whole exome DNA-sequencing	PBL114.TI.WES		43000913	0.8737	113.619	20468684	61.9013	PBL114.TI.WES_ND181103986_R1.fq.gz	PBL114.TI.WES_ND181103986_R2.fq.gz
	PBL115	patient		normal	FFPE	germline	1260	lung		Whole exome DNA-sequencing	PBL115.GL.WES		28337125	0.9477	81.215	18365179	55.5399	PBL115.GL.WES_ND181104053_R1.fq.gz	PBL115.GL.WES_ND181104053_R2.fq.gz
	PBL115	patient		plasmablastic lymphoma	FFPE	tumor-initial	1500			Whole exome DNA-sequencing	PBL115.TI.WES		45846448	0.8988	124.617	26153284	79.0926	PBL115.TI.WES_ND181104052_R1.fq.gz	PBL115.TI.WES_ND181104052_R2.fq.gz
	PBL116	patient		normal	FFPE	germline	888	bone marrow		Whole exome DNA-sequencing	PBL116.GL.WES		20043047	0.9735	59.0078	13528171	40.9118	PBL116.GL.WES_ND181104005_R1.fq.gz	PBL116.GL.WES_ND181104005_R2.fq.gz
	PBL116	patient		plasmablastic lymphoma	FFPE	tumor-initial	1200			Whole exome DNA-sequencing	PBL116.TI.WES		48521690	0.9477	139.065	28294992	85.5695	PBL116.TI.WES_ND181104004_R1.fq.gz	PBL116.TI.WES_ND181104004_R2.fq.gz
	PBL118	patient		plasmablastic lymphoma	FFPE	tumor-initial	1500			Whole exome DNA-sequencing	PBL118.TI.WES		42409978	0.7383	94.6914	14900050	45.0606	PBL118.TI.WES_ND181104054_R1.fq.gz	PBL118.TI.WES_ND181104054_R2.fq.gz
	PBL122	patient		plasmablastic lymphoma	FFPE	tumor-initial	400			Whole exome DNA-sequencing	PBL122.TI.WES		33365408	0.8616	86.9384	6824288	20.638	PBL122.TI.WES_ND181203850_R1.fq.gz	PBL122.TI.WES_ND181203850_R2.fq.gz
	PBL123	patient		plasmablastic lymphoma	FFPE	tumor-initial	680			Whole exome DNA-sequencing	PBL123.TI.WES		17095891	0.8208	42.4364	8252197	24.9562	PBL123.TI.WES_BDHE19H000604-1a-A70-A41_R1.fq.gz	PBL123.TI.WES_BDHE19H000604-1a-A70-A41_R2.fq.gz
	PBL130	patient		plasmablastic lymphoma	FFPE	tumor-initial	1500			Whole exome DNA-sequencing	PBL130.TI.WES		42296590	0.9726	124.408	25851598	78.1802	PBL130.TI.WES_BDHE19H000605-1a-A71-A49_R1.fq.gz	PBL130.TI.WES_BDHE19H000605-1a-A71-A49_R2.fq.gz
	PBL132	patient		plasmablastic lymphoma	FFPE	tumor-initial	1500			Whole exome DNA-sequencing	PBL132.TI.WES		17542824	0.9534	50.5806	9909082	29.967	PBL132.TI.WES_BDHE19H000605-1a-A72-A68_R1.fq.gz	PBL132.TI.WES_BDHE19H000605-1a-A72-A68_R2.fq.gz
	PBL138	patient		plasmablastic lymphoma	FFPE	tumor-initial	1500			Whole exome DNA-sequencing	PBL138.TI.WES		82825529	0.9769	244.694	47895947	144.847	PBL138.TI.WES_BDHE19H000605-1a-A73-A29_R1.fq.gz	PBL138.TI.WES_BDHE19H000605-1a-A73-A29_R2.fq.gz
	PBL140	patient		normal	FFPE	germline	800	colon		Whole exome DNA-sequencing	PBL140.GL.WES		70816463	0.9872	211.421	49786144	150.563	PBL140.GL.WES_BDHE19H000604-1a-A75-A50_R1.fq.gz	PBL140.GL.WES_BDHE19H000604-1a-A75-A50_R2.fq.gz
	PBL140	patient		plasmablastic lymphoma	FFPE	tumor-initial	600			Whole exome DNA-sequencing	PBL140.TI.WES		63274571	0.9871	188.886	43776611	132.389	PBL140.TI.WES_BDHE19H000604-1a-A74-A43_R1.fq.gz	PBL140.TI.WES_BDHE19H000604-1a-A74-A43_R2.fq.gz
	PBL141	patient		normal	FFPE	germline	1500	bone marrow		Whole exome DNA-sequencing	PBL141.GL.WES		86734275	0.9729	255.193	46563626	140.817	PBL141.GL.WES_BDHE19H000605-1a-A77-A5_R1.fq.gz	PBL141.GL.WES_BDHE19H000605-1a-A77-A5_R2.fq.gz
	PBL141	patient		plasmablastic lymphoma	FFPE	tumor-initial	1200			Whole exome DNA-sequencing	PBL141.TI.WES		73504925	0.9856	219.092	50278214	152.051	PBL141.TI.WES_BDHE19H000604-1a-A76-N701_R1.fq.gz	PBL141.TI.WES_BDHE19H000604-1a-A76-N701_R2.fq.gz

## Sheet: SNP measurements
Subject	Subject ID	Source	Sample	Phenotype	Cell material	Sample role	Measured DNA amount [ng]	Measurement	Measurement technology	Unique sample ID	Raw data	Raw data file name for measured SNPs, AT channel	Raw data file name for measured SNPs, GC channel	Raw data file name
	CL_PBL1	cell line		plasmablastic lymphoma	cell line	tumor-initial	NaN		Oncoscan SNP microarray	CL_PBL1.TI.SNP		CL_PBL1.TI.SNP_A.CEL	CL_PBL1.TI.SNP_G.CEL	CL_PBL1.TI.SNP.zip
	PBL001	patient		plasmablastic lymphoma	FFPE	tumor-initial	120		Oncoscan SNP microarray	PBL001.TI.SNP		PBL001.TI.SNP_A.CEL	PBL001.TI.SNP_G.CEL	PBL001.TI.SNP.zip
	PBL002	patient		plasmablastic lymphoma	FFPE	tumor-initial	120		Oncoscan SNP microarray	PBL002.TI.SNP		PBL002.TI.SNP_A.CEL	PBL002.TI.SNP_G.CEL	PBL002.TI.SNP.zip
	PBL004	patient		plasmablastic lymphoma	FFPE	tumor-initial	120		Oncoscan SNP microarray	PBL004.TI.r1.SNP		PBL004.TI.r1.SNP_A.CEL	PBL004.TI.r1.SNP_G.CEL	PBL004.TI.r1.SNP.zip
	PBL005	patient		plasmablastic lymphoma	FFPE	tumor-initial	120		Oncoscan SNP microarray	PBL005.TI.SNP		PBL005.TI.SNP_A.CEL	PBL005.TI.SNP_G.CEL	PBL005.TI.SNP.zip
	PBL006	patient		plasmablastic lymphoma	FFPE	tumor-initial	120		Oncoscan SNP microarray	PBL006.TI.SNP		PBL006.TI.SNP_A.CEL	PBL006.TI.SNP_G.CEL	PBL006.TI.SNP.zip
	PBL007	patient		plasmablastic lymphoma	FFPE	tumor-initial	120		Oncoscan SNP microarray	PBL007.TI.r1.SNP		PBL007.TI.r1.SNP_A.CEL	PBL007.TI.r1.SNP_G.CEL	PBL007.TI.r1.SNP.zip
	PBL009	patient		plasmablastic lymphoma	FFPE	tumor-initial	120		Oncoscan SNP microarray	PBL009.TI.SNP		PBL009.TI.SNP_A.CEL	PBL009.TI.SNP_G.CEL	PBL009.TI.SNP.zip
	PBL010	patient		plasmablastic lymphoma	FFPE	tumor-initial	120		Oncoscan SNP microarray	PBL010.TI.SNP		PBL010.TI.SNP_A.CEL	PBL010.TI.SNP_G.CEL	PBL010.TI.SNP.zip
	PBL011	patient		plasmablastic lymphoma	FFPE	tumor-initial	120		Oncoscan SNP microarray	PBL011.TI.SNP		PBL011.TI.SNP_A.CEL	PBL011.TI.SNP_G.CEL	PBL011.TI.SNP.zip
	PBL014	patient		plasmablastic lymphoma	FFPE	tumor-initial	120		Oncoscan SNP microarray	PBL014.TI.SNP		PBL014.TI.SNP_A.CEL	PBL014.TI.SNP_G.CEL	PBL014.TI.SNP.zip
	PBL016	patient		plasmablastic lymphoma	FFPE	tumor-initial	120		Oncoscan SNP microarray	PBL016.TI.SNP		PBL016.TI.SNP_A.CEL	PBL016.TI.SNP_G.CEL	PBL016.TI.SNP.zip
	PBL017	patient		plasmablastic lymphoma	FFPE	tumor-initial	120		Oncoscan SNP microarray	PBL017.TI.SNP		PBL017.TI.SNP_A.CEL	PBL017.TI.SNP_G.CEL	PBL017.TI.SNP.zip
	PBL019	patient		plasmablastic lymphoma	FFPE	tumor-initial	120		Oncoscan SNP microarray	PBL019.TI.SNP		PBL019.TI.SNP_A.CEL	PBL019.TI.SNP_G.CEL	PBL019.TI.SNP.zip
	PBL021	patient		plasmablastic lymphoma	FFPE	tumor-initial	120		Oncoscan SNP microarray	PBL021.TI.SNP		PBL021.TI.SNP_A.CEL	PBL021.TI.SNP_G.CEL	PBL021.TI.SNP.zip
	PBL023	patient		plasmablastic lymphoma	FFPE	tumor-initial	120		Oncoscan SNP microarray	PBL023.TI.SNP		PBL023.TI.SNP_A.CEL	PBL023.TI.SNP_G.CEL	PBL023.TI.SNP.zip
	PBL025	patient		plasmablastic lymphoma	FFPE	tumor-initial	120		Oncoscan SNP microarray	PBL025.TI.SNP		PBL025.TI.SNP_A.CEL	PBL025.TI.SNP_G.CEL	PBL025.TI.SNP.zip
	PBL026	patient		plasmablastic lymphoma	fresh frozen	tumor-initial	120		Oncoscan SNP microarray	PBL026.TI.r2.SNP		PBL026.TI.r2.SNP_A.CEL	PBL026.TI.r2.SNP_G.CEL	PBL026.TI.r2.SNP.zip
	PBL027	patient		plasmablastic lymphoma	fresh frozen	tumor-initial	120		Oncoscan SNP microarray	PBL027.TI.r2.SNP		PBL027.TI.r2.SNP_A.CEL	PBL027.TI.r2.SNP_G.CEL	PBL027.TI.r2.SNP.zip
	PBL030	patient		plasmablastic lymphoma	FFPE	tumor-initial	120		Oncoscan SNP microarray	PBL030.TI.SNP		PBL030.TI.SNP_A.CEL	PBL030.TI.SNP_G.CEL	PBL030.TI.SNP.zip
	PBL031	patient		plasmablastic lymphoma	FFPE	tumor-initial	120		Oncoscan SNP microarray	PBL031.TI.SNP		PBL031.TI.SNP_A.CEL	PBL031.TI.SNP_G.CEL	PBL031.TI.SNP.zip
	PBL034	patient		plasmablastic lymphoma	FFPE	tumor-initial	120		Oncoscan SNP microarray	PBL034.TI.SNP		PBL034.TI.SNP_A.CEL	PBL034.TI.SNP_G.CEL	PBL034.TI.SNP.zip
	PBL035	patient		plasmablastic lymphoma	FFPE	tumor-initial	120		Oncoscan SNP microarray	PBL035.TI.SNP		PBL035.TI.SNP_A.CEL	PBL035.TI.SNP_G.CEL	PBL035.TI.SNP.zip
	PBL036	patient		plasmablastic lymphoma	FFPE	tumor-initial	80		Oncoscan SNP microarray	PBL036.TI.SNP		PBL036.TI.SNP_A.CEL	PBL036.TI.SNP_G.CEL	PBL036.TI.SNP.zip
	PBL037	patient		plasmablastic lymphoma	FFPE	tumor-initial	120		Oncoscan SNP microarray	PBL037.TI.SNP		PBL037.TI.SNP_A.CEL	PBL037.TI.SNP_G.CEL	PBL037.TI.SNP.zip
	PBL039	patient		plasmablastic lymphoma	FFPE	tumor-initial	120		Oncoscan SNP microarray	PBL039.TI.SNP		PBL039.TI.SNP_A.CEL	PBL039.TI.SNP_G.CEL	PBL039.TI.SNP.zip
	PBL040	patient		plasmablastic lymphoma	FFPE	tumor-initial	120		Oncoscan SNP microarray	PBL040.TI.SNP		PBL040.TI.SNP_A.CEL	PBL040.TI.SNP_G.CEL	PBL040.TI.SNP.zip
	PBL041	patient		plasmablastic lymphoma	FFPE	tumor-initial	120		Oncoscan SNP microarray	PBL041.TI.SNP		PBL041.TI.SNP_A.CEL	PBL041.TI.SNP_G.CEL	PBL041.TI.SNP.zip
	PBL042	patient		plasmablastic lymphoma	FFPE	tumor-initial	120		Oncoscan SNP microarray	PBL042.TI.SNP		PBL042.TI.SNP_A.CEL	PBL042.TI.SNP_G.CEL	PBL042.TI.SNP.zip
	PBL045	patient		plasmablastic lymphoma	FFPE	tumor-initial	120		Oncoscan SNP microarray	PBL045.TI.SNP		PBL045.TI.SNP_A.CEL	PBL045.TI.SNP_G.CEL	PBL045.TI.SNP.zip
	PBL049	patient		plasmablastic lymphoma	FFPE	tumor-initial	120		Oncoscan SNP microarray	PBL049.TI.SNP		PBL049.TI.SNP_A.CEL	PBL049.TI.SNP_G.CEL	PBL049.TI.SNP.zip
	PBL051	patient		plasmablastic lymphoma	FFPE	tumor-initial	120		Oncoscan SNP microarray	PBL051.TI.SNP		PBL051.TI.SNP_A.CEL	PBL051.TI.SNP_G.CEL	PBL051.TI.SNP.zip
	PBL053	patient		plasmablastic lymphoma	FFPE	tumor-initial	120		Oncoscan SNP microarray	PBL053.TI.SNP		PBL053.TI.SNP_A.CEL	PBL053.TI.SNP_G.CEL	PBL053.TI.SNP.zip
	PBL054	patient		plasmablastic lymphoma	FFPE	tumor-initial	120		Oncoscan SNP microarray	PBL054.TI.SNP		PBL054.TI.SNP_A.CEL	PBL054.TI.SNP_G.CEL	PBL054.TI.SNP.zip
	PBL055	patient		plasmablastic lymphoma	FFPE	tumor-initial	120		Oncoscan SNP microarray	PBL055.TI.SNP		PBL055.TI.SNP_A.CEL	PBL055.TI.SNP_G.CEL	PBL055.TI.SNP.zip
	PBL056	patient		plasmablastic lymphoma	FFPE	tumor-initial	120		Oncoscan SNP microarray	PBL056.TI.SNP		PBL056.TI.SNP_A.CEL	PBL056.TI.SNP_G.CEL	PBL056.TI.SNP.zip
	PBL057	patient		plasmablastic lymphoma	FFPE	tumor-initial	80		Oncoscan SNP microarray	PBL057.TI.SNP		PBL057.TI.SNP_A.CEL	PBL057.TI.SNP_G.CEL	PBL057.TI.SNP.zip
	PBL059	patient		plasmablastic lymphoma	FFPE	tumor-initial	120		Oncoscan SNP microarray	PBL059.TI.SNP		PBL059.TI.SNP_A.CEL	PBL059.TI.SNP_G.CEL	PBL059.TI.SNP.zip
	PBL060	patient		plasmablastic lymphoma	FFPE	tumor-initial	120		Oncoscan SNP microarray	PBL060.TI.SNP		PBL060.TI.SNP_A.CEL	PBL060.TI.SNP_G.CEL	PBL060.TI.SNP.zip
	PBL061	patient		plasmablastic lymphoma	FFPE	tumor-initial	120		Oncoscan SNP microarray	PBL061.TI.SNP		PBL061.TI.SNP_A.CEL	PBL061.TI.SNP_G.CEL	PBL061.TI.SNP.zip
	PBL063	patient		plasmablastic lymphoma	FFPE	tumor-initial	120		Oncoscan SNP microarray	PBL063.TI.r1.SNP		PBL063.TI.r1.SNP_A.CEL	PBL063.TI.r1.SNP_G.CEL	PBL063.TI.r1.SNP.zip
	PBL064	patient		plasmablastic lymphoma	FFPE	tumor-initial	120		Oncoscan SNP microarray	PBL064.TI.SNP		PBL064.TI.SNP_A.CEL	PBL064.TI.SNP_G.CEL	PBL064.TI.SNP.zip
	PBL067	patient		plasmablastic lymphoma	FFPE	tumor-initial	120		Oncoscan SNP microarray	PBL067.TI.SNP		PBL067.TI.SNP_A.CEL	PBL067.TI.SNP_G.CEL	PBL067.TI.SNP.zip
	PBL068	patient		plasmablastic lymphoma	FFPE	tumor-initial	120		Oncoscan SNP microarray	PBL068.TI.SNP		PBL068.TI.SNP_A.CEL	PBL068.TI.SNP_G.CEL	PBL068.TI.SNP.zip
	PBL069	patient		plasmablastic lymphoma	FFPE	tumor-initial	120		Oncoscan SNP microarray	PBL069.TI.SNP		PBL069.TI.SNP_A.CEL	PBL069.TI.SNP_G.CEL	PBL069.TI.SNP.zip
	PBL070	patient		plasmablastic lymphoma	FFPE	tumor-initial	120		Oncoscan SNP microarray	PBL070.TI.SNP		PBL070.TI.SNP_A.CEL	PBL070.TI.SNP_G.CEL	PBL070.TI.SNP.zip
	PBL071	patient		plasmablastic lymphoma	FFPE	tumor-initial	120		Oncoscan SNP microarray	PBL071.TI.SNP		PBL071.TI.SNP_A.CEL	PBL071.TI.SNP_G.CEL	PBL071.TI.SNP.zip
	PBL073	patient		plasmablastic lymphoma	FFPE	tumor-initial	120		Oncoscan SNP microarray	PBL073.TI.SNP		PBL073.TI.SNP_A.CEL	PBL073.TI.SNP_G.CEL	PBL073.TI.SNP.zip
	PBL075	patient		plasmablastic lymphoma	FFPE	tumor-initial	120		Oncoscan SNP microarray	PBL075.TI.SNP		PBL075.TI.SNP_A.CEL	PBL075.TI.SNP_G.CEL	PBL075.TI.SNP.zip
	PBL076	patient		plasmablastic lymphoma	FFPE	tumor-initial	120		Oncoscan SNP microarray	PBL076.TI.SNP		PBL076.TI.SNP_A.CEL	PBL076.TI.SNP_G.CEL	PBL076.TI.SNP.zip
	PBL077	patient		plasmablastic lymphoma	FFPE	tumor-initial	120		Oncoscan SNP microarray	PBL077.TI.SNP		PBL077.TI.SNP_A.CEL	PBL077.TI.SNP_G.CEL	PBL077.TI.SNP.zip
	PBL078	patient		plasmablastic lymphoma	FFPE	tumor-initial	120		Oncoscan SNP microarray	PBL078.TI.SNP		PBL078.TI.SNP_A.CEL	PBL078.TI.SNP_G.CEL	PBL078.TI.SNP.zip
	PBL081	patient		plasmablastic lymphoma	FFPE	tumor-initial	120		Oncoscan SNP microarray	PBL081.TI.SNP		PBL081.TI.SNP_A.CEL	PBL081.TI.SNP_G.CEL	PBL081.TI.SNP.zip
	PBL083	patient		plasmablastic lymphoma	FFPE	tumor-initial	120		Oncoscan SNP microarray	PBL083.TI.SNP		PBL083.TI.SNP_A.CEL	PBL083.TI.SNP_G.CEL	PBL083.TI.SNP.zip
	PBL084	patient		plasmablastic lymphoma	FFPE	tumor-initial	120		Oncoscan SNP microarray	PBL084.TI.SNP		PBL084.TI.SNP_A.CEL	PBL084.TI.SNP_G.CEL	PBL084.TI.SNP.zip
	PBL085	patient		plasmablastic lymphoma	FFPE	tumor-initial	120		Oncoscan SNP microarray	PBL085.TI.SNP		PBL085.TI.SNP_A.CEL	PBL085.TI.SNP_G.CEL	PBL085.TI.SNP.zip
	PBL086	patient		plasmablastic lymphoma	FFPE	tumor-initial	120		Oncoscan SNP microarray	PBL086.TI.SNP		PBL086.TI.SNP_A.CEL	PBL086.TI.SNP_G.CEL	PBL086.TI.SNP.zip
	PBL087	patient		plasmablastic lymphoma	FFPE	tumor-initial	120		Oncoscan SNP microarray	PBL087.TI.SNP		PBL087.TI.SNP_A.CEL	PBL087.TI.SNP_G.CEL	PBL087.TI.SNP.zip
	PBL090	patient		plasmablastic lymphoma	FFPE	tumor-initial	120		Oncoscan SNP microarray	PBL090.TI.SNP		PBL090.TI.SNP_A.CEL	PBL090.TI.SNP_G.CEL	PBL090.TI.SNP.zip
	PBL092	patient		plasmablastic lymphoma	FFPE	tumor-initial	120		Oncoscan SNP microarray	PBL092.TI.SNP		PBL092.TI.SNP_A.CEL	PBL092.TI.SNP_G.CEL	PBL092.TI.SNP.zip
	PBL093	patient		plasmablastic lymphoma	FFPE	tumor-initial	120		Oncoscan SNP microarray	PBL093.TI.SNP		PBL093.TI.SNP_A.CEL	PBL093.TI.SNP_G.CEL	PBL093.TI.SNP.zip
	PBL094	patient		plasmablastic lymphoma	FFPE	tumor-initial	120		Oncoscan SNP microarray	PBL094.TI.SNP		PBL094.TI.SNP_A.CEL	PBL094.TI.SNP_G.CEL	PBL094.TI.SNP.zip
	PBL095	patient		plasmablastic lymphoma	FFPE	tumor-initial	120		Oncoscan SNP microarray	PBL095.TI.SNP		PBL095.TI.SNP_A.CEL	PBL095.TI.SNP_G.CEL	PBL095.TI.SNP.zip
	PBL098	patient		plasmablastic lymphoma	FFPE	tumor-initial	120		Oncoscan SNP microarray	PBL098.TI.SNP		PBL098.TI.SNP_A.CEL	PBL098.TI.SNP_G.CEL	PBL098.TI.SNP.zip
	PBL100	patient		plasmablastic lymphoma	FFPE	tumor-initial	120		Oncoscan SNP microarray	PBL100.TI.SNP		PBL100.TI.SNP_A.CEL	PBL100.TI.SNP_G.CEL	PBL100.TI.SNP.zip
	PBL102	patient		plasmablastic lymphoma	FFPE	tumor-initial	120		Oncoscan SNP microarray	PBL102.TI.r1.SNP		PBL102.TI.r1.SNP_A.CEL	PBL102.TI.r1.SNP_G.CEL	PBL102.TI.r1.SNP.zip
	PBL103	patient		plasmablastic lymphoma	FFPE	tumor-initial	120		Oncoscan SNP microarray	PBL103.TI.SNP		PBL103.TI.SNP_A.CEL	PBL103.TI.SNP_G.CEL	PBL103.TI.SNP.zip
	PBL104	patient		plasmablastic lymphoma	FFPE	tumor-initial	120		Oncoscan SNP microarray	PBL104.TI.r2.SNP		PBL104.TI.r2.SNP_A.CEL	PBL104.TI.r2.SNP_G.CEL	PBL104.TI.r2.SNP.zip
	PBL105	patient		plasmablastic lymphoma	FFPE	tumor-initial	120		Oncoscan SNP microarray	PBL105.TI.r1.SNP		PBL105.TI.r1.SNP_A.CEL	PBL105.TI.r1.SNP_G.CEL	PBL105.TI.r1.SNP.zip
	PBL106	patient		plasmablastic lymphoma	FFPE	tumor-initial	120		Oncoscan SNP microarray	PBL106.TI.SNP		PBL106.TI.SNP_A.CEL	PBL106.TI.SNP_G.CEL	PBL106.TI.SNP.zip
	PBL112	patient		plasmablastic lymphoma	FFPE	tumor-initial	120		Oncoscan SNP microarray	PBL112.TI.SNP		PBL112.TI.SNP_A.CEL	PBL112.TI.SNP_G.CEL	PBL112.TI.SNP.zip
	PBL114	patient		plasmablastic lymphoma	FFPE	tumor-initial	120		Oncoscan SNP microarray	PBL114.TI.SNP		PBL114.TI.SNP_A.CEL	PBL114.TI.SNP_G.CEL	PBL114.TI.SNP.zip
	PBL115	patient		plasmablastic lymphoma	FFPE	tumor-initial	120		Oncoscan SNP microarray	PBL115.TI.SNP		PBL115.TI.SNP_A.CEL	PBL115.TI.SNP_G.CEL	PBL115.TI.SNP.zip
	PBL116	patient		plasmablastic lymphoma	FFPE	tumor-initial	120		Oncoscan SNP microarray	PBL116.TI.SNP		PBL116.TI.SNP_A.CEL	PBL116.TI.SNP_G.CEL	PBL116.TI.SNP.zip
	PBL118	patient		plasmablastic lymphoma	FFPE	tumor-initial	120		Oncoscan SNP microarray	PBL118.TI.SNP		PBL118.TI.SNP_A.CEL	PBL118.TI.SNP_G.CEL	PBL118.TI.SNP.zip
	PBL121	patient		plasmablastic lymphoma	FFPE	tumor-initial	120		Oncoscan SNP microarray	PBL121.TI.SNP		PBL121.TI.SNP_A.CEL	PBL121.TI.SNP_G.CEL	PBL121.TI.SNP.zip
	PBL127	patient		plasmablastic lymphoma	FFPE	tumor-initial	80		Oncoscan SNP microarray	PBL127.TI.SNP		PBL127.TI.SNP_A.CEL	PBL127.TI.SNP_G.CEL	PBL127.TI.SNP.zip
	PBL130	patient		plasmablastic lymphoma	FFPE	tumor-initial	120		Oncoscan SNP microarray	PBL130.TI.SNP		PBL130.TI.SNP_A.CEL	PBL130.TI.SNP_G.CEL	PBL130.TI.SNP.zip
	PBL132	patient		plasmablastic lymphoma	FFPE	tumor-initial	120		Oncoscan SNP microarray	PBL132.TI.SNP		PBL132.TI.SNP_A.CEL	PBL132.TI.SNP_G.CEL	PBL132.TI.SNP.zip
	PBL135	patient		plasmablastic lymphoma	FFPE	tumor-initial	80		Oncoscan SNP microarray	PBL135.TI.SNP		PBL135.TI.SNP_A.CEL	PBL135.TI.SNP_G.CEL	PBL135.TI.SNP.zip
	PBL138	patient		plasmablastic lymphoma	FFPE	tumor-initial	120		Oncoscan SNP microarray	PBL138.TI.SNP		PBL138.TI.SNP_A.CEL	PBL138.TI.SNP_G.CEL	PBL138.TI.SNP.zip
	PBL140	patient		plasmablastic lymphoma	FFPE	tumor-initial	120		Oncoscan SNP microarray	PBL140.TI.SNP		PBL140.TI.SNP_A.CEL	PBL140.TI.SNP_G.CEL	PBL140.TI.SNP.zip
	PBL141	patient		plasmablastic lymphoma	FFPE	tumor-initial	120		Oncoscan SNP microarray	PBL141.TI.SNP		PBL141.TI.SNP_A.CEL	PBL141.TI.SNP_G.CEL	PBL141.TI.SNP.zip
