# Supplementary material for: Molecular and functional profiling identifies therapeutically targetable vulnerabilities in plasmablastic lymphoma
Source: Nat Commun. 2021 Aug 31;12:5183. doi: 10.1038/s41467-021-25405-w (PMC8408158; doi:10.1038/s41467-021-25405-w)
Supplement: Supplementary file 5 — Supplementary Data 2 [file 41467_2021_25405_MOESM5_ESM.xlsx]

## Sheet: filter set overview
85 patients with PBL diagnosis and inital tumor WES measurement
	Filter description	Variant count before	Variant count after	Removal relative to last step	Remaining from initial count	Remaining mean variant count/sample	Remaining mean variant count/sample/Mb	Info/strength of just this filter applied to initial set
i) Pre-annotation filters (QC thresholds, significance, no artefacts)
	- input quality thresholds: ratio of N:alt base reads exceeds the ratio allowed by Mutect QC	17176650	17176650	0	1	202078	4068.51	0
	- input quality thresholds: allele fraction is below specified threshold allowed by Mutect QC	17176650	17176650	0	1	202078	4068.51	0
	- input quality thresholds: median base quality for the alternate allele low according to Mutect QC	17176650	15114637	0.120047	0.879953	177819	3580.1	0.120047
	- input quality thresholds: abs(ref-alt) median fragment length too high according to Mutect QC	15114637	15103964	0.000706137	0.879331	177694	3577.57	0.000745023
	- input quality thresholds: low median read mapping quality by Mutect QC	15103964	15103964	0	0.879331	177694	3577.57	0
	! evidence: Main statistical filter of Mutect for the tumor, requiring sufficient statistical evidence, i.e. filter out if there is no sufficient likelihood for the variant in the (initial or relapsed) tumor sample <- Details: only include if the evidence that this variant exists in the tumor sample is sufficient. Based on the log10-likelihood of odds (LOD) by MuTect's statistical model, i.e. as …	15103964	7219613	0.522005	0.420316	84936.6	1710.06	0.576465
	<- no evidence bias: evidence must not be overrepresented by duplicate reads (that would indicate that only few/one unique molecule carries this variant). (Not suitable for amplicon designs without UMIs, as duplicate reads from independent molecules are typical in this case.)	7219613	7219613	0	0.420316	84936.6	1710.06	0
	<- no evidence bias: evidence for alt allele comes from one read direction only according to Mutect QC	7219613	7195463	0.00334505	0.41891	84652.5	1704.34	0.0103779
	- no artefact: median distance of alt variants from end of reads failed Mutect QC	7195463	7190047	0.000752697	0.418594	84588.8	1703.06	0.0034558
	- no artefact: Exclude if alternate alleles in single tandem repeats are polymerase slippage errors (phred(not slippage errors)>=10.0).	7190047	7042448	0.0205282	0.410001	82852.3	1668.1	0.0360839
	- no artefact: Exclude variants supported by significantly biased forward and reverse read counts, as determined by LearnReadOrientationModel (phred>=10.0).	7042448	7013259	0.00414472	0.408302	82508.9	1661.18	0.0319539
	- no artefact: Exclude if alternate alleles are sequencing errors (phred>=10.0).	7013259	6999896	0.00190539	0.407524	82351.7	1658.02	0.507867
	- no artefact: Exclude if alternate alleles are due to read orientation artifacts (phred>=10.0).	6999896	6841461	0.0226339	0.3983	80487.8	1620.49	0.197574
ii) Post-annotation filters (ressource DBs, germline models)
	- not in dbSNP.common: must not be a known common variant in humans according to NCBI/dbSNP (version common_all_20180418.vcf). Note that the Mutect germline ressource filter based on gnomAD has already been applied here, i.e. not much additional filtering is expected by this step.	6841461	1368351	0.799991	0.0796634	16098.2	324.112	0.71
	- rescue if in clinVar.pathogenic: if the variant has passed all pre-annotation filters and has known associations with pathogenicity according to NCBI/ClinVar (version clinvar_20180429.vcf), rescue it if it has been filtered out until now to enable further manual examination. Later filter steps might still filter it out again.	1368351	1382384	-0.0102554	0.0804804	16263.3	327.436	0
	- rescue if in COSMIC.coding: if the variant has passed all pre-annotation filters and is a known somatic coding variant according to COSMIC (version v85_GRCh38_vMai2018) in at least 5 independent patient samples, rescue it if it has been filtered out until now to enable further manual examination. As COSMIC also contains germline variants (false positives from studies based on unpaired samples),…	1382384	1581593	-0.144105	0.0920781	18607	374.621	0
	- not in PON: filtered by the panel of normals (PON) that collects common variants of normal samples processed, measured and analyzed by the same pipeline (to also filter pipeline-specific common processing artefacts, if any). <- Details: exclude if >=2 distinct patients had this variant in their normal sample (at the same position with the same base change). Occurrence checks are computed for ge…	1581593	166376	0.894805	0.00968617	1957.36	39.4083	0.564449
	! no high germline risk: Main statistical filter of Mutect for the sample-specific germline risk of variants, requiring that the paired normal (if available) must equal the reference allele with sufficient likelihood. Utilizes population allele frequencies from the EXAC-based gnomAD germline ressource. The sensitivity/specificity trade-off of this filter has been optimized in 2019-03 based on a l…	166376	100720	0.394624	0.00586377	1184.94	23.8568	0.455797
	- no artefact in paired normal: If a paired normal is available and an allele is found in the normal by the *somatic* likelihoods model, its variants are excluded. This model is different from the normal likelihood that goes into the germline model, which makes a diploid assumption (harder to meet the likelihood threshold). Here we compute the normal likelihood as if it were a tumor in order to d…	100720	97871	0.0282863	0.00569791	1151.42	23.182	0.138256
	- rescue from general germline ressources or Mutect's germline risk model, if confirmed somatic elsewhere in this project: The Mutect germline risk model may filter a variant as germline from an unpaired sample if this is likely given the variant's allele frequency and the population allele frequency of the variant (based on gnomAD). From a single-sample perspective this may be correct, but if th…	97871	97885	-0.000143045	0.00569872	1151.59	23.1853	0
	- no artefact: Exclude variants due to too many alignment artifact as determined by FilterAlignmentArtifacts (FAA) model in GATK4/Mutect2.1.	97885	69211	0.292936	0.00402937	814.247	16.3935	0.211032
iii) Post-annotation filters (biological impact and specificity)
	- biological impact: variant must be in a coding region that can affect translation <- Details: only include if this variant is located in the CDS of a gene (including CDS start/stop) or at a splicing site. #initialValue=NaN	69211	28658	0.585933	0.00166843	337.153	6.78802	0.729606
	- common minimal power: Require a minimum effective coverage in of >=20x in the tumor sample as common baseline sensitivity	28658	24074	0.159955	0.00140155	283.224	5.70224	0.5157
	- biolocigal impact: filter variants that are synonymous on protein level, i.e. where the alternate allele still leads to the identical amino acid sequence if translated into a protein	24074	18635	0.225928	0.0010849	219.235	4.41394	0.123279
	- biological impact: must occur with biologically relevant allele frequency (>=10%)	18635	14672	0.212664	0.000854183	172.612	3.47525	0.195324
	- research focus and comparable sensitivity: Variant must have occurred in one of the genes targeted by the chosen DNA-seq library. This is also useful to avoid possible sensitivity bias between analyzed samples, as the reads coverage of additionally measured but not targeted genes is in general lower and more volatile between samples. <- Details: only include if this variant has occurred inside …	14672	14672	0	0.000854183	172.612	3.47525	0.0814608
iv) Additional informative filters (can no longer reduce mutation calls, just warning flags for review)
	- warning/possible artefact: Too many alternate alleles were statistically significant at this site according to Mutect, indicating a possible artefact. Multiple various variants at the same position are very unlikely due to low mutation rate and usually indicate sequencing errors. Only trust this variant if it also occurred in independent samples.	14672	14519	0.010428	0.000845275	170.812	3.43901	0.0518748
	- warning/possible artefact: Flagged in a postprocessing pass, as the variant is near another variant of the same haplotype that was filtered by Mutect. Only trust this variant if it also occurred in independent samples.	14519	13024	0.102969	0.000758239	153.224	3.0849	0.308679
	- warning/possible artefact: Multiple events clustered at this location in the tumor sample according to Mutect, possibly indicating a measurement artefact. Only trust this variant if it also occurred in independent samples.	13024	11891	0.0869932	0.000692277	139.894	2.81654	0.452808
	- no artefact: Could not compute the ratio of reads mapped with quality 60 to all reads. This should not happen, as all variants should have nonzero read counts in the tumor BAM, because germline variants have already been filtered. (MAPQRAT)	11891	11891	0	0.000692277	139.894	2.81654	0.00479989
	- no artefact: Exclude variants if ratio of unique_mapped_reads/all_reads is small. If ratio==1 => all reads are uniquely mapped according to HISAT2. (MAPQRAT) (MAPQRAT>=0.05).	11891	11889	0.000168194	0.000692161	139.871	2.81607	0.035714
1 PBL cell line (PBL-1) with inital tumor WES measurement
	Filter description	Variant count before	Variant count after	Removal relative to last step	Remaining from initial count	Remaining mean variant count/sample	Remaining mean variant count/sample/Mb	Info/strength of just this filter applied to initial set
i) Pre-annotation filters (QC thresholds, significance, no artefacts)
	- input quality thresholds: ratio of N:alt base reads exceeds the ratio allowed by Mutect QC	140097	140097	0	1	140097	2820.62	0
	- input quality thresholds: allele fraction is below specified threshold allowed by Mutect QC	140097	140097	0	1	140097	2820.62	0
	- input quality thresholds: median base quality for the alternate allele low according to Mutect QC	140097	119552	0.146648	0.853352	119552	2406.98	0.146648
	- input quality thresholds: abs(ref-alt) median fragment length too high according to Mutect QC	119552	119478	0.000618978	0.852823	119478	2405.49	0.00064955
	- input quality thresholds: low median read mapping quality by Mutect QC	119478	119478	0	0.852823	119478	2405.49	0
	! evidence: Main statistical filter of Mutect for the tumor, requiring sufficient statistical evidence, i.e. filter out if there is no sufficient likelihood for the variant in the (initial or relapsed) tumor sample <- Details: only include if the evidence that this variant exists in the tumor sample is sufficient. Based on the log10-likelihood of odds (LOD) by MuTect's statistical model, i.e. as …	119478	93868	0.214349	0.670021	93868	1889.88	0.322284
	<- no evidence bias: evidence must not be overrepresented by duplicate reads (that would indicate that only few/one unique molecule carries this variant). (Not suitable for amplicon designs without UMIs, as duplicate reads from independent molecules are typical in this case.)	93868	93868	0	0.670021	93868	1889.88	0
	<- no evidence bias: evidence for alt allele comes from one read direction only according to Mutect QC	93868	92981	0.00944944	0.66369	92981	1872.02	0.0360821
	- no artefact: median distance of alt variants from end of reads failed Mutect QC	92981	92939	0.000451705	0.66339	92939	1871.17	0.000813722
	- no artefact: Exclude if alternate alleles in single tandem repeats are polymerase slippage errors (phred(not slippage errors)>=10.0).	92939	91238	0.0183023	0.651249	91238	1836.93	0.0503223
	- no artefact: Exclude variants supported by significantly biased forward and reverse read counts, as determined by LearnReadOrientationModel (phred>=10.0).	91238	90452	0.00861483	0.645638	90452	1821.1	0.0922075
	- no artefact: Exclude if alternate alleles are sequencing errors (phred>=10.0).	90452	90434	0.000199001	0.64551	90434	1820.74	0.262204
	- no artefact: Exclude if alternate alleles are due to read orientation artifacts (phred>=10.0).	90434	90159	0.00304089	0.643547	90159	1815.2	0.087368
ii) Post-annotation filters (ressource DBs, germline models)
	- not in dbSNP.common: must not be a known common variant in humans according to NCBI/dbSNP (version common_all_20180418.vcf). Note that the Mutect germline ressource filter based on gnomAD has already been applied here, i.e. not much additional filtering is expected by this step.	90159	18387	0.79606	0.131245	18387	370.192	0.733571
	- rescue if in clinVar.pathogenic: if the variant has passed all pre-annotation filters and has known associations with pathogenicity according to NCBI/ClinVar (version clinvar_20180429.vcf), rescue it if it has been filtered out until now to enable further manual examination. Later filter steps might still filter it out again.	18387	18554	-0.0090825	0.132437	18554	373.554	0
	- rescue if in COSMIC.coding: if the variant has passed all pre-annotation filters and is a known somatic coding variant according to COSMIC (version v85_GRCh38_vMai2018) in at least 5 independent patient samples, rescue it if it has been filtered out until now to enable further manual examination. As COSMIC also contains germline variants (false positives from studies based on unpaired samples),…	18554	21077	-0.135981	0.150446	21077	424.351	0
	- not in PON: filtered by the panel of normals (PON) that collects common variants of normal samples processed, measured and analyzed by the same pipeline (to also filter pipeline-specific common processing artefacts, if any). <- Details: exclude if >=2 distinct patients had this variant in their normal sample (at the same position with the same base change). Occurrence checks are computed for ge…	21077	3027	0.856384	0.0216065	3027	60.9437	0.770923
	! no high germline risk: Main statistical filter of Mutect for the sample-specific germline risk of variants, requiring that the paired normal (if available) must equal the reference allele with sufficient likelihood. Utilizes population allele frequencies from the EXAC-based gnomAD germline ressource. The sensitivity/specificity trade-off of this filter has been optimized in 2019-03 based on a l…	3027	2404	0.205814	0.0171595	2404	48.4006	0.589242
	- no artefact in paired normal: If a paired normal is available and an allele is found in the normal by the *somatic* likelihoods model, its variants are excluded. This model is different from the normal likelihood that goes into the germline model, which makes a diploid assumption (harder to meet the likelihood threshold). Here we compute the normal likelihood as if it were a tumor in order to d…	2404	2404	0	0.0171595	2404	48.4006	0
	- rescue from general germline ressources or Mutect's germline risk model, if confirmed somatic elsewhere in this project: The Mutect germline risk model may filter a variant as germline from an unpaired sample if this is likely given the variant's allele frequency and the population allele frequency of the variant (based on gnomAD). From a single-sample perspective this may be correct, but if th…	2404	2404	0	0.0171595	2404	48.4006	0
	- no artefact: Exclude variants due to too many alignment artifact as determined by FilterAlignmentArtifacts (FAA) model in GATK4/Mutect2.1.	2404	1787	0.256656	0.0127554	1787	35.9783	0.190789
iii) Post-annotation filters (biological impact and specificity)
	- biological impact: variant must be in a coding region that can affect translation <- Details: only include if this variant is located in the CDS of a gene (including CDS start/stop) or at a splicing site. #initialValue=NaN	1787	731	0.590935	0.00521781	731	14.7175	0.729859
	- common minimal power: Require a minimum effective coverage in of >=20x in the tumor sample as common baseline sensitivity	731	710	0.0287278	0.00506792	710	14.2947	0.328651
	- biolocigal impact: filter variants that are synonymous on protein level, i.e. where the alternate allele still leads to the identical amino acid sequence if translated into a protein	710	499	0.297183	0.00356182	499	10.0465	0.124794
	- biological impact: must occur with biologically relevant allele frequency (>=10%)	499	451	0.0961924	0.0032192	451	9.08015	0.147762
	- research focus and comparable sensitivity: Variant must have occurred in one of the genes targeted by the chosen DNA-seq library. This is also useful to avoid possible sensitivity bias between analyzed samples, as the reads coverage of additionally measured but not targeted genes is in general lower and more volatile between samples. <- Details: only include if this variant has occurred inside …	451	451	0	0.0032192	451	9.08015	0.0870349
iv) Additional informative filters (can no longer reduce mutation calls, just warning flags for review)
	- warning/possible artefact: Too many alternate alleles were statistically significant at this site according to Mutect, indicating a possible artefact. Multiple various variants at the same position are very unlikely due to low mutation rate and usually indicate sequencing errors. Only trust this variant if it also occurred in independent samples.	451	446	0.0110865	0.00318351	446	8.97948	0.0673962
	- warning/possible artefact: Flagged in a postprocessing pass, as the variant is near another variant of the same haplotype that was filtered by Mutect. Only trust this variant if it also occurred in independent samples.	446	437	0.0201794	0.00311927	437	8.79828	0.179676
	- warning/possible artefact: Multiple events clustered at this location in the tumor sample according to Mutect, possibly indicating a measurement artefact. Only trust this variant if it also occurred in independent samples.	437	401	0.0823799	0.0028623	401	8.07348	0.339144
	- no artefact: Could not compute the ratio of reads mapped with quality 60 to all reads. This should not happen, as all variants should have nonzero read counts in the tumor BAM, because germline variants have already been filtered. (MAPQRAT)	401	401	0	0.0028623	401	8.07348	0.00133479
	- no artefact: Exclude variants if ratio of unique_mapped_reads/all_reads is small. If ratio==1 => all reads are uniquely mapped according to HISAT2. (MAPQRAT) (MAPQRAT>=0.05).	401	401	0	0.0028623	401	8.07348	0.0395012
