# Supplementary material for: Molecular and functional profiling identifies therapeutically targetable vulnerabilities in plasmablastic lymphoma
Source: Nat Commun. 2021 Aug 31;12:5183. doi: 10.1038/s41467-021-25405-w (PMC8408158; doi:10.1038/s41467-021-25405-w)
Supplement: Supplementary file 6 — Supplementary Data 3 [file 41467_2021_25405_MOESM6_ESM.xlsx]

## Sheet: Explanations and metadata
Driver genes / column explanations:
Genes
Gene symbol	gene symbol
NCBI/Entrez Gene ID	gene NCBI/Entrez ID from NCBI
Cohort mutation frequency	frequency of patients having called somatic mutations in this gene in the PBL subcohort of N=85 patients
MutSig2CV
Rank	rank of driver genes from MutSig2CV [Lawrence MS, Stojanov P, Polak P, Kryukov GV, et al. Mutational heterogenieity in cancer and the search for new cancer genes. Nature. 2013 Jun 16. doi: 10.1038/nature12213 ]
p-value	p-value of being a driver gene by MutSig2CV (Zeros mean p<eps, i.e. below numeric resolution.)
q-value	q-value according to MutSig2CV (genes with q<0.1 are considered significant)

## Sheet: Driver genes
Genes	Gene symbol	NCBI/Entrez Gene ID	Cohort mutation frequency	MutSig2CV	Rank	p-value	q-value
	(desc...)	(desc...)	(desc...)		(desc...)	(desc...)	(desc...)
	NRAS	4893	0.305882		1	1e-16	1.8862e-12
	TP53	7157	0.141176		2	1.3622e-11	1.28469e-07
	KRAS	3845	0.105882		3	1.00743e-10	5.66509e-07
	ATXN3	4287	0.0705882		4	1.20138e-10	5.66509e-07
	ATN1	1822	0.117647		5	2.60279e-10	9.81877e-07
	GSDME	1687	0.0588235		6	1.35464e-07	0.000425855
	CNPY3	10695	0.0352941		7	4.24515e-07	0.00114389
	USF3	205717	0.0823529		8	2.20436e-06	0.0048504
	PRAMEF4	400735	0.0470588		9	2.31437e-06	0.0048504
	TET2	54790	0.117647		10	3.44184e-06	0.00649201
	C8ORF44	56260	0.0352941		11	2.58887e-05	0.0443921
	MFSD4B	91749	0.0470588		12	3.62737e-05	0.0570162
	CFAP44	55779	0.0705882		13	3.98078e-05	0.0577581
	STAT3	6774	0.247059		14	5.19876e-05	0.0659026
	SPG11	80208	0.0941176		15	5.2409e-05	0.0659026
	ASH1L	55870	0.0588235		16	5.66806e-05	0.0668194
	NUP205	23165	0.0588235		17	6.5826e-05	0.0730358
	SMC5	23137	0.0470588		18	6.99364e-05	0.0732855
	BIRC8	112401	0.0705882		19	7.57952e-05	0.0752447
	CAMSAP1	157922	0.0588235		20	8.33532e-05	0.0786104
	TNFAIP3	7128	0.0470588		21	9.32996e-05	0.0821748
	VCX3A	51481	0.0352941		22	9.58459e-05	0.0821748
	TWIST1	7291	0.0235294		23	0.000136376	0.11184
	PRDM2	7799	0.0705882		24	0.000169559	0.133259
	TRIM15	89870	0.0352941		25	0.000312312	0.235634
	BRAF	673	0.0588235		26	0.000492175	0.357054
	LTB	4050	0.0941176		27	0.000519831	0.36315
	BRI3BP	140707	0.0235294		28	0.00062563	0.420197
	NYAP2	57624	0.0588235		29	0.000646045	0.420197
	HIVEP2	3097	0.0352941		30	0.000772834	0.482345
	TBP	6908	0.0470588		31	0.000792741	0.482345
	GPX5	2880	0.0352941		32	0.00129218	0.761662
	NOC4L	79050	0.0470588		33	0.00136451	0.779919
	ACP7	390928	0.0470588		34	0.00143012	0.793377
	CAPN6	827	0.0352941		35	0.00159254	0.858245
	RAB5C	5878	0.0235294		36	0.00178354	0.919595
	KRTAP5-10	387273	0.0235294		37	0.00188493	0.919595
	E2F8	79733	0.0470588		38	0.00193382	0.919595
	TAF1B	9014	0.0352941		39	0.00195614	0.919595
	SCNN1A	6337	0.0352941		40	0.00199289	0.919595
	MCC	4163	0.0352941		41	0.00204149	0.919595
	RIPK1	8737	0.0235294		42	0.00204766	0.919595
	HDGFL2	84717	0.0705882		43	0.00230258	1
	CHN2	1124	0.0117647		44	0.0349797	1
	KRTAP5-3	387266	0.0470588		45	0.00245847	1
	TRPM4	54795	0.0470588		46	0.0026991	1
	CCND3	896	0.0235294		47	0.00271213	1
	HTT	3064	0.152941		48	0.00281847	1
	KLHL6	89857	0.0823529		49	0.00303444	1
	POU4F2	5458	0.0470588		50	0.00318035	1
	RUFY2	55680	0.0352941		51	0.00349101	1
	HECW1	23072	0.0588235		52	0.00354227	1
	ADCK2	90956	0.0235294		53	0.00361765	1
	TTC7A	57217	0.0352941		54	0.0608867	1
	COPG1	22820	0.0470588		55	0.0041206	1
	SEMG1	6406	0.0235294		56	0.00427522	1
	GRID1	2894	0.0352941		57	0.00434461	1
	PRSS42	339906	0.0352941		58	0.00442183	1
	CFAP126	257177	0.0352941		59	0.00444769	1
	SMG8	55181	0.0352941		60	0.00452709	1
	HNRNPDL	9987	0.0235294		61	0.00491823	1
	C4ORF50	389197	0.0352941		62	0.00511273	1
	ZNF74	7625	0.0352941		63	0.00524081	1
	ZNF700	90592	0.0352941		64	0.00545844	1
	HAS1	3036	0.0588235		65	0.00573712	1
	SGCE	8910	0.0352941		66	0.0057453	1
	LTBP3	4054	0.0352941		67	0.0058118	1
	SGK1	6446	0.0588235		68	0.00603175	1
	ITPR3	3710	0.0117647		69	0.00683638	1
	E2F4	1874	0.0235294		70	0.00689977	1
	ASAH2	56624	0.0588235		71	0.00692009	1
	DNAH11	8701	0.129412		72	0.00695906	1
	EXTL1	2134	0.0352941		73	0.00700955	1
	P2RX5	5026	0.0470588		74	0.00736275	1
	SLC6A13	6540	0.0235294		75	0.00776943	1
	DENND4B	9909	0.0352941		76	0.00839691	1
	RAD9B	144715	0.0235294		77	0.00894315	1
	INPP5F	22876	0.0235294		78	0.0089651	1
	RND2	8153	0.0117647		79	0.00905068	1
	RCSD1	92241	0.0235294		80	0.00916166	1
	SH2D1B	117157	0.0235294		81	0.00922154	1
	ZNF763	284390	0.0235294		82	0.00969451	1
	ZCCHC2	54877	0.0117647		83	0.0100876	1
	PTX4	390667	0.0352941		84	0.010116	1
	GZMB	3002	0.0117647		85	0.0102116	1
	PI16	221476	0.0235294		86	0.0103788	1
	SEMA4G	57715	0.0588235		87	0.010559	1
	NUP153	9972	0.0470588		88	0.0108772	1
	MICU2	221154	0.0235294		89	0.0112401	1
	PLAC8	51316	0.0235294		90	0.0112953	1
	PRSS8	5652	0.0235294		91	0.0113739	1
	ZC3HAV1L	92092	0.0235294		92	0.0113762	1
	GALNS	2588	0.0470588		93	0.0114236	1
	PTCH1	5727	0.0470588		94	0.0120321	1
	LDAH	60526	0.0235294		95	0.012064	1
	SIAE	54414	0.0235294		96	0.0123807	1
	G3BP1	10146	0.0352941		97	0.0124997	1
	LCE4A	199834	0.0117647		98	0.0125495	1
	SUOX	6821	0.0235294		99	0.0127286	1
	PRR23B	389151	0.0352941		100	0.0130869	1
	NR2C2	7182	0.0235294		101	0.0134622	1
	SLC39A3	29985	0.0235294		102	0.0134858	1
	PIFO	128344	0.0117647		103	0.0135205	1
	RFTN1	23180	0.0352941		104	0.0138196	1
	EME2	197342	0.0470588		105	0.0140984	1
	COG1	9382	0.0352941		106	0.0145002	1
	YWHAB	7529	0.0352941		107	0.0145153	1
	STX16	8675	0.0352941		108	0.0146419	1
	MNDA	4332	0.0588235		109	0.0147818	1
	PLEKHM1	9842	0.0588235		110	0.0149596	1
	ZNF30	90075	0.0235294		111	0.0151529	1
	PLA2G12B	84647	0.0117647		112	0.0152253	1
	TNFRSF8	943	0.0235294		113	0.0156609	1
	MBTPS1	8720	0.0470588		114	0.0156959	1
	KCNJ15	3772	0.0235294		115	0.0159239	1
	BMP10	27302	0.0117647		116	0.016185	1
	GSTM3	2947	0.0235294		117	0.0162239	1
	CD244	51744	0.0352941		118	0.01646	1
	BAG3	9531	0.0235294		119	0.0165202	1
	RTL8B	441518	0.0117647		120	0.0167286	1
	MPLKIP	136647	0.0235294		121	0.0170077	1
	CDYL	9425	0.0235294		122	0.0170928	1
	DSN1	79980	0.0117647		123	0.0176131	1
	SLC2A12	154091	0.0235294		124	0.01762	1
	WNT9A	7483	0.0117647		125	0.0179993	1
	TMEM91	641649	0.0117647		126	0.0182912	1
	C4ORF17	84103	0.0117647		127	0.018711	1
	SLC10A6	345274	0.0117647		128	0.0187276	1
	CCT8L2	150160	0.0352941		129	0.0188282	1
	SEMG2	6407	0.0235294		130	0.0190274	1
	NDUFS2	4720	0.0235294		131	0.0191259	1
	PRB2	653247	0.0235294		132	0.0191504	1
	RAB3IP	117177	0.0117647		133	0.0191627	1
	CHST4	10164	0.0235294		134	0.0191927	1
	TMC7	79905	0.0235294		135	0.0192207	1
	PRH1	5554	0.0235294		136	0.0193889	1
	LZTR1	8216	0.0117647		137	0.0198273	1
	CD58	965	0.0235294		138	0.0198407	1
	MT1X	4501	0.0117647		139	0.0202775	1
	CCDC57	284001	0.0352941		140	0.0203184	1
	C17ORF78	284099	0.0235294		141	0.0211252	1
	ALYREF	10189	0.0235294		142	0.0211294	1
	MADCAM1	8174	0.0352941		143	0.0211372	1
	C6ORF223	221416	0.0117647		144	0.0215356	1
	ZSCAN2	54993	0.0117647		145	0.0215372	1
	KIAA1257	57501	0.0235294		146	0.0218911	1
	USP14	9097	0.0117647		147	0.0219743	1
	FOLR2	2350	0.0235294		148	0.0219773	1
	MAPK7	5598	0.0235294		149	0.0219903	1
	IER5L	389792	0.0117647		150	0.0222025	1
	ZFPM1	161882	0.0705882		151	0.0224057	1
	SOX12	6666	0.0117647		152	0.0224853	1
	HSBP1	3281	0.0117647		153	0.0228659	1
	PKD1L2	114780	0.0941176		154	0.0230236	1
	MTA2	9219	0.0470588		155	0.0230352	1
	CFH	3075	0.0470588		156	0.0230473	1
	ZFP30	22835	0.0235294		157	0.0231075	1
	MLH1	4292	0.0235294		158	0.0231611	1
	SOCS3	9021	0.0705882		159	0.0234056	1
	TDRD10	126668	0.0352941		160	0.0234573	1
	RIC3	79608	0.0235294		161	0.0243685	1
	COQ3	51805	0.0117647		162	0.0245238	1
	ASPHD1	253982	0.0352941		163	0.0246623	1
	PHF21A	51317	0.0470588		164	0.0246955	1
	CCDC136	64753	0.0352941		165	0.0250525	1
	C8ORF74	203076	0.0352941		166	0.0252033	1
	PLA2G4D	283748	0.0235294		167	0.0252203	1
	KIRREL2	84063	0.0235294		168	0.0252941	1
	LIMK1	3984	0.0235294		169	0.0260501	1
	NT5DC2	64943	0.0235294		170	0.0262828	1
	IL6ST	3572	0.0117647		171	0.0265851	1
	TRAPPC2	6399	0.0117647		172	0.0284991	1
	SIDT1	54847	0.0470588		173	0.0286655	1
	KDR	3791	0.0588235		174	0.029013	1
	LIPJ	142910	0.0235294		175	0.0292386	1
	C16ORF46	123775	0.0235294		176	0.0293955	1
	ABHD17B	51104	0.0117647		177	0.0294413	1
	CD300LG	146894	0.0235294		178	0.0294566	1
	ERCC4	2072	0.0470588		179	0.0298631	1
	SEC31B	25956	0.0235294		180	0.0300451	1
	EFHB	151651	0.0235294		181	0.030114	1
	CASS4	57091	0.0588235		182	0.0304187	1
	PLEKHS1	79949	0.0470588		183	0.0308498	1
	SPAG16	79582	0.0235294		184	0.0309863	1
	ENC1	8507	0.0470588		185	0.031136	1
	NET1	10276	0.0352941		186	0.0311881	1
	ZNF418	147686	0.0235294		187	0.031492	1
	SDHAF4	135154	0.0235294		188	0.0319688	1
	ASB6	140459	0.0235294		189	0.0328152	1
	LINS1	55180	0.0352941		190	0.0330532	1
	HYI	81888	0.0235294		191	0.0330945	1
	CKS2	1164	0.0117647		192	0.0331149	1
	MBOAT1	154141	0.0352941		193	0.0334813	1
	B2M	567	0.0352941		194	0.0340318	1
	TIFA	92610	0.0117647		195	0.0341015	1
	SCN1A	6323	0.0470588		196	0.0345781	1
	PDE4B	5142	0.0117647		197	0.0346163	1
	NAA25	80018	0.0470588		198	0.0347131	1
	MYH2	4620	0.0235294		199	0.0347219	1
	FAM222B	55731	0.0117647		200	0.0348101	1
	TMED1	11018	0.0117647		201	0.0349269	1
	RPRM	56475	0.0117647		202	0.0349764	1
	MAP3K9	4293	0.0352941		203	0.0350623	1
	MTUS1	57509	0.0470588		204	0.035082	1
	ZNF584	201514	0.0235294		205	0.0353932	1
	C1ORF216	127703	0.0117647		206	0.0356173	1
	AKNAD1	254268	0.0235294		207	0.0356459	1
	URB2	9816	0.0352941		208	0.0359482	1
	FFAR2	2867	0.0117647		209	0.0364642	1
	PIGV	55650	0.0117647		210	0.0365259	1
	KRTAP5-7	440050	0.0235294		211	0.03662	1
	CXCR6	10663	0.0117647		212	0.037048	1
	CAPN12	147968	0.0235294		213	0.0375888	1
	RBM4	5936	0.0117647		214	0.0377584	1
	MRFAP1L1	114932	0.0117647		215	0.037863	1
	EPO	2056	0.0117647		216	0.0379382	1
	PRKDC	5591	0.0823529		217	0.037953	1
	BCOR	54880	0.0705882		218	0.0381619	1
	MIER3	166968	0.0117647		219	0.0387215	1
	ANKRD12	23253	0.0588235		220	0.0393722	1
	PKD1	5310	0.0470588		221	0.0395779	1
	PRKAA2	5563	0.0117647		222	0.0399144	1
	EDDM3B	64184	0.0352941		223	0.0400442	1
	DNAH17	8632	0.117647		224	0.0403168	1
	SUN5	140732	0.0235294		225	0.0404143	1
	NCKIPSD	51517	0.0235294		226	0.0405293	1
	TMEM138	51524	0.0117647		227	0.0408465	1
	MCM5	4174	0.0235294		228	0.0414999	1
	HIST1H1B	3009	0.0352941		229	0.0415358	1
	NXPH3	11248	0.0352941		230	0.0419513	1
	VCX	26609	0.0117647		231	0.0420986	1
	PADI4	23569	0.0235294		232	0.0421698	1
	FUT1	2523	0.0117647		233	0.0421982	1
	ANKS4B	257629	0.0117647		234	0.0422225	1
	MROH2B	133558	0.0352941		235	0.0423174	1
	BCAS2	10286	0.0235294		236	0.0423765	1
	POP7	10248	0.0117647		237	0.042585	1
	NPY	4852	0.0235294		238	0.0434372	1
	OR6C75	390323	0.0235294		239	0.043596	1
	TEX10	54881	0.0235294		240	0.0436604	1
	GJA1	2697	0.0235294		241	0.0438705	1
	NIPA1	123606	0.0117647		242	0.0439197	1
	OSMR	9180	0.0235294		243	0.0439393	1
	PLA2G4C	8605	0.0235294		244	0.0439668	1
	PRM1	5619	0.0117647		245	0.0440307	1
	ARL2	402	0.0117647		246	0.0441207	1
	OR8B8	26493	0.0117647		247	0.0441677	1
	ZNF692	55657	0.0235294		248	0.0444263	1
	TNFAIP8L3	388121	0.0117647		249	0.0445338	1
	OR4D1	26689	0.0235294		250	0.0447215	1
	MARCKS	4082	0.0352941		251	0.0451589	1
	TDO2	6999	0.0470588		252	0.0451731	1
	SPTLC2	9517	0.0117647		253	0.0456161	1
	HIST2H3D	653604	0.0117647		254	0.0457155	1
	CTNS	1497	0.0352941		255	0.0457405	1
	CHST12	55501	0.0117647		256	0.0457533	1
	OR8D2	283160	0.0117647		257	0.0458367	1
	DNMT3B	1789	0.0352941		258	0.0461183	1
	UPK1A	11045	0.0117647		259	0.0462089	1
	AGT	183	0.0470588		260	0.0464796	1
	CELA2A	63036	0.0117647		261	0.0466667	1
	C1ORF116	79098	0.0470588		262	0.0467896	1
	ARHGAP22	58504	0.0352941		263	0.0467932	1
	CNTD1	124817	0.0117647		264	0.047327	1
	CWH43	80157	0.0235294		265	0.0476695	1
	NRM	11270	0.0117647		266	0.0478399	1
	MS4A14	84689	0.0352941		267	0.048039	1
	OVOL2	58495	0.0117647		268	0.0481725	1
	EEF1E1	9521	0.0235294		269	0.0483195	1
	AKAP13	11214	0.0470588		270	0.0484604	1
	CCDC74B	91409	0.0235294		271	0.0486989	1
	ARHGAP9	64333	0.0470588		272	0.0490109	1
	CLEC12A	160364	0.0235294		273	0.0492644	1
	BHLHE40	8553	0.0352941		274	0.0493482	1
	E2F1	1869	0.0117647		275	0.0495921	1
	CCDC126	90693	0.0117647		276	0.0498351	1
	CXCL9	4283	0.0117647		277	0.0500078	1
	TGFB1	7040	0.0117647		278	0.0500485	1
	OR4X2	119764	0.0470588		279	0.050075	1
	PCDHGA12	26025	0.0470588		280	0.0501859	1
	RBPMS2	348093	0.0117647		281	0.0504746	1
	DTNA	1837	0.0352941		282	0.0507356	1
	VPS37B	79720	0.0117647		283	0.0512086	1
	CIPC	85457	0.0117647		284	0.0513196	1
	MYO1E	4643	0.0470588		285	0.0514862	1
	UVRAG	7405	0.0117647		286	0.0515411	1
	RBPJ	3516	0.0117647		287	0.051549	1
	ADAL	161823	0.0235294		288	0.0517299	1
	DSC1	1823	0.0352941		289	0.0518314	1
	ACTR5	79913	0.0352941		290	0.0518502	1
	POLR2L	5441	0.0117647		291	0.0519667	1
	LRRC40	55631	0.0470588		292	0.0521185	1
	CLCA4	22802	0.0235294		293	0.0521422	1
	TMEM241	85019	0.0117647		294	0.0524313	1
	DNAI1	27019	0.0352941		295	0.0525373	1
	C11ORF65	160140	0.0117647		296	0.0525884	1
	SFXN1	94081	0.0235294		297	0.0527045	1
	MAN2B1	4125	0.0352941		298	0.0527209	1
	SRRM4	84530	0.0352941		299	0.0531264	1
	CD300E	342510	0.0117647		300	0.0531929	1
	ANKRD30A	91074	0.0235294		301	0.0534212	1
	DCBLD2	131566	0.0470588		302	0.0536411	1
	NUCB2	4925	0.0235294		303	0.0537182	1
	TUSC5	286753	0.0117647		304	0.0537935	1
	TNFAIP8L2	79626	0.0117647		305	0.0539733	1
	JAK3	3718	0.0235294		306	0.0544028	1
	IFIT3	3437	0.0235294		307	0.0544304	1
	FLRT3	23767	0.0470588		308	0.0550673	1
	NCOR1	9611	0.0470588		309	0.055244	1
	SEC14L1	6397	0.0235294		310	0.0552935	1
	ZNF665	79788	0.0352941		311	0.0553035	1
	WDR44	54521	0.0235294		312	0.0553802	1
	NFKBIA	4792	0.0235294		313	0.0555439	1
	ZNF385B	151126	0.0470588		314	0.0555541	1
	SPATA31A1	647060	0.0235294		315	0.0556063	1
	ZNF84	7637	0.0235294		316	0.0560507	1
	CEP120	153241	0.0235294		317	0.0562484	1
	UQCR10	29796	0.0117647		318	0.0563542	1
	IFI27	3429	0.0117647		319	0.0567732	1
	TSGA13	114960	0.0235294		320	0.0571037	1
	EPGN	255324	0.0117647		321	0.057134	1
	VSIG2	23584	0.0117647		322	0.0571796	1
	MESD	23184	0.0352941		323	0.0573661	1
	CNTN5	53942	0.0470588		324	0.0574284	1
	COX7A1	1346	0.0117647		325	0.0574943	1
	SCARF2	91179	0.0352941		326	0.0574948	1
	LTC4S	4056	0.0117647		327	0.0575646	1
	TRHR	7201	0.0352941		328	0.0579243	1
	VKORC1L1	154807	0.0117647		329	0.0580366	1
	CASP10	843	0.0117647		330	0.0580464	1
	KRT26	353288	0.0235294		331	0.0582716	1
	PIM1	5292	0.0235294		332	0.0583659	1
	SVOP	55530	0.0117647		333	0.0592736	1
	C16ORF45	89927	0.0117647		334	0.0593616	1
	SLC9C1	285335	0.0117647		335	0.0595056	1
	TM4SF20	79853	0.0117647		336	0.059828	1
	FOSL1	8061	0.0235294		337	0.0598398	1
	GCNA	93953	0.0117647		338	0.0601047	1
	DHRS2	10202	0.0117647		339	0.0601599	1
	SKAP2	8935	0.0352941		340	0.0601933	1
	CYP2A6	1548	0.0352941		341	0.0604415	1
	OR51I2	390064	0.0117647		342	0.0605824	1
	RIOK3	8780	0.0117647		343	0.0607496	1
	VEZF1	7716	0.0352941		344	0.0608133	1
	M1AP	130951	0.0352941		345	0.0612137	1
	C10ORF99	387695	0.0117647		346	0.0613214	1
	CCDC18	343099	0.0235294		347	0.0613692	1
	KCNE2	9992	0.0117647		348	0.0614252	1
	ATP12A	479	0.0117647		349	0.0616121	1
	MED16	10025	0.0117647		350	0.0620143	1
	RAD51AP1	10635	0.0235294		351	0.0620618	1
	TNFRSF6B	8771	0.0235294		352	0.0621462	1
	SETD6	79918	0.0235294		353	0.0622783	1
	TRIM14	9830	0.0235294		354	0.0627612	1
	TNFRSF10B	8795	0.0117647		355	0.0629595	1
	MPND	84954	0.0117647		356	0.0630671	1
	MOGAT2	80168	0.0235294		357	0.0633045	1
	APOLD1	81575	0.0352941		358	0.0633824	1
	MEI1	150365	0.0588235		359	0.0637915	1
	RGS22	26166	0.0352941		360	0.0639835	1
	EMC3	55831	0.0117647		361	0.0640474	1
	PLAA	9373	0.0117647		362	0.0642022	1
	TNNI2	7136	0.0235294		363	0.0645971	1
	CROCC	9696	0.0588235		364	0.0646197	1
	MTF1	4520	0.0235294		365	0.0647838	1
	STK3	6788	0.0235294		366	0.064842	1
	KLK4	9622	0.0117647		367	0.065286	1
	ADAM20	8748	0.0117647		368	0.0653026	1
	CRB3	92359	0.0117647		369	0.0657613	1
	ERP29	10961	0.0117647		370	0.0659818	1
	IRF5	3663	0.0117647		371	0.0662596	1
	NSMCE2	286053	0.0117647		372	0.0663393	1
	NUDT13	25961	0.0117647		373	0.066346	1
	COMMD1	150684	0.0235294		374	0.0663515	1
	TPBG	7162	0.0352941		375	0.0665254	1
	YWHAE	7531	0.0117647		376	0.0667858	1
	SPANXN2	494119	0.0117647		377	0.0668208	1
	ZNF860	344787	0.0117647		378	0.067123	1
	POLR3E	55718	0.0470588		379	0.0671553	1
	CR2	1380	0.0470588		380	0.0674417	1
	OR13G1	441933	0.0117647		381	0.0677353	1
	MOGAT1	116255	0.0352941		382	0.0677813	1
	DARS	1615	0.0117647		383	0.0678323	1
	LMNTD2	256329	0.0352941		384	0.0679589	1
	SCGB1C2	653486	0.0117647		385	0.0684221	1
	HMOX1	3162	0.0117647		386	0.0684406	1
	SPATA46	284680	0.0235294		387	0.0684544	1
	RNF135	84282	0.0235294		388	0.068481	1
	KANSL1	284058	0.0235294		389	0.0685483	1
	MAFF	23764	0.0117647		390	0.0685862	1
	C1ORF35	79169	0.0117647		391	0.0689282	1
	PIGA	5277	0.0117647		392	0.0697274	1
	PTMS	5763	0.0117647		393	0.0697727	1
	ENY2	56943	0.0117647		394	0.0698173	1
	DDX3X	1654	0.0117647		395	0.0704504	1
	OR10Z1	128368	0.0235294		396	0.0707106	1
	SCN2B	6327	0.0117647		397	0.0709404	1
	TEAD4	7004	0.0117647		398	0.0710833	1
	WWC3	55841	0.0235294		399	0.0711274	1
	GCLC	2729	0.0117647		400	0.0714808	1
	SUGCT	79783	0.0352941		401	0.0718866	1
	LAMTOR5	10542	0.0117647		402	0.0720905	1
	SPTSSA	171546	0.0117647		403	0.0721141	1
	ZC3H18	124245	0.0117647		404	0.0721965	1
	KCNJ14	3770	0.0235294		405	0.0722635	1
	AP4E1	23431	0.0235294		406	0.0723365	1
	GUCA2A	2980	0.0117647		407	0.0724711	1
	C1ORF105	92346	0.0235294		408	0.0724739	1
	ATM	472	0.0823529		409	0.072534	1
	EXOC3L4	91828	0.0352941		410	0.0725527	1
	ACACA	31	0.0705882		411	0.0728266	1
	MUSK	4593	0.0470588		412	0.0730183	1
	CNOT4	4850	0.0117647		413	0.073212	1
	DCP1B	196513	0.0117647		414	0.0734323	1
	BTG2	7832	0.0235294		415	0.0734741	1
	AGAP6	414189	0.0117647		416	0.0735353	1
	SH3BGRL	6451	0.0117647		417	0.0736187	1
	FRMD1	79981	0.0117647		418	0.0737486	1
	PPM1G	5496	0.0352941		419	0.0737753	1
	SCNN1D	6339	0.0470588		420	0.0742349	1
	WTAP	9589	0.0117647		421	0.074257	1
	NRN1L	123904	0.0117647		422	0.0743772	1
	SALL3	27164	0.0352941		423	0.0744159	1
	GLCCI1	113263	0.0352941		424	0.0745578	1
	AVPR2	554	0.0117647		425	0.0745942	1
	SCN1B	6324	0.0235294		426	0.0749478	1
	BFAR	51283	0.0117647		427	0.0749921	1
	FNDC3A	22862	0.0352941		428	0.0750647	1
	DPM2	8818	0.0235294		429	0.075393	1
	MAP10	54627	0.0470588		430	0.0754147	1
	MRS2	57380	0.0352941		431	0.0755245	1
	OR2L5	81466	0.0705882		432	0.0757735	1
	TSPAN15	23555	0.0117647		433	0.0758291	1
	AKNA	80709	0.0352941		434	0.0764186	1
	IGFL4	444882	0.0117647		435	0.0764218	1
	THY1	7070	0.0117647		436	0.0766802	1
	TRNAU1AP	54952	0.0235294		437	0.0767078	1
	SMO	6608	0.0235294		438	0.0767321	1
	CD55	1604	0.0235294		439	0.0771218	1
	GHITM	27069	0.0117647		440	0.0777249	1
	DPP10	57628	0.0588235		441	0.0779192	1
	TMEM215	401498	0.0117647		442	0.0779352	1
	RPP40	10799	0.0117647		443	0.0779709	1
	ERBB3	2065	0.0235294		444	0.0780564	1
	POT1	25913	0.0470588		445	0.0784765	1
	RGS12	6002	0.0352941		446	0.0787046	1
	RNF168	165918	0.0235294		447	0.0787494	1
	DCTD	1635	0.0117647		448	0.0787728	1
	FRZB	2487	0.0117647		449	0.0787729	1
	ARR3	407	0.0117647		450	0.0788077	1
	CANX	821	0.0117647		451	0.0788402	1
	SLC6A6	6533	0.0117647		452	0.0788416	1
	MPDU1	9526	0.0117647		453	0.0788856	1
	TVP23B	51030	0.0117647		454	0.0789592	1
	TINAG	27283	0.0352941		455	0.0791219	1
	PHLDB3	653583	0.0235294		456	0.0794431	1
	DACT1	51339	0.0235294		457	0.0797647	1
	TCFL5	10732	0.0235294		458	0.07977	1
	MRPL51	51258	0.0117647		459	0.0797867	1
	ARHGEF15	22899	0.0352941		460	0.0799118	1
	OR5T2	219464	0.0352941		461	0.080072	1
	ALG11	440138	0.0352941		462	0.0801586	1
	TUFT1	7286	0.0117647		463	0.0802241	1
	IL13	3596	0.0117647		464	0.0803582	1
	MBP	4155	0.0117647		465	0.0805555	1
	ZNF396	252884	0.0235294		466	0.08068	1
	TVP23A	780776	0.0117647		467	0.0806933	1
	MAP6	4135	0.0235294		468	0.0809653	1
	MTIF3	219402	0.0117647		469	0.0811092	1
	CCL21	6366	0.0117647		470	0.0816755	1
	FAM71A	149647	0.0235294		471	0.0817464	1
	H3F3C	440093	0.0235294		472	0.0827499	1
	CD44	960	0.0117647		473	0.0828753	1
	OR8G1	26494	0.0352941		474	0.0829765	1
	NAT8	9027	0.0235294		475	0.0830765	1
	SAMD9	54809	0.0941176		476	0.0833603	1
	AREL1	9870	0.0117647		477	0.0835618	1
	CARF	79800	0.0470588		478	0.0837673	1
	RAC2	5880	0.0117647		479	0.083796	1
	SERPINB6	5269	0.0235294		480	0.0838019	1
	SEPT14	346288	0.0117647		481	0.0839791	1
	PRRG1	5638	0.0117647		482	0.0841197	1
	TROVE2	6738	0.0235294		483	0.0841309	1
	SREK1IP1	285672	0.0117647		484	0.0843269	1
	KLF10	7071	0.0117647		485	0.0844652	1
	SYNGR2	9144	0.0117647		486	0.0845941	1
	SHISA4	149345	0.0117647		487	0.0846076	1
	TBR1	10716	0.0117647		488	0.0846464	1
	BBS5	129880	0.0117647		489	0.0846597	1
	GIGYF1	64599	0.0470588		490	0.0848226	1
	ABCF2	10061	0.0235294		491	0.0850691	1
	KAT6A	7994	0.0470588		492	0.0851394	1
	DNALI1	7802	0.0117647		493	0.0852324	1
	BBOF1	80127	0.0235294		494	0.0853426	1
	TMCC1	23023	0.0117647		495	0.0854008	1
	FN3K	64122	0.0117647		496	0.0854285	1
	KRTAP4-3	85290	0.0117647		497	0.0854827	1
	RAB40AL	282808	0.0117647		498	0.0857486	1
	COX20	116228	0.0117647		499	0.0857991	1
	MMAB	326625	0.0117647		500	0.0859159	1
	USP42	84132	0.0470588		501	0.0957022	1
	RGS20	8601	0.0117647		502	0.0861672	1
	RAB3GAP2	25782	0.0117647		503	0.0864183	1
	SIRT3	23410	0.0117647		504	0.0864856	1
	ERLIN1	10613	0.0117647		505	0.0867164	1
	TMEM131L	23240	0.0352941		506	0.0868836	1
	CYSLTR2	57105	0.0235294		507	0.0869702	1
	COBL	23242	0.0235294		508	0.0871398	1
	RNF170	81790	0.0117647		509	0.0872151	1
	CRYBG2	55057	0.0352941		510	0.0873301	1
	PLAC8L1	153770	0.0117647		511	0.0875275	1
	TCL1A	8115	0.0235294		512	0.0876236	1
	MROH7	374977	0.0235294		513	0.0876321	1
	KCNU1	157855	0.0588235		514	0.0880095	1
	DBF4B	80174	0.0235294		515	0.0880525	1
	LSM5	23658	0.0117647		516	0.0880641	1
	CD3EAP	10849	0.0117647		517	0.0881774	1
	YTHDF1	54915	0.0117647		518	0.0886348	1
	LIPG	9388	0.0117647		519	0.0888003	1
	UNC13B	10497	0.0352941		520	0.0888009	1
	BCL2L1	598	0.0235294		521	0.0889725	1
	MALT1	10892	0.0117647		522	0.0890158	1
	NOL8	55035	0.0352941		523	0.0890188	1
	DEFB127	140850	0.0117647		524	0.0890267	1
	OR6K2	81448	0.0235294		525	0.0892221	1
	PTGR1	22949	0.0117647		526	0.0893088	1
	FAAH	2166	0.0117647		527	0.0893432	1
	CASD1	64921	0.0235294		528	0.0896949	1
	PAPPA2	60676	0.0823529		529	0.0897145	1
	RMND5B	64777	0.0117647		530	0.0898628	1
	HRG	3273	0.0352941		531	0.0900421	1
	FXYD1	5348	0.0117647		532	0.0902984	1
	ARMC12	221481	0.0117647		533	0.0903389	1
	MRPL18	29074	0.0117647		534	0.0903515	1
	ICAM4	3386	0.0235294		535	0.0903886	1
	SREBF2	6721	0.0117647		536	0.0906805	1
	ARL6IP5	10550	0.0117647		537	0.0907462	1
	PDK4	5166	0.0117647		538	0.0912428	1
	VWA7	80737	0.0235294		539	0.0913125	1
	DMAC1	90871	0.0235294		540	0.0913517	1
	TMC3	342125	0.0352941		541	0.0913684	1
	PIWIL1	9271	0.0235294		542	0.091372	1
	OR2A12	346525	0.0117647		543	0.0914634	1
	RHBDD2	57414	0.0117647		544	0.0917064	1
	SPHK1	8877	0.0117647		545	0.091738	1
	NISCH	11188	0.0235294		546	0.0917857	1
	CD3E	916	0.0235294		547	0.091866	1
	LAPTM5	7805	0.0117647		548	0.0920928	1
	DNAH12	201625	0.0352941		549	0.0922441	1
	B3GALNT2	148789	0.0235294		550	0.092437	1
	TIGD7	91151	0.0235294		551	0.0927483	1
	HRCT1	646962	0.0235294		552	0.0929156	1
	MLYCD	23417	0.0235294		553	0.0930466	1
	TNRC6B	23112	0.0470588		554	0.0930748	1
	KRTAP12-4	386684	0.0117647		555	0.0935166	1
	MYC	4609	0.0941176		556	0.0935396	1
	KCNMB4	27345	0.0117647		557	0.0939476	1
	DEFB124	245937	0.0117647		558	0.0945062	1
	AQP10	89872	0.0117647		559	0.0945688	1
	BTG3	10950	0.0352941		560	0.0946224	1
	OR5AS1	219447	0.0117647		561	0.0949399	1
	BIRC2	329	0.0235294		562	0.0950244	1
	ZNF747	65988	0.0117647		563	0.0951806	1
	NME6	10201	0.0235294		564	0.0952611	1
	FOPNL	123811	0.0117647		565	0.0952736	1
	IL2RA	3559	0.0117647		566	0.0952936	1
	OR5V1	81696	0.0117647		567	0.0955382	1
	CPNE4	131034	0.0117647		568	0.0956423	1
	PLEKHH1	57475	0.0235294		569	0.096205	1
	NDUFV1	4723	0.0235294		570	0.0962114	1
	HMSD	284293	0.0117647		571	0.0964015	1
	BUB3	9184	0.0117647		572	0.0964259	1
	TSSC4	10078	0.0117647		573	0.0965856	1
	APLP2	334	0.0352941		574	0.0965951	1
	NFIC	4782	0.0117647		575	0.096596	1
	ERO1B	56605	0.0117647		576	0.0968109	1
	GTF2IRD1	9569	0.0235294		577	0.0971273	1
	SLC35A2	7355	0.0235294		578	0.0973285	1
	OPTN	10133	0.0235294		579	0.0973293	1
	PIH1D2	120379	0.0117647		580	0.0973925	1
	PNLDC1	154197	0.0352941		581	0.0975783	1
	AKAP14	158798	0.0117647		582	0.0976816	1
	OR12D2	26529	0.0117647		583	0.097833	1
	RNF139	11236	0.0117647		584	0.0978653	1
	VWA5A	4013	0.0235294		585	0.0979475	1
	TTYH1	57348	0.0117647		586	0.0979683	1
	ZNF479	90827	0.0117647		587	0.0980088	1
	KCNJ4	3761	0.0235294		588	0.0982198	1
	MYBL1	4603	0.0235294		589	0.0983633	1
	ARMC10	83787	0.0117647		590	0.0986217	1
	OR11H6	122748	0.0117647		591	0.0986691	1
	CXCR4	7852	0.0117647		592	0.0988042	1
	RTBDN	83546	0.0117647		593	0.0988633	1
	FDX1L	112812	0.0117647		594	0.0989395	1
	USP6	9098	0.0352941		595	0.0990416	1
	RBM23	55147	0.0235294		596	0.09919	1
	CLNS1A	1207	0.0117647		597	0.0992954	1
	ZBTB43	23099	0.0117647		598	0.099307	1
	PAG1	55824	0.0117647		599	0.0993171	1
	DDX60	55601	0.0352941		600	0.0993186	1
	KIAA1143	57456	0.0117647		601	0.0994033	1
	GSDMB	55876	0.0235294		602	0.099556	1
	LRRC8A	56262	0.0117647		603	0.0996394	1
	TM7SF3	51768	0.0117647		604	0.099829	1
	EXO5	64789	0.0117647		605	0.0998563	1
	KDM5A	5927	0.0470588		606	0.100021	1
	R3HDM4	91300	0.0117647		607	0.100101	1
	TMED4	222068	0.0117647		608	0.100151	1
	NOX5	79400	0.0117647		609	0.100196	1
	ERBIN	55914	0.0235294		610	0.100261	1
	HYKK	123688	0.0117647		611	0.100332	1
	DNAJC6	9829	0.0235294		612	0.100746	1
	KIR3DL1	3811	0.0117647		613	0.100798	1
	WFDC8	90199	0.0352941		614	0.100979	1
	CCDC9B	388115	0.0117647		615	0.101393	1
	SP4	6671	0.0235294		616	0.101468	1
	MVK	4598	0.0117647		617	0.101478	1
	TNNC2	7125	0.0117647		618	0.101965	1
	DCDC2B	149069	0.0117647		619	0.102095	1
	HTATSF1	27336	0.0117647		620	0.102595	1
	ZNF57	126295	0.0117647		621	0.102879	1
	SKA2	348235	0.0117647		622	0.102951	1
	ACTG1	71	0.0235294		623	0.102966	1
	SMARCAL1	50485	0.0117647		624	0.103127	1
	SPART	23111	0.0352941		625	0.103322	1
	ELAVL1	1994	0.0117647		626	0.10339	1
	NOTCH4	4855	0.0588235		627	0.103513	1
	KRTAP13-2	337959	0.0117647		628	0.103567	1
	BICD1	636	0.0235294		629	0.103621	1
	EIF4A1	1973	0.0117647		630	0.104123	1
	C16ORF87	388272	0.0117647		631	0.104134	1
	CD274	29126	0.0117647		632	0.104275	1
	ITIH2	3698	0.0470588		633	0.104725	1
	RXFP3	51289	0.0235294		634	0.104766	1
	CLEC4A	50856	0.0117647		635	0.104954	1
	LMLN	89782	0.0235294		636	0.105043	1
	DUS4L	11062	0.0117647		637	0.105097	1
	BECN1	8678	0.0117647		638	0.105396	1
	CTRC	11330	0.0117647		639	0.105739	1
	RBKS	64080	0.0117647		640	0.105965	1
	HNRNPH3	3189	0.0235294		641	0.106177	1
	SPACA3	124912	0.0235294		642	0.106337	1
	EMP3	2014	0.0117647		644	0.106375	1
	DDX39A	10212	0.0117647		645	0.107778	1
	MS4A13	503497	0.0117647		646	0.108523	1
	VNN2	8875	0.0235294		647	0.108556	1
	SPRYD7	57213	0.0117647		648	0.108573	1
	KCNN3	3782	0.0588235		649	0.108593	1
	SLF1	84250	0.0352941		650	0.108805	1
	TMEM244	253582	0.0117647		651	0.108888	1
	HGD	3081	0.0117647		652	0.109377	1
	PTTG2	10744	0.0117647		653	0.10985	1
	TERF2IP	54386	0.0117647		654	0.109945	1
	ACTN4	81	0.0117647		655	0.109986	1
	VMP1	81671	0.0117647		656	0.110523	1
	BID	637	0.0117647		657	0.111088	1
	DUSP5	1847	0.0117647		658	0.111098	1
	KRTAP1-3	81850	0.0117647		659	0.111167	1
	CBR3	874	0.0117647		660	0.111316	1
	SUGP2	10147	0.0235294		661	0.111396	1
	DUOXA2	405753	0.0235294		662	0.111532	1
	USP25	29761	0.0352941		663	0.111546	1
	EMC6	83460	0.0117647		664	0.111622	1
	LUM	4060	0.0117647		665	0.111682	1
	LMO3	55885	0.0117647		666	0.112014	1
	OR8K1	390157	0.0470588		667	0.112062	1
	RBP1	5947	0.0117647		668	0.112274	1
	TNFSF9	8744	0.0235294		669	0.112426	1
	TMEM179B	374395	0.0117647		670	0.11249	1
	VAT1	10493	0.0117647		671	0.112496	1
	AAGAB	79719	0.0117647		672	0.112724	1
	CHTF18	63922	0.0235294		673	0.112827	1
	NECAP1	25977	0.0235294		674	0.113104	1
	EMC1	23065	0.0235294		675	0.113925	1
	CMTM5	116173	0.0117647		676	0.114114	1
	TRIM40	135644	0.0117647		677	0.114237	1
	UBE2G1	7326	0.0117647		678	0.11427	1
	DAAM2	23500	0.0235294		679	0.11442	1
	RHOXF1	158800	0.0117647		680	0.114538	1
	GBP3	2635	0.0117647		681	0.114952	1
	INTS9	55756	0.0117647		682	0.115044	1
	UBTF	7343	0.0117647		683	0.115067	1
	SERAC1	84947	0.0235294		684	0.115193	1
	EMC7	56851	0.0117647		685	0.115377	1
	LTBP2	4053	0.0235294		686	0.115405	1
	KLRC3	3823	0.0117647		687	0.115421	1
	ZCWPW1	55063	0.0235294		688	0.115755	1
	TTC9	23508	0.0117647		689	0.115858	1
	FAM209B	388799	0.0117647		690	0.115968	1
	NLRP5	126206	0.0235294		691	0.116101	1
	PIK3R3	8503	0.0235294		692	0.11616	1
	PRAG1	157285	0.0235294		693	0.116249	1
	ZNF664	144348	0.0117647		694	0.116257	1
	TKFC	26007	0.0235294		695	0.116259	1
	ECHDC2	55268	0.0117647		696	0.116319	1
	SORCS2	57537	0.0352941		697	0.116689	1
	PARM1	25849	0.0117647		698	0.116714	1
	VIM	7431	0.0117647		699	0.116801	1
	CDKN1A	1026	0.0117647		700	0.11683	1
	RPS19	6223	0.0117647		701	0.116981	1
	ENSA	2029	0.0117647		702	0.117111	1
	WDPCP	51057	0.0117647		703	0.11731	1
	CFAP300	85016	0.0117647		704	0.117615	1
	CLBA1	122616	0.0117647		705	0.11785	1
	NLRP13	126204	0.0235294		706	0.117883	1
	C18ORF54	162681	0.0117647		707	0.117965	1
	ACTL8	81569	0.0235294		708	0.118189	1
	ID1	3397	0.0117647		709	0.118216	1
	TAF10	6881	0.0117647		710	0.118221	1
	OR4S1	256148	0.0117647		711	0.118262	1
	BMP7	655	0.0352941		712	0.118501	1
	RASA2	5922	0.0117647		713	0.118711	1
	TNFSF15	9966	0.0117647		714	0.118802	1
	RNASE2	6036	0.0117647		715	0.118808	1
	TMUB2	79089	0.0235294		716	0.118824	1
	PCDHB14	56122	0.0235294		717	0.118881	1
	CCL5	6352	0.0117647		718	0.118886	1
	IDNK	414328	0.0117647		719	0.118924	1
	EFCAB7	84455	0.0117647		720	0.119168	1
	VAMP7	6845	0.0235294		721	0.119888	1
	ANKRD31	256006	0.0470588		722	0.119924	1
	SYT13	57586	0.0117647		723	0.119929	1
	STARD4	134429	0.0117647		724	0.120076	1
	STX10	8677	0.0235294		725	0.120201	1
	MBNL2	10150	0.0117647		726	0.120214	1
	GMPPB	29925	0.0117647		727	0.12027	1
	CCDC134	79879	0.0117647		728	0.120285	1
	PPP4R4	57718	0.0235294		729	0.120307	1
	PIGG	54872	0.0117647		730	0.120454	1
	C16ORF54	283897	0.0117647		731	0.12059	1
	FABP9	646480	0.0117647		732	0.120694	1
	ITGA8	8516	0.0470588		733	0.120827	1
	ARHGEF39	84904	0.0117647		734	0.120917	1
	CTTNBP2NL	55917	0.0235294		735	0.120933	1
	OR1N1	138883	0.0117647		736	0.121094	1
	GTF2H4	2968	0.0117647		737	0.121223	1
	CHRNA10	57053	0.0117647		738	0.121294	1
	NCOA5	57727	0.0117647		739	0.121526	1
	NEK5	341676	0.0117647		740	0.121556	1
	ADRB2	154	0.0117647		741	0.121569	1
	GPR137B	7107	0.0117647		742	0.121869	1
	CAT	847	0.0235294		743	0.121924	1
	GLA	2717	0.0235294		744	0.122194	1
	STK32B	55351	0.0235294		745	0.122377	1
	MOK	5891	0.0117647		746	0.122769	1
	SLC25A27	9481	0.0117647		747	0.12283	1
	GAL3ST4	79690	0.0235294		748	0.122924	1
	PANX3	116337	0.0117647		749	0.123043	1
	PEBP4	157310	0.0117647		750	0.123403	1
	SARAF	51669	0.0117647		751	0.123507	1
	CDHR4	389118	0.0235294		752	0.123519	1
	PCBP3	54039	0.0235294		753	0.12354	1
	SECISBP2	79048	0.0117647		754	0.123617	1
	GHSR	2693	0.0235294		755	0.123673	1
	FEM1C	56929	0.0352941		756	0.123775	1
	BET1L	51272	0.0117647		757	0.123855	1
	NMS	129521	0.0117647		758	0.123917	1
	TRIM67	440730	0.0117647		759	0.124038	1
	HAUS2	55142	0.0117647		760	0.124301	1
	CUX2	23316	0.0117647		761	0.124336	1
	CFAP61	26074	0.0470588		762	0.124371	1
	MC4R	4160	0.0117647		763	0.12449	1
	SLC39A2	29986	0.0117647		764	0.124602	1
	IFNA6	3443	0.0117647		765	0.124724	1
	VHLL	391104	0.0117647		766	0.124978	1
	ITGB7	3695	0.0117647		767	0.124986	1
	MSMP	692094	0.0117647		768	0.125084	1
	CIAPIN1	57019	0.0117647		769	0.125153	1
	FCAR	2204	0.0117647		770	0.125269	1
	L3MBTL2	83746	0.0117647		771	0.125416	1
	NPM3	10360	0.0117647		772	0.125812	1
	LAT2	7462	0.0235294		773	0.126174	1
	LRG1	116844	0.0117647		774	0.12622	1
	HRH1	3269	0.0235294		775	0.126406	1
	PCDHGA10	56106	0.0470588		776	0.12653	1
	DSG4	147409	0.0352941		777	0.126715	1
	SLC44A2	57153	0.0117647		778	0.126823	1
	GP6	51206	0.0117647		779	0.126852	1
	SLC2A5	6518	0.0117647		780	0.126866	1
	OR14J1	442191	0.0352941		781	0.12688	1
	C5ORF49	134121	0.0235294		782	0.126893	1
	ZNF561	93134	0.0117647		783	0.127007	1
	PLPPR3	79948	0.0117647		784	0.127196	1
	PTPN23	25930	0.0352941		785	0.127204	1
	TMEM209	84928	0.0117647		786	0.127359	1
	ARHGEF25	115557	0.0117647		787	0.127644	1
	TMEM205	374882	0.0117647		788	0.127831	1
	OR2A25	392138	0.0117647		789	0.127902	1
	NEK2	4751	0.0117647		790	0.128051	1
	FXYD4	53828	0.0117647		791	0.128121	1
	PGAM1	5223	0.0117647		792	0.128468	1
	AIF1	199	0.0117647		793	0.128646	1
	IRAK2	3656	0.0352941		794	0.128773	1
	CDK6	1021	0.0117647		795	0.12895	1
	GPSM3	63940	0.0117647		796	0.129019	1
	HENMT1	113802	0.0117647		797	0.129159	1
	RUSC1	23623	0.0235294		798	0.129232	1
	MOCS2	4338	0.0117647		799	0.129232	1
	BCAP31	10134	0.0117647		800	0.129838	1
	DLX4	1748	0.0117647		801	0.129872	1
	ZBTB32	27033	0.0117647		802	0.13003	1
	ARID1B	57492	0.0352941		803	0.130194	1
	SLC39A5	283375	0.0235294		804	0.130485	1
	COX8C	341947	0.0117647		805	0.130657	1
	SNRNP25	79622	0.0117647		806	0.130703	1
	VPS33A	65082	0.0117647		807	0.13083	1
	ESRP1	54845	0.0352941		808	0.1309	1
	VDR	7421	0.0117647		809	0.130953	1
	TM4SF1	4071	0.0117647		810	0.131092	1
	TMEM99	147184	0.0117647		811	0.131294	1
	RPS10	6204	0.0117647		812	0.131342	1
	ESYT1	23344	0.0235294		813	0.131365	1
	PSMC5	5705	0.0117647		814	0.1317	1
	DRG2	1819	0.0235294		815	0.131889	1
	BHLHE41	79365	0.0352941		816	0.131913	1
	ITGA6	3655	0.0352941		817	0.131934	1
	GGCT	79017	0.0117647		818	0.132031	1
	RSPH1	89765	0.0117647		819	0.132321	1
	SNRNP48	154007	0.0117647		820	0.132397	1
	EXOC6B	23233	0.0235294		821	0.132428	1
	PRDM4	11108	0.0352941		822	0.132473	1
	PGAM2	5224	0.0117647		823	0.132664	1
	FJX1	24147	0.0117647		824	0.132714	1
	KLHL12	59349	0.0117647		825	0.132979	1
	UBE2C	11065	0.0117647		826	0.13336	1
	KRT84	3890	0.0117647		827	0.133484	1
	TAF7L	54457	0.0235294		828	0.133505	1
	C1QTNF12	388581	0.0117647		829	0.133509	1
	GCSH	2653	0.0117647		830	0.133512	1
	IL1F10	84639	0.0117647		831	0.133533	1
	GPRIN3	285513	0.0235294		832	0.133578	1
	UBAC2	337867	0.0117647		833	0.13368	1
	FKBP7	51661	0.0117647		834	0.133739	1
	TPRX1	284355	0.0235294		835	0.133762	1
	IFNA2	3440	0.0117647		836	0.134122	1
	MIPEP	4285	0.0352941		837	0.134157	1
	TSNAXIP1	55815	0.0117647		838	0.134402	1
	PCLO	27445	0.164706		839	0.134869	1
	KNTC1	9735	0.0352941		840	0.135133	1
	MARS	4141	0.0235294		841	0.135206	1
	GRIA1	2890	0.0352941		842	0.13527	1
	LMBR1	64327	0.0235294		843	0.135416	1
	SFXN2	118980	0.0117647		844	0.135419	1
	CASTOR3	352954	0.0117647		845	0.135605	1
	FOXN2	3344	0.0235294		846	0.135798	1
	HAUS5	23354	0.0117647		847	0.136081	1
	LRRC28	123355	0.0117647		848	0.136168	1
	HLA-DOB	3112	0.0117647		849	0.136332	1
	NME5	8382	0.0117647		850	0.136352	1
	GML	2765	0.0117647		851	0.136634	1
	FBXO5	26271	0.0235294		852	0.136642	1
	CLDN15	24146	0.0117647		853	0.136662	1
	IKBIP	121457	0.0117647		854	0.13694	1
	OR8I2	120586	0.0117647		855	0.136999	1
	CREB3L2	64764	0.0352941		856	0.137428	1
	PARP6	56965	0.0235294		857	0.137494	1
	ZNF660	285349	0.0117647		858	0.137611	1
	CPA5	93979	0.0117647		859	0.137663	1
	RTN4	57142	0.0352941		860	0.137702	1
	GTF3A	2971	0.0117647		861	0.137888	1
	ZNF136	7695	0.0235294		862	0.137928	1
	PRR30	339779	0.0235294		863	0.138274	1
	CRYBA1	1411	0.0117647		864	0.138467	1
	UBE2V2	7336	0.0117647		865	0.138477	1
	MFF	56947	0.0235294		866	0.138544	1
	ZSCAN5A	79149	0.0117647		867	0.138683	1
	KDM1B	221656	0.0117647		868	0.138708	1
	HPGD	3248	0.0117647		869	0.138728	1
	BDKRB2	624	0.0117647		870	0.138792	1
	LILRB4	11006	0.0117647		871	0.139114	1
	MVB12B	89853	0.0117647		872	0.139219	1
	POLRMT	5442	0.0352941		873	0.139279	1
	ZKSCAN3	80317	0.0117647		874	0.139327	1
	LY96	23643	0.0117647		875	0.139465	1
	EFEMP2	30008	0.0235294		876	0.139527	1
	DUSP19	142679	0.0117647		877	0.1396	1
	ELMO2	63916	0.0235294		878	0.139742	1
	FABP12	646486	0.0117647		879	0.139796	1
	DYTN	391475	0.0352941		880	0.139981	1
	SLC6A16	28968	0.0352941		881	0.140021	1
	FBXO17	115290	0.0235294		882	0.140353	1
	ASGR1	432	0.0117647		883	0.140779	1
	SYCE2	256126	0.0117647		884	0.140889	1
	C2ORF78	388960	0.0352941		885	0.141044	1
	ABCG5	64240	0.0235294		886	0.141187	1
	C9ORF139	401563	0.0117647		887	0.141431	1
	C1ORF56	54964	0.0117647		888	0.141538	1
	RAB5IF	55969	0.0117647		889	0.141569	1
	MSH2	4436	0.0352941		890	0.141666	1
	COA1	55744	0.0117647		891	0.141901	1
	ARNT	405	0.0352941		892	0.142092	1
	GCOM1	145781	0.0117647		893	0.142217	1
	SEC13	6396	0.0117647		894	0.142374	1
	MYCT1	80177	0.0117647		895	0.142443	1
	FXYD7	53822	0.0117647		896	0.142655	1
	ACYP2	98	0.0117647		897	0.142724	1
	AMZ2	51321	0.0117647		898	0.142729	1
	PDE12	201626	0.0117647		899	0.142938	1
	TNS4	84951	0.0117647		900	0.143258	1
	UBE2D1	7321	0.0117647		901	0.143616	1
	CBLL2	158506	0.0235294		902	0.143628	1
	DOK7	285489	0.0235294		903	0.14375	1
	C7ORF55-LUC7L2	100996928	0.0117647		904	0.143921	1
	RASL11A	387496	0.0117647		905	0.143937	1
	SLC16A9	220963	0.0235294		906	0.144347	1
	PIRT	644139	0.0117647		907	0.144593	1
	CBLN3	643866	0.0117647		908	0.14467	1
	CCNE2	9134	0.0117647		909	0.14527	1
	FGD5	152273	0.0352941		910	0.145299	1
	BIN3	55909	0.0117647		911	0.145349	1
	CXCL17	284340	0.0117647		912	0.145375	1
	ARHGAP29	9411	0.0352941		913	0.145385	1
	EXOC5	10640	0.0117647		914	0.145506	1
	ZZZ3	26009	0.0235294		915	0.14557	1
	FCN2	2220	0.0235294		916	0.145698	1
	RRP8	23378	0.0117647		917	0.145778	1
	RTTN	25914	0.0352941		918	0.146068	1
	TFAM	7019	0.0117647		919	0.14607	1
	IL17F	112744	0.0117647		920	0.146074	1
	TTLL5	23093	0.0235294		921	0.146222	1
	CNTROB	116840	0.0235294		922	0.146367	1
	ECD	11319	0.0352941		923	0.146553	1
	GTF2IRD2B	389524	0.0117647		924	0.146682	1
	NAP1L3	4675	0.0235294		925	0.146711	1
	ELF2	1998	0.0117647		926	0.146785	1
	KLHL41	10324	0.0235294		927	0.146967	1
	SLC2A7	155184	0.0117647		928	0.146969	1
	ZKSCAN5	23660	0.0235294		929	0.146999	1
	BCL7A	605	0.0235294		930	0.147025	1
	KRTAP19-8	728299	0.0117647		931	0.147087	1
	TSLP	85480	0.0117647		932	0.147093	1
	C11ORF1	64776	0.0117647		933	0.147108	1
	OR1L4	254973	0.0117647		934	0.14712	1
	STX1B	112755	0.0117647		935	0.147361	1
	ANXA5	308	0.0117647		936	0.147482	1
	TTK	7272	0.0235294		937	0.147561	1
	ZDHHC13	54503	0.0117647		938	0.147631	1
	LPIN1	23175	0.0235294		939	0.14769	1
	AP5S1	55317	0.0117647		940	0.147821	1
	PUDP	8226	0.0117647		941	0.147905	1
	BNIP2	663	0.0117647		942	0.147917	1
	BAK1	578	0.0117647		943	0.147924	1
	MYOF	26509	0.0117647		944	0.147946	1
	IPO13	9670	0.0117647		945	0.148058	1
	SRARP	149563	0.0117647		946	0.148075	1
	C9ORF116	138162	0.0117647		947	0.148106	1
	ATP23	91419	0.0117647		948	0.148208	1
	ITPRIPL1	150771	0.0235294		949	0.148352	1
	ZNF575	284346	0.0117647		950	0.148381	1
	NOP58	51602	0.0235294		951	0.148446	1
	UQCRHL	440567	0.0117647		952	0.148523	1
	CACNG3	10368	0.0117647		953	0.148714	1
	RTEL1	51750	0.0117647		954	0.148828	1
	MYL10	93408	0.0117647		955	0.149033	1
	RGR	5995	0.0235294		956	0.149078	1
	SAYSD1	55776	0.0235294		957	0.149443	1
	GPR15	2838	0.0235294		958	0.149459	1
	CLDN2	9075	0.0117647		959	0.149814	1
	LAT	27040	0.0117647		960	0.149942	1
	ASB4	51666	0.0117647		961	0.150331	1
	SPATS1	221409	0.0117647		962	0.150332	1
	ARHGAP17	55114	0.0117647		963	0.150618	1
	HIST1H4C	8364	0.0117647		964	0.150939	1
	SPINK8	646424	0.0117647		965	0.151126	1
	ATP4B	496	0.0117647		966	0.151298	1
	EEF2K	29904	0.0117647		967	0.151735	1
	PCM1	5108	0.0352941		968	0.151809	1
	SLC24A1	9187	0.0235294		969	0.152016	1
	SYF2	25949	0.0235294		970	0.152021	1
	TTI1	9675	0.0117647		971	0.152102	1
	VPS54	51542	0.0117647		972	0.152215	1
	KRT4	3851	0.0117647		973	0.15255	1
	RASSF6	166824	0.0235294		974	0.152581	1
	CHRNA1	1134	0.0117647		975	0.152821	1
	GRPEL1	80273	0.0117647		976	0.152922	1
	OPN3	23596	0.0235294		977	0.153128	1
	AADAC	13	0.0117647		978	0.153184	1
	JAZF1	221895	0.0117647		979	0.153342	1
	MCM3AP	8888	0.0235294		980	0.153377	1
	ZNF77	58492	0.0117647		981	0.153379	1
	ELSPBP1	64100	0.0117647		982	0.153415	1
	TAX1BP3	30851	0.0117647		983	0.153457	1
	SEH1L	81929	0.0117647		984	0.15392	1
	GTF2A1	2957	0.0235294		985	0.153941	1
	OR6C1	390321	0.0235294		986	0.154111	1
	GDF2	2658	0.0235294		987	0.154265	1
	OGG1	4968	0.0117647		988	0.154903	1
	DDX6	1656	0.0117647		989	0.154967	1
	LOC101929372	101929372	0.0117647		990	0.155031	1
	L3HYPDH	112849	0.0117647		991	0.155417	1
	PHF12	57649	0.0117647		992	0.155561	1
	HHAT	55733	0.0235294		993	0.155623	1
	HOXC8	3224	0.0117647		994	0.155632	1
	RETNLB	84666	0.0117647		995	0.155754	1
	PTPRQ	374462	0.0588235		996	0.15588	1
	ARHGEF4	50649	0.0352941		997	0.155962	1
	TMIGD2	126259	0.0117647		998	0.15629	1
	PARPBP	55010	0.0117647		999	0.156387	1
	MS4A10	341116	0.0117647		1000	0.156597	1
	EIF4E1B	253314	0.0117647		1001	0.156611	1
	INO80E	283899	0.0117647		1002	0.156741	1
	TGDS	23483	0.0117647		1003	0.156747	1
	SEC23A	10484	0.0235294		1004	0.157054	1
	TMEM214	54867	0.0235294		1005	0.157102	1
	SMARCC1	6599	0.0235294		1006	0.157113	1
	SNX4	8723	0.0117647		1007	0.157146	1
	FAM86C1	55199	0.0117647		1008	0.157161	1
	PLEK2	26499	0.0117647		1009	0.157188	1
	NUDT18	79873	0.0235294		1010	0.157266	1
	PDCD5	9141	0.0117647		1011	0.157363	1
	INO80D	54891	0.0352941		1012	0.157399	1
	CNKSR3	154043	0.0235294		1013	0.157537	1
	MYH7B	57644	0.0235294		1014	0.157552	1
	COL22A1	169044	0.0588235		1015	0.15759	1
	S100A5	6276	0.0117647		1016	0.157611	1
	VWCE	220001	0.0235294		1017	0.157654	1
	MARVELD2	153562	0.0235294		1018	0.157671	1
	CCDC27	148870	0.0117647		1019	0.157746	1
	DRAP1	10589	0.0117647		1020	0.158059	1
	SDK1	221935	0.0588235		1021	0.158079	1
	IPO4	79711	0.0235294		1022	0.15811	1
	DNAAF2	55172	0.0352941		1023	0.158204	1
	PPP1R3B	79660	0.0117647		1024	0.158236	1
	XKRX	402415	0.0117647		1025	0.158335	1
	FAM98A	25940	0.0117647		1026	0.158355	1
	NDUFB4	4710	0.0117647		1027	0.158374	1
	FAM210A	125228	0.0117647		1028	0.158458	1
	NUCB1	4924	0.0352941		1029	0.158589	1
	COPZ1	22818	0.0117647		1030	0.158741	1
	DHPS	1725	0.0117647		1031	0.158755	1
	AKT1S1	84335	0.0117647		1032	0.158927	1
	CLCN4	1183	0.0117647		1033	0.158989	1
	C19ORF44	84167	0.0235294		1034	0.15906	1
	PRAMEF1	65121	0.0117647		1035	0.159258	1
	GALR3	8484	0.0235294		1036	0.159324	1
	UBASH3A	53347	0.0235294		1037	0.159336	1
	PDCD1LG2	80380	0.0117647		1038	0.159587	1
	ZFAND2A	90637	0.0117647		1039	0.160088	1
	C17ORF49	124944	0.0117647		1040	0.160233	1
	XPO1	7514	0.0352941		1041	0.160578	1
	CFD	1675	0.0117647		1042	0.16058	1
	SLC30A7	148867	0.0117647		1043	0.160624	1
	PLEKHN1	84069	0.0235294		1044	0.16068	1
	OR51B6	390058	0.0352941		1045	0.160713	1
	OR5J2	282775	0.0235294		1046	0.160904	1
	SERTAD2	9792	0.0352941		1047	0.161012	1
	IL16	3603	0.0470588		1048	0.161083	1
	HIST1H2AM	8336	0.0235294		1049	0.161095	1
	TRIM33	51592	0.0235294		1050	0.161402	1
	PLEKHA8	84725	0.0117647		1051	0.161641	1
	LDHC	3948	0.0117647		1052	0.161665	1
	GAST	2520	0.0117647		1053	0.161855	1
	PPP1R26	9858	0.0352941		1054	0.162004	1
	TMUB1	83590	0.0117647		1055	0.162062	1
	EIF3B	8662	0.0117647		1056	0.162068	1
	IFI6	2537	0.0117647		1057	0.162114	1
	AGAP11	119385	0.0117647		1058	0.162265	1
	MRPL45	84311	0.0117647		1059	0.162316	1
	NEXN	91624	0.0117647		1060	0.162462	1
	HEXDC	284004	0.0235294		1061	0.162573	1
	NTPCR	84284	0.0117647		1062	0.162783	1
	LSG1	55341	0.0235294		1063	0.162854	1
	ADAMTS12	81792	0.0352941		1064	0.162995	1
	PEG3	5178	0.0823529		1065	0.163166	1
	DIAPH3	81624	0.0235294		1066	0.163261	1
	LCN1	3933	0.0117647		1067	0.163328	1
	COL10A1	1300	0.0117647		1068	0.163344	1
	DYRK3	8444	0.0352941		1069	0.163457	1
	BZW1	9689	0.0117647		1070	0.163512	1
	PMEL	6490	0.0235294		1071	0.163577	1
	GOLT1B	51026	0.0235294		1072	0.163713	1
	PDCD11	22984	0.0235294		1073	0.164038	1
	HIST1H1C	3006	0.0352941		1074	0.164126	1
	ZIC1	7545	0.0470588		1075	0.164176	1
	LAMP2	3920	0.0235294		1076	0.164247	1
	ZDHHC12	84885	0.0117647		1077	0.164388	1
	CHEK1	1111	0.0352941		1078	0.164487	1
	PCDHGA9	56107	0.0352941		1079	0.164678	1
	CRAT	1384	0.0117647		1080	0.165005	1
	ZUP1	221302	0.0117647		1081	0.165267	1
	PID1	55022	0.0235294		1082	0.165283	1
	DNAJB7	150353	0.0117647		1083	0.165678	1
	MUC1	4582	0.0117647		1084	0.165737	1
	KRT20	54474	0.0235294		1085	0.165816	1
	DYNC1LI1	51143	0.0117647		1086	0.165864	1
	DGUOK	1716	0.0117647		1087	0.16589	1
	BCL2A1	597	0.0117647		1088	0.16593	1
	TBX4	9496	0.0117647		1089	0.165966	1
	TGFA	7039	0.0117647		1090	0.16607	1
	BHLHE23	128408	0.0117647		1091	0.166251	1
	SLC35A1	10559	0.0235294		1092	0.16632	1
	MIF4GD	57409	0.0117647		1093	0.166362	1
	CPNE9	151835	0.0235294		1094	0.166375	1
	FRMPD4	9758	0.0470588		1095	0.16638	1
	CCRL2	9034	0.0352941		1096	0.166531	1
	EPRS	2058	0.0588235		1097	0.166556	1
	FITM2	128486	0.0117647		1098	0.166596	1
	CENPN	55839	0.0235294		1099	0.166603	1
	CD248	57124	0.0352941		1100	0.166631	1
	NLRP11	204801	0.0352941		1101	0.166698	1
	XXYLT1	152002	0.0117647		1102	0.166699	1
	FBXW8	26259	0.0235294		1103	0.166732	1
	CRIPT	9419	0.0117647		1104	0.16678	1
	PPCDC	60490	0.0117647		1105	0.16709	1
	MED13	9969	0.0235294		1106	0.16734	1
	UBXN2B	137886	0.0117647		1107	0.167371	1
	ID4	3400	0.0117647		1108	0.167666	1
	RSL1D1	26156	0.0235294		1109	0.167687	1
	FAM50A	9130	0.0117647		1110	0.167753	1
	NEIL3	55247	0.0352941		1111	0.167941	1
	GPR1	2825	0.0235294		1112	0.168191	1
	EMC9	51016	0.0117647		1113	0.16821	1
	DAOA	267012	0.0352941		1114	0.168385	1
	OTULIN	90268	0.0117647		1115	0.168482	1
	PRMT8	56341	0.0117647		1116	0.168547	1
	FGD6	55785	0.0235294		1117	0.168828	1
	APBB1IP	54518	0.0235294		1118	0.168948	1
	HAAO	23498	0.0117647		1119	0.168975	1
	DOHH	83475	0.0117647		1120	0.169003	1
	C21ORF59-TCP10L	110091775	0.0117647		1121	0.169081	1
	MIGA2	84895	0.0235294		1122	0.169162	1
	ITGA10	8515	0.0235294		1123	0.169191	1
	TMEM86B	255043	0.0117647		1124	0.169451	1
	SLC26A5	375611	0.0235294		1125	0.169661	1
	AQP11	282679	0.0117647		1126	0.169666	1
	PPP2R5D	5528	0.0117647		1127	0.169723	1
	ITM2A	9452	0.0117647		1128	0.170035	1
	COPB2	9276	0.0235294		1129	0.170065	1
	PPM1F	9647	0.0117647		1130	0.170278	1
	MSL1	339287	0.0117647		1131	0.170421	1
	CEP350	9857	0.0470588		1132	0.170658	1
	MAPRE1	22919	0.0117647		1133	0.170773	1
	OBP2B	29989	0.0117647		1134	0.171048	1
	CLK1	1195	0.0117647		1135	0.171138	1
	ALDH1A1	216	0.0117647		1136	0.171306	1
	IL20RB	53833	0.0117647		1137	0.171637	1
	MAPKAPK2	9261	0.0117647		1138	0.17167	1
	CLPB	81570	0.0235294		1139	0.171842	1
	KMO	8564	0.0117647		1140	0.172128	1
	KRT24	192666	0.0117647		1141	0.172168	1
	NUS1	116150	0.0117647		1142	0.17219	1
	ZNF333	84449	0.0117647		1143	0.172317	1
	PAFAH1B3	5050	0.0117647		1144	0.172433	1
	DYDC1	143241	0.0117647		1145	0.172509	1
	SYK	6850	0.0235294		1146	0.172612	1
	CCDC77	84318	0.0117647		1147	0.172786	1
	SNRPC	6631	0.0117647		1148	0.172853	1
	CNR1	1268	0.0117647		1149	0.173028	1
	ZDHHC9	51114	0.0117647		1150	0.173056	1
	CENPM	79019	0.0117647		1151	0.173082	1
	PIK3R1	5295	0.0352941		1152	0.173231	1
	WDR27	253769	0.0470588		1153	0.173583	1
	VSIG1	340547	0.0117647		1154	0.173642	1
	OR2V2	285659	0.0117647		1155	0.173748	1
	ZNF438	220929	0.0470588		1156	0.173907	1
	CIDEA	1149	0.0117647		1157	0.173922	1
	MLN	4295	0.0117647		1158	0.173955	1
	TAAR6	319100	0.0117647		1159	0.173981	1
	PEX5L	51555	0.0117647		1160	0.174173	1
	WDR20	91833	0.0117647		1161	0.17429	1
	RAB14	51552	0.0117647		1162	0.174393	1
	DMRTA1	63951	0.0117647		1163	0.174426	1
	MLKL	197259	0.0352941		1164	0.174666	1
	SLC25A53	401612	0.0117647		1165	0.174989	1
	EBP	10682	0.0117647		1166	0.175026	1
	NRK	203447	0.0705882		1167	0.175547	1
	BST2	684	0.0117647		1168	0.175746	1
	GRK7	131890	0.0235294		1169	0.175776	1
	SON	6651	0.0705882		1170	0.175903	1
	NSL1	25936	0.0117647		1171	0.175955	1
	BCL2L12	83596	0.0117647		1172	0.175957	1
	NCOA1	8648	0.0235294		1173	0.176039	1
	DAPK2	23604	0.0235294		1174	0.176051	1
	OPA3	80207	0.0117647		1175	0.176291	1
	ZNF780B	163131	0.0352941		1176	0.176317	1
	DENND2D	79961	0.0117647		1177	0.176732	1
	GORASP1	64689	0.0117647		1178	0.177464	1
	IRF2	3660	0.0117647		1179	0.177779	1
	ZNF816-ZNF321P	100529240	0.0117647		1180	0.177841	1
	TBC1D20	128637	0.0117647		1181	0.177852	1
	SEPT9	10801	0.0235294		1182	0.177988	1
	TRAM1	23471	0.0117647		1183	0.178219	1
	ZNF574	64763	0.0470588		1184	0.17873	1
	FNDC7	163479	0.0117647		1185	0.178816	1
	GCKR	2646	0.0117647		1186	0.1789	1
	CRELD2	79174	0.0117647		1187	0.178929	1
	METTL8	79828	0.0117647		1188	0.179092	1
	CYB561D1	284613	0.0117647		1189	0.17911	1
	OR4C16	219428	0.0117647		1190	0.179209	1
	TOP1	7150	0.0117647		1191	0.179286	1
	GLIPR2	152007	0.0117647		1192	0.179388	1
	IL9R	3581	0.0117647		1193	0.179437	1
	FAM135A	57579	0.0352941		1194	0.179491	1
	FBXO28	23219	0.0117647		1195	0.17956	1
	TP53INP2	58476	0.0117647		1196	0.179594	1
	SIGIRR	59307	0.0117647		1197	0.179814	1
	CCDC112	153733	0.0235294		1198	0.179896	1
	RRP36	88745	0.0117647		1199	0.179902	1
	CTDP1	9150	0.0117647		1200	0.179903	1
	S100A16	140576	0.0117647		1201	0.179952	1
	SH3BGRL2	83699	0.0117647		1202	0.17999	1
	DBNDD2	55861	0.0117647		1203	0.180118	1
	MYL5	4636	0.0117647		1204	0.180988	1
	VSIG10	54621	0.0117647		1205	0.181282	1
	NPR1	4881	0.0470588		1206	0.181335	1
	ATXN7L1	222255	0.0117647		1207	0.181437	1
	CABCOCO1	219621	0.0235294		1208	0.181462	1
	TYW5	129450	0.0352941		1209	0.181527	1
	ASPSCR1	79058	0.0352941		1210	0.181633	1
	CHRDL2	25884	0.0117647		1211	0.181844	1
	CES2	8824	0.0235294		1212	0.181976	1
	IFNA21	3452	0.0117647		1213	0.182104	1
	CNRIP1	25927	0.0117647		1214	0.182196	1
	TTLL9	164395	0.0117647		1215	0.182261	1
	CNTLN	54875	0.0705882		1216	0.182336	1
	VPREB3	29802	0.0117647		1217	0.182429	1
	RIN3	79890	0.0470588		1218	0.182532	1
	ELK4	2005	0.0235294		1219	0.182726	1
	LOC400927-CSNK1E	102800317	0.0117647		1220	0.182899	1
	TGM7	116179	0.0352941		1221	0.18295	1
	TCF21	6943	0.0117647		1222	0.183028	1
	UTP23	84294	0.0117647		1223	0.183093	1
	NLRP2	55655	0.0352941		1224	0.183148	1
	CYP8B1	1582	0.0117647		1225	0.183157	1
	ITSN1	6453	0.0352941		1226	0.183213	1
	NCKAP5	344148	0.0470588		1227	0.183218	1
	MED8	112950	0.0117647		1228	0.183343	1
	HBM	3042	0.0117647		1229	0.183392	1
	MOGAT3	346606	0.0117647		1230	0.183652	1
	GJB2	2706	0.0117647		1231	0.183709	1
	EIF3F	8665	0.0235294		1232	0.183952	1
	EFNB2	1948	0.0117647		1233	0.184082	1
	CPA4	51200	0.0117647		1234	0.1842	1
	WDR47	22911	0.0117647		1235	0.184425	1
	ARHGEF38	54848	0.0235294		1236	0.184495	1
	ZNF75A	7627	0.0117647		1237	0.184542	1
	PGBD2	267002	0.0117647		1238	0.184943	1
	C5ORF22	55322	0.0235294		1239	0.185005	1
	DENND6B	414918	0.0117647		1240	0.185091	1
	LEPR	3953	0.0235294		1241	0.185174	1
	TMOD2	29767	0.0117647		1242	0.185207	1
	SCN3B	55800	0.0117647		1243	0.185236	1
	HIST1H3C	8352	0.0117647		1244	0.185519	1
	BMPR2	659	0.0235294		1245	0.185571	1
	ARG1	383	0.0117647		1246	0.185572	1
	IAH1	285148	0.0117647		1247	0.185693	1
	PF4	5196	0.0117647		1248	0.185786	1
	AGAP1	116987	0.0235294		1249	0.185851	1
	NFS1	9054	0.0117647		1250	0.185855	1
	LMOD2	442721	0.0117647		1251	0.185962	1
	NOL11	25926	0.0352941		1252	0.186223	1
	TGIF2LX	90316	0.0117647		1253	0.186353	1
	DNAH10	196385	0.0705882		1254	0.186436	1
	DXO	1797	0.0117647		1255	0.186501	1
	CCT4	10575	0.0117647		1256	0.186522	1
	VAMP4	8674	0.0117647		1257	0.186706	1
	MAZ	4150	0.0352941		1258	0.186723	1
	PFKM	5213	0.0352941		1259	0.186816	1
	UNKL	64718	0.0117647		1260	0.186925	1
	HYOU1	10525	0.0117647		1261	0.187171	1
	NMNAT1	64802	0.0235294		1262	0.187188	1
	LMOD3	56203	0.0117647		1263	0.187204	1
	CPB1	1360	0.0117647		1264	0.187266	1
	SPR	6697	0.0117647		1265	0.187474	1
	MATK	4145	0.0235294		1266	0.187781	1
	CEACAM21	90273	0.0235294		1267	0.187793	1
	DUS2	54920	0.0117647		1268	0.187833	1
	ANK1	286	0.0470588		1269	0.187921	1
	CPOX	1371	0.0117647		1270	0.187951	1
	STARD6	147323	0.0235294		1271	0.188141	1
	PUS10	150962	0.0117647		1272	0.188206	1
	TARDBP	23435	0.0117647		1273	0.188669	1
	VOPP1	81552	0.0117647		1274	0.188695	1
	RPGRIP1	57096	0.0235294		1275	0.188909	1
	CLIC5	53405	0.0352941		1276	0.189128	1
	NR4A3	8013	0.0235294		1277	0.189363	1
	MAPKAPK5	8550	0.0117647		1278	0.189864	1
	ID3	3399	0.0117647		1279	0.18997	1
	GAN	8139	0.0117647		1280	0.190227	1
	MED18	54797	0.0117647		1281	0.190264	1
	MND1	84057	0.0117647		1282	0.190302	1
	XCR1	2829	0.0117647		1283	0.190322	1
	SCAF4	57466	0.0117647		1284	0.190409	1
	ZNF16	7564	0.0117647		1285	0.190519	1
	EIF1	10209	0.0117647		1286	0.190623	1
	CPN1	1369	0.0235294		1287	0.190758	1
	TRH	7200	0.0117647		1288	0.190975	1
	IVL	3713	0.0117647		1289	0.191003	1
	C11ORF88	399949	0.0235294		1290	0.191056	1
	CCNB2	9133	0.0117647		1291	0.191292	1
	THOC7	80145	0.0117647		1292	0.191393	1
	SELENOT	51714	0.0117647		1293	0.191499	1
	B4GAT1	11041	0.0117647		1294	0.191553	1
	SKIL	6498	0.0235294		1295	0.191629	1
	TMEM106C	79022	0.0117647		1296	0.191693	1
	UBAP2	55833	0.0235294		1297	0.191943	1
	UXS1	80146	0.0352941		1298	0.192082	1
	PRR5	55615	0.0117647		1299	0.192306	1
	IMP4	92856	0.0352941		1300	0.192359	1
	TMPO	7112	0.0117647		1301	0.192583	1
	PEX11B	8799	0.0117647		1302	0.192675	1
	IFRD1	3475	0.0117647		1303	0.192732	1
	SULT4A1	25830	0.0235294		1304	0.192771	1
	FGF5	2250	0.0117647		1305	0.192823	1
	MAMLD1	10046	0.0117647		1306	0.192895	1
	VPS35L	57020	0.0117647		1307	0.192899	1
	ZNF474	133923	0.0117647		1308	0.192948	1
	BDP1	55814	0.0352941		1309	0.192969	1
	MSANTD1	345222	0.0117647		1310	0.193165	1
	CYP4F22	126410	0.0235294		1311	0.193506	1
	TDRD1	56165	0.0235294		1312	0.193579	1
	ZIM3	114026	0.0235294		1313	0.19377	1
	RAD1	5810	0.0117647		1314	0.194056	1
	IGFLR1	79713	0.0117647		1315	0.194171	1
	APOL1	8542	0.0117647		1316	0.194251	1
	PPP1R35	221908	0.0117647		1317	0.194596	1
	GOSR2	9570	0.0235294		1318	0.19472	1
	MAP2K1	5604	0.0117647		1319	0.194842	1
	LHFPL2	10184	0.0117647		1320	0.194859	1
	NMRAL1	57407	0.0117647		1321	0.194977	1
	SDK2	54549	0.0235294		1322	0.194987	1
	SYT8	90019	0.0235294		1323	0.195041	1
	ALDOA	226	0.0117647		1324	0.195403	1
	SCMH1	22955	0.0117647		1325	0.195503	1
	TKTL1	8277	0.0117647		1326	0.195633	1
	CPLANE1	65250	0.0588235		1327	0.195653	1
	SLC28A2	9153	0.0117647		1328	0.195671	1
	BCAS4	55653	0.0117647		1329	0.196015	1
	REEP6	92840	0.0117647		1330	0.196081	1
	PARP4	143	0.0470588		1331	0.196126	1
	WDR17	116966	0.0352941		1332	0.196292	1
	NFE2L3	9603	0.0352941		1333	0.196352	1
	NIM1K	167359	0.0117647		1334	0.196518	1
	RBM12B	389677	0.0235294		1335	0.196579	1
	FOXC1	2296	0.0352941		1336	0.19664	1
	TMEM223	79064	0.0117647		1337	0.196764	1
	TRAF6	7189	0.0117647		1338	0.196841	1
	FAM131A	131408	0.0117647		1339	0.1971	1
	RABEPK	10244	0.0117647		1340	0.197273	1
	PPP1R7	5510	0.0117647		1341	0.19729	1
	BRCA2	675	0.0470588		1342	0.197552	1
	PPP2R5C	5527	0.0352941		1343	0.19766	1
	TELO2	9894	0.0352941		1344	0.197685	1
	HAPLN2	60484	0.0117647		1345	0.197725	1
	LEFTY2	7044	0.0117647		1346	0.197759	1
	ZSCAN26	7741	0.0117647		1347	0.19782	1
	EMP1	2012	0.0117647		1348	0.198042	1
	C11ORF87	399947	0.0117647		1349	0.198164	1
	SRMS	6725	0.0235294		1350	0.198265	1
	SLAMF8	56833	0.0117647		1351	0.198334	1
	ABCD4	5826	0.0117647		1352	0.198638	1
	PSD4	23550	0.0352941		1353	0.198643	1
	STARD9	57519	0.0470588		1354	0.198706	1
	GLB1L3	112937	0.0235294		1355	0.199059	1
	NRTN	4902	0.0117647		1356	0.199066	1
	OR3A2	4995	0.0235294		1357	0.199077	1
	PSMA3	5684	0.0117647		1358	0.199148	1
	CD37	951	0.0117647		1359	0.199212	1
	ZADH2	284273	0.0235294		1360	0.19927	1
	FN1	2335	0.0705882		1361	0.199315	1
	NPNT	255743	0.0235294		1362	0.199668	1
	VPS4B	9525	0.0235294		1363	0.199787	1
	CAPZB	832	0.0117647		1364	0.199914	1
	GRIN2C	2905	0.0470588		1365	0.199998	1
	PRM2	5620	0.0117647		1366	0.200037	1
	UPF3A	65110	0.0117647		1367	0.200088	1
	SLC25A37	51312	0.0117647		1368	0.200116	1
	AWAT2	158835	0.0117647		1369	0.200218	1
	GPNMB	10457	0.0235294		1370	0.20033	1
	RAB40A	142684	0.0117647		1371	0.200376	1
	FAM124B	79843	0.0235294		1372	0.200426	1
	CCL14	6358	0.0117647		1373	0.200571	1
	C11ORF52	91894	0.0117647		1374	0.200588	1
	ECT2L	345930	0.0352941		1375	0.200689	1
	IGF1	3479	0.0117647		1376	0.200821	1
	HOXA1	3198	0.0117647		1377	0.200949	1
	EML5	161436	0.0588235		1378	0.201274	1
	PHGR1	644844	0.0117647		1379	0.201516	1
	TBC1D8B	54885	0.0235294		1380	0.201592	1
	SPATS2L	26010	0.0117647		1381	0.202032	1
	IPP	3652	0.0117647		1382	0.202057	1
	PTGIS	5740	0.0235294		1383	0.202063	1
	FBXO15	201456	0.0235294		1384	0.202095	1
	MPST	4357	0.0117647		1385	0.202317	1
	FAM122C	159091	0.0117647		1386	0.202455	1
	OR6C3	254786	0.0117647		1387	0.202539	1
	SLC25A41	284427	0.0117647		1388	0.202714	1
	ACSM1	116285	0.0117647		1389	0.202794	1
	RGS18	64407	0.0117647		1390	0.202837	1
	NAP1L1	4673	0.0117647		1391	0.202925	1
	MUC13	56667	0.0117647		1392	0.203229	1
	RIF1	55183	0.0470588		1393	0.20334	1
	MRPS31	10240	0.0235294		1394	0.203397	1
	VEZT	55591	0.0352941		1395	0.203419	1
	TREM2	54209	0.0235294		1396	0.20365	1
	TMEM222	84065	0.0117647		1397	0.203665	1
	RPS3	6188	0.0117647		1398	0.203803	1
	DIS3L2	129563	0.0470588		1399	0.204042	1
	OR6B1	135946	0.0117647		1400	0.204189	1
	TFIP11	24144	0.0235294		1401	0.204199	1
	CKLF	51192	0.0117647		1402	0.204363	1
	BPIFB4	149954	0.0117647		1403	0.204378	1
	SPZ1	84654	0.0117647		1404	0.204439	1
	EGLN3	112399	0.0117647		1405	0.204569	1
	GPR161	23432	0.0117647		1406	0.204682	1
	PI15	51050	0.0235294		1407	0.204766	1
	MYMK	389827	0.0117647		1408	0.204767	1
	CAPN5	726	0.0117647		1409	0.204834	1
	HNRNPA1L2	144983	0.0235294		1410	0.204861	1
	SOX8	30812	0.0117647		1411	0.204962	1
	BTC	685	0.0117647		1412	0.205175	1
	KBTBD3	143879	0.0117647		1413	0.205247	1
	FOXA1	3169	0.0117647		1414	0.20539	1
	LBP	3929	0.0117647		1415	0.205403	1
	CHD3	1107	0.0470588		1416	0.205526	1
	IFNAR1	3454	0.0117647		1417	0.205663	1
	GALNT15	117248	0.0117647		1418	0.205669	1
	LAPTM4B	55353	0.0117647		1419	0.206049	1
	LIMD2	80774	0.0117647		1420	0.206083	1
	ALG9	79796	0.0235294		1421	0.206478	1
	HDHD2	84064	0.0117647		1422	0.206683	1
	PLA1A	51365	0.0235294		1423	0.206726	1
	RASL11B	65997	0.0117647		1424	0.206859	1
	HAO2	51179	0.0117647		1425	0.206869	1
	TSHZ1	10194	0.0470588		1426	0.207014	1
	SRSF12	135295	0.0117647		1427	0.207087	1
	HOXD12	3238	0.0235294		1428	0.207184	1
	SV2A	9900	0.0235294		1429	0.207299	1
	HBE1	3046	0.0117647		1430	0.207307	1
	CYREN	78996	0.0117647		1431	0.207391	1
	STEAP2	261729	0.0117647		1432	0.207392	1
	OR52K1	390036	0.0235294		1433	0.207624	1
	SULT1A2	6799	0.0117647		1434	0.207628	1
	FRAT1	10023	0.0117647		1435	0.207629	1
	NAALAD2	10003	0.0470588		1436	0.20792	1
	TMEM206	55248	0.0235294		1437	0.208026	1
	PRKG1	5592	0.0117647		1438	0.208166	1
	PTK7	5754	0.0117647		1439	0.208188	1
	HYAL4	23553	0.0117647		1440	0.208201	1
	IFNAR2	3455	0.0117647		1441	0.208293	1
	HELB	92797	0.0117647		1442	0.208391	1
	ADAMTS2	9509	0.0235294		1443	0.208472	1
	CDCA7L	55536	0.0235294		1444	0.208474	1
	APOBEC3C	27350	0.0117647		1445	0.208611	1
	KDELC1	79070	0.0117647		1446	0.20867	1
	RSAD1	55316	0.0117647		1447	0.208745	1
	UFSP1	402682	0.0117647		1448	0.20876	1
	DBR1	51163	0.0117647		1449	0.208822	1
	NDRG2	57447	0.0117647		1450	0.208845	1
	OS9	10956	0.0235294		1451	0.208885	1
	DTX1	1840	0.0352941		1452	0.208988	1
	SERPINE1	5054	0.0117647		1453	0.209018	1
	ENPEP	2028	0.0352941		1454	0.209147	1
	IL22	50616	0.0117647		1455	0.209348	1
	DDX10	1662	0.0470588		1456	0.209559	1
	CNBD2	140894	0.0117647		1457	0.209587	1
	MDN1	23195	0.0588235		1458	0.209596	1
	LRRC23	10233	0.0117647		1459	0.209619	1
	WDR83	84292	0.0117647		1460	0.209641	1
	SYS1	90196	0.0117647		1461	0.209665	1
	PCMTD2	55251	0.0117647		1462	0.209925	1
	SLC22A11	55867	0.0117647		1463	0.210269	1
	UBA7	7318	0.0117647		1464	0.210515	1
	ITGA2	3673	0.0470588		1465	0.210583	1
	ARL6IP4	51329	0.0117647		1466	0.210716	1
	RBMS2	5939	0.0117647		1467	0.210834	1
	NMUR1	10316	0.0117647		1468	0.210884	1
	HBB	3043	0.0117647		1469	0.210964	1
	UGT1A4	54657	0.0117647		1470	0.211009	1
	RAB40B	10966	0.0117647		1471	0.21101	1
	HIVEP1	3096	0.0117647		1472	0.21102	1
	C3ORF14	57415	0.0117647		1473	0.211104	1
	PGD	5226	0.0117647		1474	0.211182	1
	ACAD10	80724	0.0352941		1475	0.211227	1
	C11ORF49	79096	0.0117647		1476	0.2113	1
	NR2E3	10002	0.0235294		1477	0.211609	1
	SLC10A7	84068	0.0117647		1478	0.211656	1
	ZSCAN18	65982	0.0235294		1479	0.211743	1
	SYT7	9066	0.0117647		1480	0.211862	1
	C19ORF57	79173	0.0235294		1481	0.211866	1
	YOD1	55432	0.0117647		1482	0.212436	1
	ATG4D	84971	0.0117647		1483	0.212491	1
	MC2R	4158	0.0117647		1484	0.212664	1
	ZCCHC17	51538	0.0117647		1485	0.2127	1
	FGFRL1	53834	0.0117647		1486	0.21309	1
	WDR73	84942	0.0117647		1487	0.213104	1
	UCP1	7350	0.0117647		1488	0.213541	1
	F2RL1	2150	0.0117647		1489	0.213638	1
	SP110	3431	0.0117647		1490	0.213829	1
	RPUSD1	113000	0.0117647		1491	0.213992	1
	CFAP157	286207	0.0117647		1492	0.214024	1
	SCP2D1	140856	0.0117647		1493	0.214186	1
	KCMF1	56888	0.0117647		1494	0.214305	1
	SLC26A4	5172	0.0352941		1495	0.214391	1
	TBX6	6911	0.0117647		1496	0.21445	1
	SPINK1	6690	0.0117647		1497	0.214651	1
	GPR22	2845	0.0235294		1498	0.214703	1
	IFNB1	3456	0.0235294		1499	0.214737	1
	CCDC73	493860	0.0117647		1500	0.214751	1
	ADRA2C	152	0.0117647		1501	0.214849	1
	PRELID3B	51012	0.0117647		1502	0.215005	1
	LUZP4	51213	0.0117647		1503	0.215058	1
	CYBRD1	79901	0.0117647		1504	0.215385	1
	EARS2	124454	0.0117647		1505	0.215409	1
	BABAM1	29086	0.0117647		1506	0.215501	1
	FAM83G	644815	0.0117647		1507	0.215635	1
	DSG2	1829	0.0117647		1508	0.215752	1
	SLC10A1	6554	0.0117647		1509	0.215844	1
	DIP2C	22982	0.0235294		1510	0.215868	1
	PRKAG2	51422	0.0352941		1511	0.216009	1
	TMEM8B	51754	0.0117647		1512	0.216409	1
	CFL2	1073	0.0117647		1513	0.216519	1
	KHDC3L	154288	0.0117647		1514	0.216692	1
	OR7A10	390892	0.0117647		1515	0.216716	1
	POLR3K	51728	0.0117647		1516	0.216765	1
	INTS13	55726	0.0117647		1517	0.217115	1
	USP40	55230	0.0352941		1518	0.217207	1
	OR2AG1	144125	0.0117647		1519	0.217211	1
	ZMYND10	51364	0.0117647		1520	0.217466	1
	GPR179	440435	0.0352941		1521	0.217499	1
	SETX	23064	0.0117647		1522	0.217513	1
	LYZL1	84569	0.0117647		1523	0.217563	1
	SCYL3	57147	0.0352941		1524	0.217568	1
	UGT2A2	574537	0.0117647		1525	0.217639	1
	NNMT	4837	0.0117647		1526	0.217645	1
	PSEN1	5663	0.0117647		1527	0.217775	1
	C1ORF109	54955	0.0117647		1528	0.217817	1
	MYOT	9499	0.0117647		1529	0.217977	1
	CCDC181	57821	0.0117647		1530	0.218347	1
	NUDT16L1	84309	0.0117647		1531	0.218391	1
	SLC25A3	5250	0.0117647		1532	0.218664	1
	ZNF250	58500	0.0117647		1533	0.218737	1
	METTL7B	196410	0.0117647		1534	0.218764	1
	KERA	11081	0.0235294		1535	0.218814	1
	INSR	3643	0.0352941		1536	0.218956	1
	TMEM219	124446	0.0117647		1537	0.219034	1
	FKBP3	2287	0.0117647		1538	0.219346	1
	TAGLN3	29114	0.0117647		1539	0.21941	1
	PSG7	5676	0.0352941		1540	0.219495	1
	NAV1	89796	0.0588235		1541	0.219505	1
	CCDC87	55231	0.0117647		1542	0.219594	1
	RELB	5971	0.0117647		1543	0.219709	1
	SLC25A23	79085	0.0117647		1544	0.219796	1
	FITM1	161247	0.0117647		1545	0.219834	1
	TFCP2	7024	0.0117647		1546	0.219843	1
	C18ORF21	83608	0.0117647		1547	0.219849	1
	HIST1H2BD	3017	0.0117647		1548	0.219863	1
	CD46	4179	0.0235294		1549	0.219962	1
	ZNF720	124411	0.0117647		1550	0.219981	1
	HIST1H2BO	8348	0.0117647		1551	0.220029	1
	INTS12	57117	0.0117647		1552	0.220052	1
	ZNF439	90594	0.0117647		1553	0.220312	1
	RWDD3	25950	0.0117647		1554	0.220344	1
	RRAD	6236	0.0117647		1555	0.220383	1
	GATA1	2623	0.0235294		1556	0.220607	1
	NDUFV3	4731	0.0117647		1557	0.220643	1
	ALS2CR12	130540	0.0117647		1558	0.220704	1
	LMF2	91289	0.0352941		1559	0.220727	1
	CGN	57530	0.0235294		1560	0.220859	1
	BAD	572	0.0117647		1561	0.220901	1
	PRPF8	10594	0.0117647		1562	0.220985	1
	BEX3	27018	0.0117647		1563	0.221064	1
	ZNF664-RFLNA	100533183	0.0117647		1564	0.221355	1
	CCDC51	79714	0.0117647		1565	0.221367	1
	FLJ44635	392490	0.0117647		1566	0.221604	1
	TMED10	10972	0.0117647		1567	0.22191	1
	GRB7	2886	0.0117647		1568	0.221922	1
	MSC	9242	0.0117647		1569	0.221989	1
	MRVI1	10335	0.0235294		1570	0.222108	1
	SATL1	340562	0.0352941		1571	0.22218	1
	PNLIP	5406	0.0235294		1572	0.222211	1
	TCTEX1D1	200132	0.0117647		1573	0.222245	1
	IGFALS	3483	0.0235294		1574	0.222304	1
	ZNF429	353088	0.0588235		1575	0.222357	1
	FAM118B	79607	0.0117647		1576	0.222367	1
	TRIR	79002	0.0117647		1577	0.222441	1
	MAGEL2	54551	0.0352941		1578	0.222502	1
	ANXA9	8416	0.0235294		1579	0.222717	1
	TICRR	90381	0.0588235		1580	0.222754	1
	TJP2	9414	0.0117647		1581	0.222839	1
	RWDD2B	10069	0.0117647		1582	0.222926	1
	HSPBP1	23640	0.0117647		1583	0.223025	1
	CENPO	79172	0.0117647		1584	0.223143	1
	USP31	57478	0.0352941		1585	0.223186	1
	B4GALT6	9331	0.0117647		1586	0.223218	1
	STIP1	10963	0.0117647		1587	0.223319	1
	SPEM1	374768	0.0117647		1588	0.223424	1
	CCDC50	152137	0.0235294		1589	0.223478	1
	CYTH2	9266	0.0117647		1590	0.223585	1
	FAM71F2	346653	0.0117647		1591	0.223612	1
	ADAP2	55803	0.0235294		1592	0.223661	1
	PDZD7	79955	0.0117647		1593	0.223905	1
	SLC34A1	6569	0.0235294		1594	0.223971	1
	ACAN	176	0.0352941		1595	0.223978	1
	RABL3	285282	0.0235294		1596	0.224058	1
	RELT	84957	0.0117647		1597	0.224109	1
	ZNF415	55786	0.0235294		1598	0.224225	1
	KLK2	3817	0.0117647		1599	0.224233	1
	FARSA	2193	0.0117647		1600	0.22432	1
	TTN	7273	0.482353		1601	0.224326	1
	GMDS	2762	0.0117647		1602	0.224521	1
	TBX10	347853	0.0117647		1603	0.224573	1
	EPHB3	2049	0.0470588		1604	0.224796	1
	TDGF1	6997	0.0117647		1605	0.224883	1
	AMIGO2	347902	0.0235294		1606	0.225208	1
	OR8D1	283159	0.0117647		1607	0.22533	1
	CRTAM	56253	0.0117647		1608	0.225345	1
	MEF2A	4205	0.0117647		1609	0.22538	1
	RHOV	171177	0.0117647		1610	0.225402	1
	C4ORF3	401152	0.0117647		1611	0.225458	1
	CCDC103	388389	0.0235294		1612	0.225496	1
	ZNF358	140467	0.0117647		1613	0.225621	1
	CNOT8	9337	0.0117647		1614	0.225658	1
	PDILT	204474	0.0235294		1615	0.22572	1
	NRG1	3084	0.0235294		1616	0.226085	1
	ZNF343	79175	0.0235294		1617	0.226089	1
	CATSPER4	378807	0.0117647		1618	0.226237	1
	CMSS1	84319	0.0117647		1619	0.226284	1
	ATRIP	84126	0.0117647		1620	0.22649	1
	PRKAB1	5564	0.0117647		1621	0.226633	1
	PPT1	5538	0.0117647		1622	0.226677	1
	CDC25A	993	0.0117647		1623	0.226797	1
	TMED7-TICAM2	100302736	0.0235294		1624	0.235247	1
	SPINT1	6692	0.0117647		1625	0.226946	1
	ZNF224	7767	0.0117647		1626	0.227218	1
	PBX3	5090	0.0117647		1627	0.227306	1
	SERPINB2	5055	0.0117647		1628	0.227552	1
	PELP1	27043	0.0117647		1629	0.227838	1
	OR14C36	127066	0.0117647		1630	0.227899	1
	FBXO9	26268	0.0117647		1631	0.228261	1
	OLFML3	56944	0.0235294		1632	0.228345	1
	PDE6B	5158	0.0117647		1633	0.228354	1
	LMAN2L	81562	0.0117647		1634	0.228793	1
	CCDC122	160857	0.0117647		1635	0.228822	1
	DCPS	28960	0.0117647		1636	0.228842	1
	OR5C1	392391	0.0117647		1637	0.229131	1
	IL10	3586	0.0117647		1638	0.229265	1
	SRA1	10011	0.0117647		1639	0.229508	1
	GRAMD2A	196996	0.0117647		1640	0.229593	1
	TMPRSS7	344805	0.0235294		1641	0.229622	1
	NR0B2	8431	0.0117647		1642	0.229675	1
	MIEN1	84299	0.0117647		1643	0.229698	1
	CTHRC1	115908	0.0117647		1644	0.229731	1
	TCAP	8557	0.0117647		1645	0.229795	1
	USP4	7375	0.0235294		1646	0.229853	1
	CDH16	1014	0.0117647		1647	0.230106	1
	PTGES3L-AARSD1	100885850	0.0117647		1648	0.230167	1
	SFXN4	119559	0.0117647		1649	0.230254	1
	SUPT20HL2	170067	0.0235294		1650	0.23029	1
	POLR3B	55703	0.0117647		1651	0.230535	1
	ZNF683	257101	0.0117647		1652	0.23074	1
	EML2	24139	0.0117647		1653	0.23075	1
	ZDHHC18	84243	0.0117647		1654	0.230756	1
	SPAG8	26206	0.0117647		1655	0.23081	1
	PRSS55	203074	0.0235294		1656	0.230919	1
	ANXA13	312	0.0235294		1657	0.230936	1
	LAMB1	3912	0.0235294		1658	0.231062	1
	IRF1	3659	0.0117647		1659	0.231116	1
	SPATA9	83890	0.0117647		1660	0.231182	1
	CPD	1362	0.0117647		1661	0.23128	1
	FAM126B	285172	0.0117647		1662	0.231317	1
	SLC2A3	6515	0.0117647		1663	0.231333	1
	RAD54B	25788	0.0235294		1664	0.231467	1
	NIPAL2	79815	0.0235294		1665	0.231484	1
	CDH24	64403	0.0117647		1666	0.231666	1
	CCNJ	54619	0.0235294		1667	0.232074	1
	CTSW	1521	0.0235294		1668	0.232105	1
	FER1L5	90342	0.0235294		1669	0.232296	1
	ZNF114	163071	0.0235294		1670	0.232379	1
	GLYAT	10249	0.0235294		1671	0.232473	1
	MSTO1	55154	0.0117647		1672	0.232548	1
	GDPD4	220032	0.0117647		1673	0.232774	1
	MRPL37	51253	0.0117647		1674	0.482486	1
	SNAPC4	6621	0.0117647		1675	0.232816	1
	DEPDC5	9681	0.0352941		1676	0.233071	1
	SULT2B1	6820	0.0117647		1677	0.233241	1
	CLTCL1	8218	0.0352941		1678	0.233241	1
	PPIG	9360	0.0117647		1679	0.233277	1
	AP5B1	91056	0.0235294		1680	0.233432	1
	HSPA8	3312	0.0235294		1681	0.233501	1
	GPR176	11245	0.0117647		1682	0.233709	1
	SPDYE1	285955	0.0117647		1683	0.233754	1
	RHBDD3	25807	0.0117647		1684	0.233765	1
	USP16	10600	0.0235294		1685	0.233885	1
	AFF1	4299	0.0588235		1686	0.23389	1
	GABRP	2568	0.0117647		1687	0.233902	1
	RXFP1	59350	0.0117647		1688	0.234111	1
	GJA9	81025	0.0117647		1689	0.234195	1
	FGF10	2255	0.0117647		1690	0.234383	1
	LBH	81606	0.0117647		1691	0.234441	1
	RNASE3	6037	0.0117647		1692	0.234472	1
	AGMO	392636	0.0352941		1693	0.234566	1
	PRRX1	5396	0.0117647		1694	0.234658	1
	C5ORF38	153571	0.0117647		1695	0.234681	1
	SAGE1	55511	0.0117647		1696	0.234685	1
	SOAT2	8435	0.0117647		1697	0.2347	1
	ATG4A	115201	0.0117647		1698	0.234921	1
	VWA3B	200403	0.0352941		1699	0.235047	1
	PFKFB2	5208	0.0235294		1700	0.235456	1
	UGT2B10	7365	0.0235294		1701	0.235806	1
	RPS6KA2	6196	0.0117647		1702	0.235982	1
	TSPAN8	7103	0.0117647		1703	0.236119	1
	SENP2	59343	0.0117647		1704	0.236188	1
	NEFM	4741	0.0235294		1705	0.236323	1
	CHCHD6	84303	0.0117647		1706	0.236334	1
	QPCT	25797	0.0117647		1707	0.236459	1
	TRIM23	373	0.0235294		1708	0.236703	1
	BRIP1	83990	0.0235294		1709	0.236773	1
	NUDT21	11051	0.0117647		1710	0.236792	1
	FHAD1	114827	0.0235294		1711	0.236988	1
	TXNRD3NB	645840	0.0117647		1712	0.237017	1
	IL23A	51561	0.0117647		1713	0.237156	1
	SPOCK1	6695	0.0117647		1714	0.237222	1
	SLFN11	91607	0.0235294		1715	0.237981	1
	COL28A1	340267	0.0117647		1716	0.238152	1
	AMMECR1L	83607	0.0117647		1717	0.238227	1
	TRAFD1	10906	0.0117647		1718	0.23827	1
	FOXM1	2305	0.0235294		1719	0.238329	1
	NDC1	55706	0.0352941		1720	0.238559	1
	TRIP13	9319	0.0117647		1721	0.238937	1
	MEIS3	56917	0.0117647		1722	0.238978	1
	CD320	51293	0.0117647		1723	0.239187	1
	SYTL3	94120	0.0352941		1724	0.239198	1
	CHMP4C	92421	0.0235294		1725	0.239251	1
	TPMT	7172	0.0117647		1726	0.239411	1
	CFAP53	220136	0.0117647		1727	0.239423	1
	MSANTD2	79684	0.0352941		1728	0.239461	1
	TPD52L3	89882	0.0117647		1729	0.239551	1
	ZBTB9	221504	0.0235294		1730	0.23977	1
	MPHOSPH6	10200	0.0235294		1731	0.239887	1
	DMXL2	23312	0.0235294		1732	0.239946	1
	RINL	126432	0.0117647		1733	0.239974	1
	GRB2	2885	0.0117647		1734	0.240534	1
	ACTC1	70	0.0117647		1735	0.240563	1
	SGO1	151648	0.0117647		1736	0.240568	1
	WASF2	10163	0.0352941		1737	0.24057	1
	WDR62	284403	0.0117647		1738	0.240691	1
	SPSB2	84727	0.0235294		1739	0.240719	1
	ARID5B	84159	0.0352941		1740	0.240787	1
	THEM5	284486	0.0117647		1741	0.24084	1
	ANKRD34A	284615	0.0117647		1742	0.240875	1
	PDLIM5	10611	0.0235294		1743	0.241015	1
	NEK4	6787	0.0235294		1744	0.24107	1
	CTH	1491	0.0117647		1745	0.241314	1
	SARM1	23098	0.0117647		1746	0.241498	1
	SCFD1	23256	0.0352941		1747	0.241521	1
	MID2	11043	0.0117647		1748	0.241569	1
	MX2	4600	0.0352941		1749	0.24162	1
	SLC12A4	6560	0.0117647		1750	0.241713	1
	PTBP3	9991	0.0117647		1751	0.241895	1
	IFI30	10437	0.0117647		1752	0.241899	1
	CYP4F3	4051	0.0470588		1753	0.241978	1
	CACYBP	27101	0.0117647		1754	0.242041	1
	ZNF134	7693	0.0117647		1755	0.242074	1
	SRGN	5552	0.0117647		1756	0.242162	1
	SCD5	79966	0.0235294		1757	0.242208	1
	TIGAR	57103	0.0117647		1758	0.242316	1
	HOXB1	3211	0.0117647		1759	0.242471	1
	PM20D2	135293	0.0117647		1760	0.24267	1
	ZBTB16	7704	0.0235294		1761	0.24269	1
	OLA1	29789	0.0117647		1762	0.24281	1
	HTR3E	285242	0.0235294		1763	0.242852	1
	PDAP1	11333	0.0117647		1764	0.243029	1
	RHBDL3	162494	0.0117647		1765	0.243038	1
	CYP3A5	1577	0.0117647		1766	0.243053	1
	TNRC6C	57690	0.0352941		1767	0.243072	1
	EDA2R	60401	0.0117647		1768	0.243256	1
	SLC6A18	348932	0.0235294		1769	0.24337	1
	PHF7	51533	0.0235294		1770	0.243438	1
	DHX34	9704	0.0117647		1771	0.24356	1
	DTX3L	151636	0.0117647		1772	0.243652	1
	IFNA16	3449	0.0117647		1773	0.243765	1
	SMARCA4	6597	0.0352941		1774	0.24378	1
	RYR3	6263	0.105882		1775	0.243788	1
	ZP2	7783	0.0117647		1776	0.243834	1
	NOL3	8996	0.0117647		1778	0.243968	1
	TBCEL	219899	0.0117647		1779	0.244055	1
	NTF4	4909	0.0117647		1780	0.244061	1
	FERMT2	10979	0.0117647		1781	0.24416	1
	HOXB3	3213	0.0117647		1782	0.244174	1
	GINS1	9837	0.0117647		1783	0.244286	1
	CASP14	23581	0.0117647		1784	0.244293	1
	BIRC3	330	0.0117647		1785	0.244456	1
	GTF3C3	9330	0.0117647		1786	0.244516	1
	MCTP2	55784	0.0470588		1787	0.244645	1
	LSM10	84967	0.0117647		1788	0.244741	1
	SCUBE1	80274	0.0470588		1789	0.244842	1
	TBC1D10B	26000	0.0117647		1790	0.244973	1
	OR2A5	393046	0.0117647		1791	0.245301	1
	TMEM236	653567	0.0470588		1792	0.245395	1
	WASHC2A	387680	0.0352941		1793	0.2455	1
	ADSSL1	122622	0.0117647		1794	0.245732	1
	BPHL	670	0.0117647		1795	0.245823	1
	LAMB4	22798	0.0705882		1796	0.245871	1
	CST2	1470	0.0117647		1797	0.246104	1
	COL24A1	255631	0.0235294		1798	0.246219	1
	ZNF341	84905	0.0235294		1799	0.246227	1
	TM2D2	83877	0.0235294		1800	0.246303	1
	EDN1	1906	0.0117647		1801	0.246326	1
	ZFP69B	65243	0.0117647		1802	0.246595	1
	CPSF6	11052	0.0117647		1803	0.246788	1
	ARHGAP18	93663	0.0235294		1804	0.247137	1
	HSPB8	26353	0.0117647		1805	0.247146	1
	TMCC3	57458	0.0117647		1806	0.247154	1
	IGSF8	93185	0.0235294		1807	0.247216	1
	ZPBP2	124626	0.0235294		1808	0.247247	1
	ADORA3	140	0.0235294		1809	0.247356	1
	DNAJC5B	85479	0.0235294		1810	0.247405	1
	BSDC1	55108	0.0117647		1811	0.247408	1
	TMPRSS6	164656	0.0117647		1812	0.247521	1
	ANGPTL7	10218	0.0235294		1813	0.247552	1
	HOXB9	3219	0.0117647		1814	0.247552	1
	ITPR1	3708	0.0588235		1815	0.247598	1
	HLX	3142	0.0117647		1816	0.247941	1
	ATP11C	286410	0.0117647		1817	0.247971	1
	NAP1L4	4676	0.0117647		1818	0.247994	1
	C1GALT1C1L	728819	0.0117647		1819	0.248	1
	MED25	81857	0.0117647		1820	0.24809	1
	RAPGEFL1	51195	0.0117647		1821	0.248104	1
	PDZD9	255762	0.0117647		1822	0.248105	1
	PSMD3	5709	0.0117647		1823	0.24811	1
	GLT8D1	55830	0.0117647		1824	0.248465	1
	C8B	732	0.0352941		1825	0.248662	1
	PELI2	57161	0.0117647		1826	0.248697	1
	ARHGEF10L	55160	0.0235294		1827	0.248761	1
	RNF113A	7737	0.0117647		1828	0.248773	1
	TCEAL5	340543	0.0117647		1829	0.248785	1
	RMI2	116028	0.0117647		1830	0.248813	1
	WNT4	54361	0.0117647		1831	0.248848	1
	RASL10B	91608	0.0117647		1832	0.248852	1
	MRPL20	55052	0.0117647		1833	0.248983	1
	CFAP36	112942	0.0117647		1834	0.249077	1
	PCGF1	84759	0.0117647		1835	0.249098	1
	BPI	671	0.0117647		1836	0.249201	1
	OAZ1	4946	0.0117647		1837	0.249207	1
	VASH1	22846	0.0117647		1838	0.249256	1
	C1ORF167	284498	0.0117647		1839	0.249279	1
	TSNAX	7257	0.0117647		1840	0.249279	1
	PCMTD1	115294	0.0235294		1841	0.249379	1
	IL21R	50615	0.0235294		1842	0.249534	1
	RIOX1	79697	0.0117647		1843	0.249602	1
	ERLIN2	11160	0.0117647		1844	0.249606	1
	ZNF227	7770	0.0117647		1845	0.249636	1
	C3ORF35	339883	0.0117647		1846	0.24965	1
	KCTD17	79734	0.0117647		1847	0.249867	1
	WNT2	7472	0.0117647		1848	0.249939	1
	DEFB113	245927	0.0117647		1849	0.25	1
	LNX2	222484	0.0352941		1850	0.2501	1
	SOX14	8403	0.0117647		1851	0.250199	1
	ARFGAP3	26286	0.0117647		1852	0.250381	1
	SLC25A47	283600	0.0235294		1853	0.250602	1
	ARPC1A	10552	0.0117647		1854	0.250611	1
	TRIM29	23650	0.0352941		1855	0.250631	1
	FBXO21	23014	0.0117647		1856	0.250642	1
	LRMP	4033	0.0117647		1857	0.250683	1
	QSOX2	169714	0.0235294		1858	0.250789	1
	NOTCH1	4851	0.0705882		1859	0.251088	1
	MXD4	10608	0.0117647		1860	0.251215	1
	DCTN3	11258	0.0117647		1861	0.251272	1
	DCAKD	79877	0.0117647		1862	0.251567	1
	TMEM154	201799	0.0117647		1863	0.251576	1
	OR8S1	341568	0.0117647		1864	0.251807	1
	CKM	1158	0.0117647		1865	0.251985	1
	ZNF669	79862	0.0117647		1866	0.252122	1
	UBAP1L	390595	0.0235294		1867	0.252172	1
	UACA	55075	0.0117647		1868	0.252352	1
	FXYD6-FXYD2	100533181	0.0117647		1869	0.252367	1
	CRYGN	155051	0.0117647		1870	0.252493	1
	MAPK3	5595	0.0117647		1871	0.252745	1
	SHOX	6473	0.0117647		1872	0.252809	1
	ARMC6	93436	0.0117647		1873	0.252818	1
	DDB2	1643	0.0117647		1874	0.252854	1
	ARRDC2	27106	0.0352941		1875	0.25295	1
	GON4L	54856	0.0588235		1876	0.253027	1
	SIAH2	6478	0.0117647		1877	0.253246	1
	FXN	2395	0.0117647		1878	0.253276	1
	SLC22A13	9390	0.0235294		1879	0.253283	1
	TMEM41B	440026	0.0117647		1880	0.253293	1
	TTC8	123016	0.0117647		1881	0.253344	1
	OTOF	9381	0.0588235		1882	0.253347	1
	SH3GL1	6455	0.0117647		1883	0.253482	1
	RASD1	51655	0.0235294		1884	0.253665	1
	ITGBL1	9358	0.0235294		1885	0.253672	1
	HSPB1	3315	0.0117647		1886	0.253694	1
	NPHP1	4867	0.0235294		1887	0.253718	1
	TIMP3	7078	0.0117647		1888	0.253759	1
	CMTR2	55783	0.0117647		1889	0.253881	1
	TACR1	6869	0.0352941		1890	0.253909	1
	GCNT2	2651	0.0117647		1891	0.254131	1
	ZMAT4	79698	0.0117647		1892	0.254133	1
	SLC19A2	10560	0.0117647		1893	0.25422	1
	IRAK4	51135	0.0235294		1894	0.25424	1
	KIAA0100	9703	0.0235294		1895	0.254301	1
	P4HA3	283208	0.0352941		1896	0.254305	1
	CATSPERZ	25858	0.0117647		1897	0.254459	1
	TCERG1	10915	0.0117647		1898	0.254771	1
	GAL3ST2	64090	0.0235294		1899	0.25495	1
	LRCH3	84859	0.0352941		1900	0.254995	1
	MYOCD	93649	0.0235294		1901	0.255137	1
	CKAP2L	150468	0.0117647		1902	0.255179	1
	UNC50	25972	0.0117647		1903	0.255211	1
	RCVRN	5957	0.0117647		1904	0.255273	1
	MAP7D3	79649	0.0352941		1905	0.255315	1
	ZNF846	162993	0.0117647		1906	0.255397	1
	PRLHR	2834	0.0117647		1907	0.255433	1
	KRTAP1-1	81851	0.0117647		1908	0.255458	1
	SCPEP1	59342	0.0117647		1909	0.255467	1
	SYCP2	10388	0.0235294		1910	0.255609	1
	PLEKHG4B	153478	0.0235294		1911	0.255638	1
	MAGEA10	4109	0.0117647		1912	0.255766	1
	PPM1B	5495	0.0117647		1913	0.255851	1
	BPIFB2	80341	0.0117647		1914	0.255919	1
	SEMA5B	54437	0.0117647		1915	0.256078	1
	THNSL1	79896	0.0117647		1916	0.256113	1
	TARS	6897	0.0235294		1917	0.256311	1
	ACAD9	28976	0.0117647		1918	0.256378	1
	RGN	9104	0.0235294		1919	0.2564	1
	SERPINI1	5274	0.0235294		1920	0.256412	1
	COL4A3	1285	0.0352941		1921	0.25651	1
	DCLK2	166614	0.0117647		1922	0.256968	1
	CTIF	9811	0.0117647		1923	0.257178	1
	TMEM72	643236	0.0117647		1924	0.257293	1
	STK11IP	114790	0.0235294		1925	0.257418	1
	ARHGEF11	9826	0.0235294		1926	0.257512	1
	HIST1H3J	8356	0.0117647		1927	0.257565	1
	EDRF1	26098	0.0117647		1928	0.257691	1
	RDH12	145226	0.0117647		1929	0.257876	1
	GJC1	10052	0.0117647		1930	0.257993	1
	ZNF214	7761	0.0117647		1931	0.258135	1
	SCNN1G	6340	0.0117647		1932	0.258138	1
	C9ORF131	138724	0.0235294		1933	0.25815	1
	CAPN10	11132	0.0235294		1934	0.258157	1
	MTA3	57504	0.0117647		1935	0.258173	1
	SUFU	51684	0.0117647		1936	0.258188	1
	TMEM268	203197	0.0117647		1937	0.2582	1
	UGGT2	55757	0.0352941		1938	0.258217	1
	MAT1A	4143	0.0117647		1939	0.258389	1
	THAP9	79725	0.0470588		1940	0.258582	1
	PHYH	5264	0.0117647		1941	0.258663	1
	ADM2	79924	0.0117647		1942	0.258754	1
	CD81	975	0.0117647		1943	0.258917	1
	LIMK2	3985	0.0117647		1944	0.259217	1
	NFU1	27247	0.0117647		1945	0.259639	1
	SPIB	6689	0.0117647		1946	0.259678	1
	C11ORF54	28970	0.0117647		1947	0.259722	1
	AFAP1L2	84632	0.0117647		1948	0.259855	1
	PTEN	5728	0.0117647		1949	0.25994	1
	EIF4ENIF1	56478	0.0117647		1950	0.260019	1
	C9ORF72	203228	0.0117647		1951	0.260135	1
	CCDC110	256309	0.0470588		1952	0.260176	1
	ENPP7	339221	0.0117647		1953	0.260458	1
	HEATR5B	54497	0.0235294		1954	0.260466	1
	CERK	64781	0.0117647		1955	0.260468	1
	KCNA7	3743	0.0235294		1956	0.260471	1
	CD1B	910	0.0117647		1957	0.260602	1
	OC90	729330	0.0117647		1958	0.260636	1
	ASIC5	51802	0.0352941		1959	0.260917	1
	ITM2B	9445	0.0117647		1960	0.261016	1
	PRRT2	112476	0.0117647		1961	0.261131	1
	METTL7A	25840	0.0117647		1962	0.261562	1
	PECR	55825	0.0117647		1963	0.261737	1
	UHRF1BP1	54887	0.0117647		1964	0.261898	1
	VPS4A	27183	0.0117647		1965	0.261929	1
	HCAR2	338442	0.0235294		1966	0.262178	1
	PRKAR2A	5576	0.0117647		1967	0.262179	1
	POP1	10940	0.0235294		1968	0.262185	1
	KLRF1	51348	0.0117647		1969	0.262199	1
	PAQR6	79957	0.0117647		1970	0.262417	1
	PPME1	51400	0.0117647		1971	0.262472	1
	HDGF	3068	0.0117647		1972	0.262489	1
	NMNAT3	349565	0.0117647		1973	0.262546	1
	TEX26	122046	0.0117647		1974	0.2626	1
	FAM120AOS	158293	0.0117647		1975	0.262689	1
	P3H4	10609	0.0117647		1976	0.262767	1
	HMGCL	3155	0.0117647		1977	0.263106	1
	BEST3	144453	0.0235294		1978	0.263167	1
	FBXO3	26273	0.0235294		1979	0.263285	1
	CDC42EP3	10602	0.0117647		1980	0.263447	1
	YIPF5	81555	0.0117647		1981	0.263711	1
	GLUL	2752	0.0117647		1982	0.263762	1
	SYT16	83851	0.0117647		1983	0.263823	1
	CLN5	1203	0.0117647		1984	0.263852	1
	ZNF616	90317	0.0235294		1985	0.26401	1
	ERRFI1	54206	0.0117647		1986	0.264017	1
	EFCAB11	90141	0.0117647		1987	0.26413	1
	POLA2	23649	0.0117647		1988	0.264254	1
	ATP6V1B2	526	0.0117647		1989	0.264261	1
	CFAP54	144535	0.0235294		1990	0.26441	1
	FAAH2	158584	0.0117647		1991	0.264463	1
	ANKRA2	57763	0.0117647		1992	0.264587	1
	FAM110C	642273	0.0235294		1993	0.264713	1
	PPP2R1B	5519	0.0117647		1994	0.26488	1
	BCAT1	586	0.0117647		1995	0.264945	1
	RSPH9	221421	0.0235294		1996	0.265135	1
	HIST1H2AA	221613	0.0117647		1997	0.265325	1
	SFRP4	6424	0.0117647		1998	0.265421	1
	CDC42EP1	11135	0.0117647		1999	0.265462	1
	ABI3	51225	0.0117647		2000	0.26548	1
[truncated: 17,286 more rows]
