# Supplementary material for: Molecular and functional profiling identifies therapeutically targetable vulnerabilities in plasmablastic lymphoma
Source: Nat Commun. 2021 Aug 31;12:5183. doi: 10.1038/s41467-021-25405-w (PMC8408158; doi:10.1038/s41467-021-25405-w)
Supplement: Supplementary file 8 — Supplementary Data 5 [file 41467_2021_25405_MOESM8_ESM.xlsx]

## Sheet: Explanations and metadata
Supervised analyses / column explanations:
Subjects
Outer cohort for comparison	The outer cohort context in which all tests should be performed, e.g. all measured subjects from a diagnostically defined cancer entity. Subjects are intersected with comparison subcohorts before statistical testing.
Subcohort A	Comparison subcohort A, e.g. all measured subjects having a clinical condition like EBV positiv. Subjects are intersected with the outer cohort context before statistical testing.
Subcohort B	Comparison subcohort B, e.g. all measured subjects having a clinical condition like EBV positiv. Subjects are intersected with the outer cohort context before statistical testing.
Covariates
Covariate name	Name of the covariate to be compared, e.g. 'mutationsIn(geneName)'.
Data availability function	Function defining if a subject has a measurement value for the current covariate, e.g. @(x)~strcmp(x,'n.a.').
#samples in A and context having data	Number of samples in A intersected with the outer cohort that have data for the current covariate.
List of raw values for all subjects in A	List of covariate values for all subjects in A intersected with the outer cohort and having data. These are tested for the condition of interest and directly passed into metric statistical tests that do not require prior binarization.
#samples in B and context having data	Number of samples in B intersected with the outer cohort that have data for the current covariate.
List of raw values for all subjects in B	List of covariate values for all subjects in A intersected with the outer cohort and having data. These are tested for the condition of interest and directly passed into metric statistical tests that do not require prior binarization.
Counts and ratios
Condition of interest for counting	Binarization function yielding true if the subject has a covariate value of interest, e.g. >0 mutations or >=1.5 more copy numbers than baseline.
#in A having the condition	From the subjects in A intersected with the outer cohort and having data, how many have the condition of interest?
Ratio in A having the condition	From the subjects in A intersected with the outer cohort and having data, which ratio has the condition of interest?
List of subjects in A having the condition	List of the subjects in A intersected with the outer cohort and having data, which have the condition of interest.
#in B having the condition	From the subjects in B intersected with the outer cohort and having data, how many have the condition of interest?
Ratio in B having the condition	From the subjects in B intersected with the outer cohort and having data, which ratio has the condition of interest?
List of subjects in B having the condition	List of the subjects in B intersected with the outer cohort and having data, which have the condition of interest.
Statistical test
Left tail
Test type	Type of the statistical comparison test performed.
Interpretation	Interpretation of the p value in context of defined subcohorts A and B.
p-value	p-value from the statistical comparison.
FDR focus	The FDR focus for multiple-hypothesis correction.
q-value	q-value by Benjamini&Hochberg correction of p-values in the FDR focus. I.e., the false discovery rate of the set of hypotheses tested in the current FDR focus that have resulted in p values lower or equal to the current one.
Right tail
Test type	Type of the statistical comparison test performed.
Interpretation	Interpretation of the p value in context of defined subcohorts A and B.
p-value	p-value from the statistical comparison.
FDR focus	The FDR focus for multiple-hypothesis correction.
q-value	q-value by Benjamini&Hochberg correction of p-values in the FDR focus. I.e., the false discovery rate of the set of hypotheses tested in the current FDR focus that have resulted in p values lower or equal to the current one.

## Sheet: Mutated genes
Subcohort comparisons within [97 samples with PBL diagnosis having (WES|SNP|FISH|IHC)] for the FDR focus [significantly and frequently mutated genes (MutSig2CV.q<0.1, f>=0.05)]:
Subjects	outer cohort for comparison	subcohort A	subcohort B	Covariates	Covariate name	Data availability function	#samples in A and context having data	List of raw values for all subjects in A	#samples in B and context having data	List of raw values for all subjects in B	Counts and ratios	Condition of interest for counting	#in A having the condition	Ratio in A having the condition	List of subjects in A having the condition	#in B having the condition	Ratio in B having the condition	List of subjects in B having the condition	Statistical tests	Left tail (less mut. in A?)	Test type	Interpretation	p-value	FDR focus	q-value	Right tail (more mut. in A?)	Test type	Interpretation	p-value	FDR focus	q-value
	(desc...)	(desc...)	(desc...)		(desc...)	(desc...)	(desc...)	(desc...)	(desc...)	(desc...)		(desc...)	(desc...)	(desc...)	(desc...)	(desc...)	(desc...)	(desc...)			(desc...)	(desc...)	(desc...)	(desc...)	(desc...)		(desc...)	(desc...)	(desc...)	(desc...)	(desc...)
55 patients with PBL diagnosis having (WES|SNP|FISH|IHC) and EBV positive <VERSUS> 41 patients with PBL diagnosis having (WES|SNP|FISH|IHC) and EBV negative
	97 samples with PBL diagnosis having (WES|SNP|FISH|IHC)	55 patients with PBL diagnosis having (WES|SNP|FISH|IHC) and EBV positive	41 patients with PBL diagnosis having (WES|SNP|FISH|IHC) and EBV negative		NRAS	@(nMutations)~isnan(nMutations)	47	PBL002=1, PBL009=0, PBL011=0, PBL013=1, PBL014=0, PBL015=0, PBL020=0, PBL021=0, PBL025=0, PBL027=0, PBL030=1, PBL035=0, PBL037=0, PBL040=1, PBL045=1, PBL049=0, PBL051=0, PBL052=0, PBL053=0, PBL055=0, PBL059=0, PBL060=1, PBL062=0, PBL063=1, PBL067=0, PBL069=0, PBL070=0, PBL071=0, PBL073=0, PBL076=0, PBL081=0, PBL083=0, PBL084=0, PBL087=0, PBL088=1, PBL090=0, PBL092=1, PBL097=0, PBL098=1, PBL100=0,…	38	PBL001=0, PBL004=0, PBL005=0, PBL006=1, PBL007=1, PBL010=0, PBL016=1, PBL017=1, PBL019=0, PBL024=0, PBL026=0, PBL034=1, PBL039=0, PBL041=1, PBL042=0, PBL043=0, PBL054=1, PBL056=1, PBL058=0, PBL061=1, PBL064=0, PBL068=0, PBL078=0, PBL086=0, PBL093=1, PBL094=0, PBL095=1, PBL102=0, PBL104=1, PBL106=0, PBL110=0, PBL112=0, PBL114=1, PBL115=0, PBL116=1, PBL118=0, PBL140=0, PBL141=0		@(nMutations)nMutations>0	12	0.255319	PBL002, PBL013, PBL030, PBL040, PBL045, PBL060, PBL063, PBL088, PBL092, PBL098, PBL122, PBL130	14	0.368421	PBL006, PBL007, PBL016, PBL017, PBL034, PBL041, PBL054, PBL056, PBL061, PBL093, PBL095, PBL104, PBL114, PBL116			WilcoxonRanksumTest_leftTailed	Wilcoxon rank test (similar to a 2-sample t-test without assuming a normal distribution). Left-tailed, i.e. the p value is small, if the median of the distribution of measured values in the first subcohort A is significantly lower than in the second subcohort B.	0.132861	17 covariates: significantly and frequently mutated genes (MutSig2CV.q<0.1, f>=0.05)	0.703415		WilcoxonRanksumTest_rightTailed	Wilcoxon rank test (similar to a 2-sample t-test without assuming a normal distribution). Right-tailed, i.e. the p value is small, if the median of the distribution of measured values in the first subcohort A is significantly higher than in the second subcohort B.	0.869502	17 covariates: significantly and frequently mutated genes (MutSig2CV.q<0.1, f>=0.05)	0.923846
	97 samples with PBL diagnosis having (WES|SNP|FISH|IHC)	55 patients with PBL diagnosis having (WES|SNP|FISH|IHC) and EBV positive	41 patients with PBL diagnosis having (WES|SNP|FISH|IHC) and EBV negative		STAT3	@(nMutations)~isnan(nMutations)	47	PBL002=0, PBL009=0, PBL011=0, PBL013=1, PBL014=0, PBL015=1, PBL020=1, PBL021=1, PBL025=0, PBL027=0, PBL030=0, PBL035=1, PBL037=0, PBL040=0, PBL045=0, PBL049=0, PBL051=0, PBL052=1, PBL053=1, PBL055=0, PBL059=0, PBL060=1, PBL062=0, PBL063=0, PBL067=0, PBL069=0, PBL070=1, PBL071=0, PBL073=0, PBL076=1, PBL081=0, PBL083=0, PBL084=1, PBL087=0, PBL088=0, PBL090=1, PBL092=0, PBL097=0, PBL098=1, PBL100=1,…	38	PBL001=0, PBL004=0, PBL005=1, PBL006=1, PBL007=0, PBL010=0, PBL016=0, PBL017=0, PBL019=0, PBL024=0, PBL026=0, PBL034=0, PBL039=0, PBL041=0, PBL042=0, PBL043=0, PBL054=0, PBL056=1, PBL058=0, PBL061=0, PBL064=0, PBL068=0, PBL078=0, PBL086=1, PBL093=0, PBL094=1, PBL095=0, PBL102=0, PBL104=0, PBL106=0, PBL110=1, PBL112=0, PBL114=0, PBL115=0, PBL116=0, PBL118=0, PBL140=0, PBL141=0		@(nMutations)nMutations>0	15	0.319149	PBL013, PBL015, PBL020, PBL021, PBL035, PBL052, PBL053, PBL060, PBL070, PBL076, PBL084, PBL090, PBL098, PBL100, PBL130	6	0.157895	PBL005, PBL006, PBL056, PBL086, PBL094, PBL110			WilcoxonRanksumTest_leftTailed	Wilcoxon rank test (similar to a 2-sample t-test without assuming a normal distribution). Left-tailed, i.e. the p value is small, if the median of the distribution of measured values in the first subcohort A is significantly lower than in the second subcohort B.	0.956331	17 covariates: significantly and frequently mutated genes (MutSig2CV.q<0.1, f>=0.05)	0.956331		WilcoxonRanksumTest_rightTailed	Wilcoxon rank test (similar to a 2-sample t-test without assuming a normal distribution). Right-tailed, i.e. the p value is small, if the median of the distribution of measured values in the first subcohort A is significantly higher than in the second subcohort B.	0.0447747	17 covariates: significantly and frequently mutated genes (MutSig2CV.q<0.1, f>=0.05)	0.416125
	97 samples with PBL diagnosis having (WES|SNP|FISH|IHC)	55 patients with PBL diagnosis having (WES|SNP|FISH|IHC) and EBV positive	41 patients with PBL diagnosis having (WES|SNP|FISH|IHC) and EBV negative		TP53	@(nMutations)~isnan(nMutations)	47	PBL002=0, PBL009=0, PBL011=1, PBL013=1, PBL014=0, PBL015=0, PBL020=0, PBL021=0, PBL025=0, PBL027=0, PBL030=0, PBL035=0, PBL037=0, PBL040=0, PBL045=0, PBL049=0, PBL051=0, PBL052=0, PBL053=0, PBL055=0, PBL059=0, PBL060=0, PBL062=0, PBL063=0, PBL067=0, PBL069=0, PBL070=0, PBL071=0, PBL073=0, PBL076=0, PBL081=0, PBL083=0, PBL084=1, PBL087=0, PBL088=0, PBL090=0, PBL092=0, PBL097=0, PBL098=0, PBL100=0,…	38	PBL001=0, PBL004=2, PBL005=0, PBL006=0, PBL007=0, PBL010=0, PBL016=0, PBL017=0, PBL019=0, PBL024=1, PBL026=1, PBL034=1, PBL039=0, PBL041=0, PBL042=1, PBL043=0, PBL054=0, PBL056=0, PBL058=0, PBL061=0, PBL064=1, PBL068=0, PBL078=1, PBL086=0, PBL093=0, PBL094=0, PBL095=1, PBL102=0, PBL104=1, PBL106=0, PBL110=0, PBL112=0, PBL114=0, PBL115=0, PBL116=0, PBL118=0, PBL140=0, PBL141=0		@(nMutations)nMutations>0	3	0.0638298	PBL011, PBL013, PBL084	9	0.236842	PBL004, PBL024, PBL026, PBL034, PBL042, PBL064, PBL078, PBL095, PBL104			WilcoxonRanksumTest_leftTailed	Wilcoxon rank test (similar to a 2-sample t-test without assuming a normal distribution). Left-tailed, i.e. the p value is small, if the median of the distribution of measured values in the first subcohort A is significantly lower than in the second subcohort B.	0.0113994	17 covariates: significantly and frequently mutated genes (MutSig2CV.q<0.1, f>=0.05)	0.19379		WilcoxonRanksumTest_rightTailed	Wilcoxon rank test (similar to a 2-sample t-test without assuming a normal distribution). Right-tailed, i.e. the p value is small, if the median of the distribution of measured values in the first subcohort A is significantly higher than in the second subcohort B.	0.989031	17 covariates: significantly and frequently mutated genes (MutSig2CV.q<0.1, f>=0.05)	0.989031
	97 samples with PBL diagnosis having (WES|SNP|FISH|IHC)	55 patients with PBL diagnosis having (WES|SNP|FISH|IHC) and EBV positive	41 patients with PBL diagnosis having (WES|SNP|FISH|IHC) and EBV negative		TET2	@(nMutations)~isnan(nMutations)	47	PBL002=0, PBL009=0, PBL011=0, PBL013=0, PBL014=0, PBL015=0, PBL020=0, PBL021=0, PBL025=0, PBL027=0, PBL030=0, PBL035=0, PBL037=0, PBL040=0, PBL045=2, PBL049=0, PBL051=0, PBL052=0, PBL053=0, PBL055=0, PBL059=0, PBL060=1, PBL062=0, PBL063=0, PBL067=0, PBL069=0, PBL070=1, PBL071=0, PBL073=0, PBL076=0, PBL081=0, PBL083=0, PBL084=1, PBL087=0, PBL088=0, PBL090=0, PBL092=0, PBL097=0, PBL098=0, PBL100=0,…	38	PBL001=0, PBL004=0, PBL005=2, PBL006=0, PBL007=0, PBL010=0, PBL016=0, PBL017=0, PBL019=0, PBL024=0, PBL026=0, PBL034=0, PBL039=0, PBL041=0, PBL042=0, PBL043=1, PBL054=0, PBL056=2, PBL058=0, PBL061=0, PBL064=0, PBL068=0, PBL078=0, PBL086=0, PBL093=0, PBL094=2, PBL095=0, PBL102=0, PBL104=0, PBL106=0, PBL110=0, PBL112=0, PBL114=0, PBL115=0, PBL116=2, PBL118=0, PBL140=1, PBL141=0		@(nMutations)nMutations>0	4	0.0851064	PBL045, PBL060, PBL070, PBL084	6	0.157895	PBL005, PBL043, PBL056, PBL094, PBL116, PBL140			WilcoxonRanksumTest_leftTailed	Wilcoxon rank test (similar to a 2-sample t-test without assuming a normal distribution). Left-tailed, i.e. the p value is small, if the median of the distribution of measured values in the first subcohort A is significantly lower than in the second subcohort B.	0.135975	17 covariates: significantly and frequently mutated genes (MutSig2CV.q<0.1, f>=0.05)	0.703415		WilcoxonRanksumTest_rightTailed	Wilcoxon rank test (similar to a 2-sample t-test without assuming a normal distribution). Right-tailed, i.e. the p value is small, if the median of the distribution of measured values in the first subcohort A is significantly higher than in the second subcohort B.	0.867444	17 covariates: significantly and frequently mutated genes (MutSig2CV.q<0.1, f>=0.05)	0.923846
	97 samples with PBL diagnosis having (WES|SNP|FISH|IHC)	55 patients with PBL diagnosis having (WES|SNP|FISH|IHC) and EBV positive	41 patients with PBL diagnosis having (WES|SNP|FISH|IHC) and EBV negative		ATN1	@(nMutations)~isnan(nMutations)	47	PBL002=0, PBL009=0, PBL011=0, PBL013=0, PBL014=0, PBL015=0, PBL020=0, PBL021=0, PBL025=0, PBL027=0, PBL030=0, PBL035=0, PBL037=0, PBL040=0, PBL045=1, PBL049=0, PBL051=0, PBL052=0, PBL053=1, PBL055=0, PBL059=0, PBL060=0, PBL062=0, PBL063=0, PBL067=0, PBL069=0, PBL070=1, PBL071=0, PBL073=1, PBL076=1, PBL081=0, PBL083=0, PBL084=0, PBL087=1, PBL088=0, PBL090=1, PBL092=0, PBL097=0, PBL098=0, PBL100=0,…	38	PBL001=0, PBL004=0, PBL005=0, PBL006=0, PBL007=0, PBL010=0, PBL016=0, PBL017=0, PBL019=0, PBL024=0, PBL026=0, PBL034=0, PBL039=0, PBL041=0, PBL042=0, PBL043=0, PBL054=0, PBL056=0, PBL058=0, PBL061=0, PBL064=0, PBL068=0, PBL078=0, PBL086=0, PBL093=1, PBL094=0, PBL095=0, PBL102=0, PBL104=0, PBL106=0, PBL110=0, PBL112=0, PBL114=0, PBL115=0, PBL116=0, PBL118=0, PBL140=1, PBL141=0		@(nMutations)nMutations>0	8	0.170213	PBL045, PBL053, PBL070, PBL073, PBL076, PBL087, PBL090, PBL123	2	0.0526316	PBL093, PBL140			WilcoxonRanksumTest_leftTailed	Wilcoxon rank test (similar to a 2-sample t-test without assuming a normal distribution). Left-tailed, i.e. the p value is small, if the median of the distribution of measured values in the first subcohort A is significantly lower than in the second subcohort B.	0.952629	17 covariates: significantly and frequently mutated genes (MutSig2CV.q<0.1, f>=0.05)	0.956331		WilcoxonRanksumTest_rightTailed	Wilcoxon rank test (similar to a 2-sample t-test without assuming a normal distribution). Right-tailed, i.e. the p value is small, if the median of the distribution of measured values in the first subcohort A is significantly higher than in the second subcohort B.	0.0489558	17 covariates: significantly and frequently mutated genes (MutSig2CV.q<0.1, f>=0.05)	0.416125
	97 samples with PBL diagnosis having (WES|SNP|FISH|IHC)	55 patients with PBL diagnosis having (WES|SNP|FISH|IHC) and EBV positive	41 patients with PBL diagnosis having (WES|SNP|FISH|IHC) and EBV negative		KRAS	@(nMutations)~isnan(nMutations)	47	PBL002=0, PBL009=0, PBL011=0, PBL013=0, PBL014=0, PBL015=1, PBL020=0, PBL021=0, PBL025=0, PBL027=0, PBL030=0, PBL035=0, PBL037=0, PBL040=0, PBL045=0, PBL049=0, PBL051=0, PBL052=0, PBL053=0, PBL055=0, PBL059=0, PBL060=0, PBL062=0, PBL063=0, PBL067=0, PBL069=0, PBL070=0, PBL071=1, PBL073=0, PBL076=0, PBL081=0, PBL083=0, PBL084=0, PBL087=0, PBL088=0, PBL090=1, PBL092=0, PBL097=1, PBL098=0, PBL100=0,…	38	PBL001=0, PBL004=0, PBL005=1, PBL006=0, PBL007=0, PBL010=0, PBL016=0, PBL017=0, PBL019=0, PBL024=0, PBL026=0, PBL034=0, PBL039=1, PBL041=0, PBL042=0, PBL043=0, PBL054=0, PBL056=0, PBL058=0, PBL061=0, PBL064=0, PBL068=1, PBL078=0, PBL086=0, PBL093=0, PBL094=0, PBL095=0, PBL102=0, PBL104=0, PBL106=1, PBL110=0, PBL112=0, PBL114=0, PBL115=0, PBL116=0, PBL118=1, PBL140=0, PBL141=0		@(nMutations)nMutations>0	4	0.0851064	PBL015, PBL071, PBL090, PBL097	5	0.131579	PBL005, PBL039, PBL068, PBL106, PBL118			WilcoxonRanksumTest_leftTailed	Wilcoxon rank test (similar to a 2-sample t-test without assuming a normal distribution). Left-tailed, i.e. the p value is small, if the median of the distribution of measured values in the first subcohort A is significantly lower than in the second subcohort B.	0.248264	17 covariates: significantly and frequently mutated genes (MutSig2CV.q<0.1, f>=0.05)	0.703415		WilcoxonRanksumTest_rightTailed	Wilcoxon rank test (similar to a 2-sample t-test without assuming a normal distribution). Right-tailed, i.e. the p value is small, if the median of the distribution of measured values in the first subcohort A is significantly higher than in the second subcohort B.	0.756957	17 covariates: significantly and frequently mutated genes (MutSig2CV.q<0.1, f>=0.05)	0.923846
	97 samples with PBL diagnosis having (WES|SNP|FISH|IHC)	55 patients with PBL diagnosis having (WES|SNP|FISH|IHC) and EBV positive	41 patients with PBL diagnosis having (WES|SNP|FISH|IHC) and EBV negative		SPG11	@(nMutations)~isnan(nMutations)	47	PBL002=0, PBL009=0, PBL011=0, PBL013=0, PBL014=0, PBL015=0, PBL020=0, PBL021=0, PBL025=0, PBL027=0, PBL030=0, PBL035=0, PBL037=0, PBL040=0, PBL045=0, PBL049=0, PBL051=0, PBL052=0, PBL053=0, PBL055=0, PBL059=0, PBL060=0, PBL062=0, PBL063=0, PBL067=0, PBL069=0, PBL070=0, PBL071=0, PBL073=1, PBL076=1, PBL081=1, PBL083=0, PBL084=0, PBL087=0, PBL088=0, PBL090=0, PBL092=0, PBL097=0, PBL098=0, PBL100=0,…	38	PBL001=0, PBL004=0, PBL005=0, PBL006=0, PBL007=0, PBL010=0, PBL016=0, PBL017=0, PBL019=0, PBL024=1, PBL026=0, PBL034=0, PBL039=0, PBL041=1, PBL042=0, PBL043=0, PBL054=0, PBL056=1, PBL058=0, PBL061=0, PBL064=0, PBL068=0, PBL078=0, PBL086=0, PBL093=0, PBL094=0, PBL095=0, PBL102=0, PBL104=0, PBL106=0, PBL110=0, PBL112=0, PBL114=0, PBL115=0, PBL116=0, PBL118=0, PBL140=0, PBL141=0		@(nMutations)nMutations>0	5	0.106383	PBL073, PBL076, PBL081, PBL130, PBL138	3	0.0789474	PBL024, PBL041, PBL056			WilcoxonRanksumTest_leftTailed	Wilcoxon rank test (similar to a 2-sample t-test without assuming a normal distribution). Left-tailed, i.e. the p value is small, if the median of the distribution of measured values in the first subcohort A is significantly lower than in the second subcohort B.	0.668907	17 covariates: significantly and frequently mutated genes (MutSig2CV.q<0.1, f>=0.05)	0.874724		WilcoxonRanksumTest_rightTailed	Wilcoxon rank test (similar to a 2-sample t-test without assuming a normal distribution). Right-tailed, i.e. the p value is small, if the median of the distribution of measured values in the first subcohort A is significantly higher than in the second subcohort B.	0.337454	17 covariates: significantly and frequently mutated genes (MutSig2CV.q<0.1, f>=0.05)	0.874606
	97 samples with PBL diagnosis having (WES|SNP|FISH|IHC)	55 patients with PBL diagnosis having (WES|SNP|FISH|IHC) and EBV positive	41 patients with PBL diagnosis having (WES|SNP|FISH|IHC) and EBV negative		ATXN3	@(nMutations)~isnan(nMutations)	47	PBL002=0, PBL009=0, PBL011=0, PBL013=0, PBL014=1, PBL015=0, PBL020=0, PBL021=0, PBL025=0, PBL027=0, PBL030=0, PBL035=1, PBL037=0, PBL040=0, PBL045=0, PBL049=0, PBL051=0, PBL052=1, PBL053=0, PBL055=0, PBL059=0, PBL060=0, PBL062=0, PBL063=0, PBL067=0, PBL069=0, PBL070=0, PBL071=0, PBL073=1, PBL076=0, PBL081=1, PBL083=0, PBL084=0, PBL087=0, PBL088=0, PBL090=0, PBL092=0, PBL097=0, PBL098=0, PBL100=0,…	38	PBL001=0, PBL004=0, PBL005=0, PBL006=0, PBL007=0, PBL010=0, PBL016=0, PBL017=0, PBL019=1, PBL024=0, PBL026=0, PBL034=0, PBL039=0, PBL041=0, PBL042=0, PBL043=0, PBL054=0, PBL056=0, PBL058=0, PBL061=0, PBL064=0, PBL068=0, PBL078=0, PBL086=0, PBL093=0, PBL094=0, PBL095=0, PBL102=0, PBL104=0, PBL106=0, PBL110=0, PBL112=0, PBL114=0, PBL115=0, PBL116=0, PBL118=0, PBL140=0, PBL141=0		@(nMutations)nMutations>0	5	0.106383	PBL014, PBL035, PBL052, PBL073, PBL081	1	0.0263158	PBL019			WilcoxonRanksumTest_leftTailed	Wilcoxon rank test (similar to a 2-sample t-test without assuming a normal distribution). Left-tailed, i.e. the p value is small, if the median of the distribution of measured values in the first subcohort A is significantly lower than in the second subcohort B.	0.924272	17 covariates: significantly and frequently mutated genes (MutSig2CV.q<0.1, f>=0.05)	0.956331		WilcoxonRanksumTest_rightTailed	Wilcoxon rank test (similar to a 2-sample t-test without assuming a normal distribution). Right-tailed, i.e. the p value is small, if the median of the distribution of measured values in the first subcohort A is significantly higher than in the second subcohort B.	0.0786099	17 covariates: significantly and frequently mutated genes (MutSig2CV.q<0.1, f>=0.05)	0.445456
	97 samples with PBL diagnosis having (WES|SNP|FISH|IHC)	55 patients with PBL diagnosis having (WES|SNP|FISH|IHC) and EBV positive	41 patients with PBL diagnosis having (WES|SNP|FISH|IHC) and EBV negative		USF3	@(nMutations)~isnan(nMutations)	47	PBL002=0, PBL009=0, PBL011=0, PBL013=0, PBL014=0, PBL015=0, PBL020=0, PBL021=0, PBL025=0, PBL027=0, PBL030=0, PBL035=0, PBL037=0, PBL040=1, PBL045=0, PBL049=0, PBL051=0, PBL052=0, PBL053=0, PBL055=0, PBL059=0, PBL060=0, PBL062=0, PBL063=0, PBL067=1, PBL069=0, PBL070=0, PBL071=0, PBL073=0, PBL076=0, PBL081=0, PBL083=0, PBL084=0, PBL087=1, PBL088=0, PBL090=0, PBL092=0, PBL097=0, PBL098=0, PBL100=0,…	38	PBL001=1, PBL004=0, PBL005=0, PBL006=0, PBL007=0, PBL010=0, PBL016=0, PBL017=0, PBL019=0, PBL024=0, PBL026=0, PBL034=0, PBL039=0, PBL041=0, PBL042=0, PBL043=0, PBL054=0, PBL056=0, PBL058=0, PBL061=0, PBL064=0, PBL068=0, PBL078=0, PBL086=0, PBL093=0, PBL094=0, PBL095=1, PBL102=0, PBL104=1, PBL106=0, PBL110=0, PBL112=0, PBL114=0, PBL115=0, PBL116=0, PBL118=0, PBL140=0, PBL141=0		@(nMutations)nMutations>0	4	0.0851064	PBL040, PBL067, PBL087, PBL132	3	0.0789474	PBL001, PBL095, PBL104			WilcoxonRanksumTest_leftTailed	Wilcoxon rank test (similar to a 2-sample t-test without assuming a normal distribution). Left-tailed, i.e. the p value is small, if the median of the distribution of measured values in the first subcohort A is significantly lower than in the second subcohort B.	0.54434	17 covariates: significantly and frequently mutated genes (MutSig2CV.q<0.1, f>=0.05)	0.835926		WilcoxonRanksumTest_rightTailed	Wilcoxon rank test (similar to a 2-sample t-test without assuming a normal distribution). Right-tailed, i.e. the p value is small, if the median of the distribution of measured values in the first subcohort A is significantly higher than in the second subcohort B.	0.463027	17 covariates: significantly and frequently mutated genes (MutSig2CV.q<0.1, f>=0.05)	0.874606
	97 samples with PBL diagnosis having (WES|SNP|FISH|IHC)	55 patients with PBL diagnosis having (WES|SNP|FISH|IHC) and EBV positive	41 patients with PBL diagnosis having (WES|SNP|FISH|IHC) and EBV negative		BIRC8	@(nMutations)~isnan(nMutations)	47	PBL002=0, PBL009=0, PBL011=0, PBL013=0, PBL014=0, PBL015=0, PBL020=0, PBL021=0, PBL025=0, PBL027=0, PBL030=0, PBL035=1, PBL037=0, PBL040=0, PBL045=0, PBL049=0, PBL051=0, PBL052=0, PBL053=0, PBL055=0, PBL059=0, PBL060=0, PBL062=0, PBL063=0, PBL067=0, PBL069=0, PBL070=0, PBL071=0, PBL073=1, PBL076=0, PBL081=0, PBL083=0, PBL084=0, PBL087=0, PBL088=0, PBL090=1, PBL092=0, PBL097=0, PBL098=0, PBL100=0,…	38	PBL001=0, PBL004=0, PBL005=0, PBL006=0, PBL007=0, PBL010=0, PBL016=1, PBL017=0, PBL019=1, PBL024=0, PBL026=0, PBL034=0, PBL039=0, PBL041=0, PBL042=0, PBL043=0, PBL054=0, PBL056=0, PBL058=0, PBL061=0, PBL064=0, PBL068=0, PBL078=0, PBL086=0, PBL093=0, PBL094=0, PBL095=0, PBL102=0, PBL104=0, PBL106=0, PBL110=0, PBL112=0, PBL114=0, PBL115=0, PBL116=0, PBL118=0, PBL140=0, PBL141=0		@(nMutations)nMutations>0	4	0.0851064	PBL035, PBL073, PBL090, PBL138	2	0.0526316	PBL016, PBL019			WilcoxonRanksumTest_leftTailed	Wilcoxon rank test (similar to a 2-sample t-test without assuming a normal distribution). Left-tailed, i.e. the p value is small, if the median of the distribution of measured values in the first subcohort A is significantly lower than in the second subcohort B.	0.721636	17 covariates: significantly and frequently mutated genes (MutSig2CV.q<0.1, f>=0.05)	0.876272		WilcoxonRanksumTest_rightTailed	Wilcoxon rank test (similar to a 2-sample t-test without assuming a normal distribution). Right-tailed, i.e. the p value is small, if the median of the distribution of measured values in the first subcohort A is significantly higher than in the second subcohort B.	0.28509	17 covariates: significantly and frequently mutated genes (MutSig2CV.q<0.1, f>=0.05)	0.874606
	97 samples with PBL diagnosis having (WES|SNP|FISH|IHC)	55 patients with PBL diagnosis having (WES|SNP|FISH|IHC) and EBV positive	41 patients with PBL diagnosis having (WES|SNP|FISH|IHC) and EBV negative		CFAP44	@(nMutations)~isnan(nMutations)	47	PBL002=0, PBL009=0, PBL011=0, PBL013=0, PBL014=0, PBL015=0, PBL020=0, PBL021=0, PBL025=0, PBL027=0, PBL030=0, PBL035=0, PBL037=0, PBL040=0, PBL045=0, PBL049=0, PBL051=0, PBL052=1, PBL053=0, PBL055=0, PBL059=0, PBL060=0, PBL062=0, PBL063=0, PBL067=0, PBL069=1, PBL070=0, PBL071=0, PBL073=0, PBL076=1, PBL081=0, PBL083=0, PBL084=0, PBL087=0, PBL088=0, PBL090=0, PBL092=0, PBL097=0, PBL098=0, PBL100=0,…	38	PBL001=0, PBL004=0, PBL005=0, PBL006=0, PBL007=0, PBL010=0, PBL016=0, PBL017=0, PBL019=0, PBL024=0, PBL026=0, PBL034=0, PBL039=0, PBL041=0, PBL042=1, PBL043=0, PBL054=0, PBL056=0, PBL058=0, PBL061=0, PBL064=0, PBL068=0, PBL078=1, PBL086=1, PBL093=0, PBL094=0, PBL095=0, PBL102=0, PBL104=0, PBL106=0, PBL110=0, PBL112=0, PBL114=0, PBL115=0, PBL116=0, PBL118=0, PBL140=0, PBL141=0		@(nMutations)nMutations>0	3	0.0638298	PBL052, PBL069, PBL076	3	0.0789474	PBL042, PBL078, PBL086			WilcoxonRanksumTest_leftTailed	Wilcoxon rank test (similar to a 2-sample t-test without assuming a normal distribution). Left-tailed, i.e. the p value is small, if the median of the distribution of measured values in the first subcohort A is significantly lower than in the second subcohort B.	0.397821	17 covariates: significantly and frequently mutated genes (MutSig2CV.q<0.1, f>=0.05)	0.835926		WilcoxonRanksumTest_rightTailed	Wilcoxon rank test (similar to a 2-sample t-test without assuming a normal distribution). Right-tailed, i.e. the p value is small, if the median of the distribution of measured values in the first subcohort A is significantly higher than in the second subcohort B.	0.609844	17 covariates: significantly and frequently mutated genes (MutSig2CV.q<0.1, f>=0.05)	0.923846
	97 samples with PBL diagnosis having (WES|SNP|FISH|IHC)	55 patients with PBL diagnosis having (WES|SNP|FISH|IHC) and EBV positive	41 patients with PBL diagnosis having (WES|SNP|FISH|IHC) and EBV negative		ASH1L	@(nMutations)~isnan(nMutations)	47	PBL002=1, PBL009=0, PBL011=0, PBL013=0, PBL014=0, PBL015=0, PBL020=0, PBL021=0, PBL025=0, PBL027=0, PBL030=0, PBL035=0, PBL037=0, PBL040=0, PBL045=0, PBL049=1, PBL051=0, PBL052=0, PBL053=0, PBL055=0, PBL059=0, PBL060=0, PBL062=0, PBL063=0, PBL067=0, PBL069=0, PBL070=0, PBL071=1, PBL073=0, PBL076=0, PBL081=0, PBL083=0, PBL084=0, PBL087=0, PBL088=0, PBL090=0, PBL092=0, PBL097=0, PBL098=0, PBL100=0,…	38	PBL001=0, PBL004=0, PBL005=0, PBL006=0, PBL007=1, PBL010=0, PBL016=0, PBL017=0, PBL019=0, PBL024=0, PBL026=0, PBL034=0, PBL039=0, PBL041=0, PBL042=0, PBL043=0, PBL054=0, PBL056=0, PBL058=0, PBL061=0, PBL064=0, PBL068=0, PBL078=0, PBL086=0, PBL093=0, PBL094=0, PBL095=1, PBL102=0, PBL104=0, PBL106=0, PBL110=0, PBL112=0, PBL114=0, PBL115=0, PBL116=0, PBL118=0, PBL140=0, PBL141=0		@(nMutations)nMutations>0	3	0.0638298	PBL002, PBL049, PBL071	2	0.0526316	PBL007, PBL095			WilcoxonRanksumTest_leftTailed	Wilcoxon rank test (similar to a 2-sample t-test without assuming a normal distribution). Left-tailed, i.e. the p value is small, if the median of the distribution of measured values in the first subcohort A is significantly lower than in the second subcohort B.	0.590065	17 covariates: significantly and frequently mutated genes (MutSig2CV.q<0.1, f>=0.05)	0.835926		WilcoxonRanksumTest_rightTailed	Wilcoxon rank test (similar to a 2-sample t-test without assuming a normal distribution). Right-tailed, i.e. the p value is small, if the median of the distribution of measured values in the first subcohort A is significantly higher than in the second subcohort B.	0.418385	17 covariates: significantly and frequently mutated genes (MutSig2CV.q<0.1, f>=0.05)	0.874606
	97 samples with PBL diagnosis having (WES|SNP|FISH|IHC)	55 patients with PBL diagnosis having (WES|SNP|FISH|IHC) and EBV positive	41 patients with PBL diagnosis having (WES|SNP|FISH|IHC) and EBV negative		CAMSAP1	@(nMutations)~isnan(nMutations)	47	PBL002=0, PBL009=0, PBL011=0, PBL013=0, PBL014=0, PBL015=0, PBL020=0, PBL021=0, PBL025=0, PBL027=0, PBL030=0, PBL035=0, PBL037=0, PBL040=0, PBL045=0, PBL049=0, PBL051=0, PBL052=0, PBL053=0, PBL055=0, PBL059=0, PBL060=0, PBL062=0, PBL063=0, PBL067=1, PBL069=0, PBL070=0, PBL071=1, PBL073=0, PBL076=0, PBL081=0, PBL083=0, PBL084=0, PBL087=0, PBL088=0, PBL090=0, PBL092=0, PBL097=0, PBL098=1, PBL100=0,…	38	PBL001=0, PBL004=0, PBL005=0, PBL006=0, PBL007=0, PBL010=0, PBL016=0, PBL017=0, PBL019=0, PBL024=0, PBL026=0, PBL034=0, PBL039=0, PBL041=0, PBL042=0, PBL043=0, PBL054=0, PBL056=0, PBL058=0, PBL061=0, PBL064=0, PBL068=0, PBL078=1, PBL086=1, PBL093=0, PBL094=0, PBL095=0, PBL102=0, PBL104=0, PBL106=0, PBL110=0, PBL112=0, PBL114=0, PBL115=0, PBL116=0, PBL118=0, PBL140=0, PBL141=0		@(nMutations)nMutations>0	3	0.0638298	PBL067, PBL071, PBL098	2	0.0526316	PBL078, PBL086			WilcoxonRanksumTest_leftTailed	Wilcoxon rank test (similar to a 2-sample t-test without assuming a normal distribution). Left-tailed, i.e. the p value is small, if the median of the distribution of measured values in the first subcohort A is significantly lower than in the second subcohort B.	0.590065	17 covariates: significantly and frequently mutated genes (MutSig2CV.q<0.1, f>=0.05)	0.835926		WilcoxonRanksumTest_rightTailed	Wilcoxon rank test (similar to a 2-sample t-test without assuming a normal distribution). Right-tailed, i.e. the p value is small, if the median of the distribution of measured values in the first subcohort A is significantly higher than in the second subcohort B.	0.418385	17 covariates: significantly and frequently mutated genes (MutSig2CV.q<0.1, f>=0.05)	0.874606
	97 samples with PBL diagnosis having (WES|SNP|FISH|IHC)	55 patients with PBL diagnosis having (WES|SNP|FISH|IHC) and EBV positive	41 patients with PBL diagnosis having (WES|SNP|FISH|IHC) and EBV negative		GSDME	@(nMutations)~isnan(nMutations)	47	PBL002=0, PBL009=0, PBL011=0, PBL013=0, PBL014=0, PBL015=1, PBL020=0, PBL021=0, PBL025=0, PBL027=0, PBL030=0, PBL035=0, PBL037=0, PBL040=0, PBL045=0, PBL049=0, PBL051=0, PBL052=0, PBL053=0, PBL055=0, PBL059=0, PBL060=0, PBL062=0, PBL063=0, PBL067=0, PBL069=0, PBL070=0, PBL071=0, PBL073=0, PBL076=0, PBL081=0, PBL083=0, PBL084=0, PBL087=0, PBL088=0, PBL090=0, PBL092=0, PBL097=0, PBL098=0, PBL100=0,…	38	PBL001=0, PBL004=0, PBL005=0, PBL006=0, PBL007=0, PBL010=0, PBL016=0, PBL017=0, PBL019=0, PBL024=0, PBL026=0, PBL034=0, PBL039=0, PBL041=0, PBL042=0, PBL043=0, PBL054=0, PBL056=0, PBL058=0, PBL061=0, PBL064=0, PBL068=0, PBL078=1, PBL086=0, PBL093=0, PBL094=1, PBL095=1, PBL102=0, PBL104=0, PBL106=0, PBL110=0, PBL112=0, PBL114=0, PBL115=0, PBL116=0, PBL118=0, PBL140=0, PBL141=0		@(nMutations)nMutations>0	2	0.0425532	PBL015, PBL130	3	0.0789474	PBL078, PBL094, PBL095			WilcoxonRanksumTest_leftTailed	Wilcoxon rank test (similar to a 2-sample t-test without assuming a normal distribution). Left-tailed, i.e. the p value is small, if the median of the distribution of measured values in the first subcohort A is significantly lower than in the second subcohort B.	0.243846	17 covariates: significantly and frequently mutated genes (MutSig2CV.q<0.1, f>=0.05)	0.703415		WilcoxonRanksumTest_rightTailed	Wilcoxon rank test (similar to a 2-sample t-test without assuming a normal distribution). Right-tailed, i.e. the p value is small, if the median of the distribution of measured values in the first subcohort A is significantly higher than in the second subcohort B.	0.762902	17 covariates: significantly and frequently mutated genes (MutSig2CV.q<0.1, f>=0.05)	0.923846
	97 samples with PBL diagnosis having (WES|SNP|FISH|IHC)	55 patients with PBL diagnosis having (WES|SNP|FISH|IHC) and EBV positive	41 patients with PBL diagnosis having (WES|SNP|FISH|IHC) and EBV negative		NUP205	@(nMutations)~isnan(nMutations)	47	PBL002=0, PBL009=0, PBL011=0, PBL013=0, PBL014=0, PBL015=0, PBL020=0, PBL021=0, PBL025=0, PBL027=0, PBL030=0, PBL035=0, PBL037=0, PBL040=0, PBL045=0, PBL049=1, PBL051=0, PBL052=0, PBL053=0, PBL055=0, PBL059=0, PBL060=0, PBL062=0, PBL063=0, PBL067=0, PBL069=0, PBL070=0, PBL071=0, PBL073=0, PBL076=0, PBL081=0, PBL083=0, PBL084=1, PBL087=0, PBL088=0, PBL090=1, PBL092=0, PBL097=0, PBL098=0, PBL100=0,…	38	PBL001=0, PBL004=0, PBL005=0, PBL006=0, PBL007=0, PBL010=0, PBL016=0, PBL017=0, PBL019=1, PBL024=0, PBL026=1, PBL034=0, PBL039=0, PBL041=0, PBL042=0, PBL043=0, PBL054=0, PBL056=0, PBL058=0, PBL061=0, PBL064=0, PBL068=0, PBL078=0, PBL086=0, PBL093=0, PBL094=0, PBL095=0, PBL102=0, PBL104=0, PBL106=0, PBL110=0, PBL112=0, PBL114=0, PBL115=0, PBL116=0, PBL118=0, PBL140=0, PBL141=0		@(nMutations)nMutations>0	3	0.0638298	PBL049, PBL084, PBL090	2	0.0526316	PBL019, PBL026			WilcoxonRanksumTest_leftTailed	Wilcoxon rank test (similar to a 2-sample t-test without assuming a normal distribution). Left-tailed, i.e. the p value is small, if the median of the distribution of measured values in the first subcohort A is significantly lower than in the second subcohort B.	0.590065	17 covariates: significantly and frequently mutated genes (MutSig2CV.q<0.1, f>=0.05)	0.835926		WilcoxonRanksumTest_rightTailed	Wilcoxon rank test (similar to a 2-sample t-test without assuming a normal distribution). Right-tailed, i.e. the p value is small, if the median of the distribution of measured values in the first subcohort A is significantly higher than in the second subcohort B.	0.418385	17 covariates: significantly and frequently mutated genes (MutSig2CV.q<0.1, f>=0.05)	0.874606
	97 samples with PBL diagnosis having (WES|SNP|FISH|IHC)	55 patients with PBL diagnosis having (WES|SNP|FISH|IHC) and EBV positive	41 patients with PBL diagnosis having (WES|SNP|FISH|IHC) and EBV negative		MYC	@(nMutations)~isnan(nMutations)	47	PBL002=0, PBL009=1, PBL011=0, PBL013=0, PBL014=0, PBL015=0, PBL020=1, PBL021=0, PBL025=0, PBL027=0, PBL030=0, PBL035=0, PBL037=0, PBL040=0, PBL045=0, PBL049=0, PBL051=0, PBL052=0, PBL053=0, PBL055=0, PBL059=0, PBL060=0, PBL062=0, PBL063=0, PBL067=0, PBL069=0, PBL070=0, PBL071=1, PBL073=0, PBL076=0, PBL081=0, PBL083=0, PBL084=0, PBL087=0, PBL088=0, PBL090=0, PBL092=0, PBL097=0, PBL098=2, PBL100=0,…	38	PBL001=0, PBL004=0, PBL005=0, PBL006=0, PBL007=0, PBL010=0, PBL016=0, PBL017=0, PBL019=1, PBL024=0, PBL026=0, PBL034=0, PBL039=0, PBL041=0, PBL042=1, PBL043=0, PBL054=0, PBL056=0, PBL058=1, PBL061=0, PBL064=0, PBL068=0, PBL078=0, PBL086=0, PBL093=0, PBL094=0, PBL095=0, PBL102=0, PBL104=0, PBL106=0, PBL110=0, PBL112=0, PBL114=1, PBL115=0, PBL116=0, PBL118=0, PBL140=0, PBL141=0		@(nMutations)nMutations>0	4	0.0851064	PBL009, PBL020, PBL071, PBL098	4	0.105263	PBL019, PBL042, PBL058, PBL114			WilcoxonRanksumTest_leftTailed	Wilcoxon rank test (similar to a 2-sample t-test without assuming a normal distribution). Left-tailed, i.e. the p value is small, if the median of the distribution of measured values in the first subcohort A is significantly lower than in the second subcohort B.	0.393299	17 covariates: significantly and frequently mutated genes (MutSig2CV.q<0.1, f>=0.05)	0.835926		WilcoxonRanksumTest_rightTailed	Wilcoxon rank test (similar to a 2-sample t-test without assuming a normal distribution). Right-tailed, i.e. the p value is small, if the median of the distribution of measured values in the first subcohort A is significantly higher than in the second subcohort B.	0.613402	17 covariates: significantly and frequently mutated genes (MutSig2CV.q<0.1, f>=0.05)	0.923846
	97 samples with PBL diagnosis having (WES|SNP|FISH|IHC)	55 patients with PBL diagnosis having (WES|SNP|FISH|IHC) and EBV positive	41 patients with PBL diagnosis having (WES|SNP|FISH|IHC) and EBV negative		BRAF	@(nMutations)~isnan(nMutations)	47	PBL002=0, PBL009=0, PBL011=0, PBL013=0, PBL014=0, PBL015=0, PBL020=0, PBL021=0, PBL025=0, PBL027=0, PBL030=0, PBL035=1, PBL037=0, PBL040=0, PBL045=0, PBL049=0, PBL051=0, PBL052=1, PBL053=0, PBL055=0, PBL059=0, PBL060=0, PBL062=0, PBL063=0, PBL067=0, PBL069=0, PBL070=0, PBL071=0, PBL073=0, PBL076=0, PBL081=0, PBL083=0, PBL084=0, PBL087=0, PBL088=0, PBL090=0, PBL092=0, PBL097=0, PBL098=0, PBL100=0,…	38	PBL001=0, PBL004=0, PBL005=1, PBL006=0, PBL007=0, PBL010=0, PBL016=0, PBL017=0, PBL019=0, PBL024=0, PBL026=0, PBL034=0, PBL039=0, PBL041=0, PBL042=0, PBL043=0, PBL054=0, PBL056=0, PBL058=0, PBL061=0, PBL064=0, PBL068=0, PBL078=0, PBL086=0, PBL093=0, PBL094=1, PBL095=0, PBL102=0, PBL104=0, PBL106=0, PBL110=0, PBL112=0, PBL114=0, PBL115=0, PBL116=0, PBL118=0, PBL140=0, PBL141=1		@(nMutations)nMutations>0	2	0.0425532	PBL035, PBL052	3	0.0789474	PBL005, PBL094, PBL141			WilcoxonRanksumTest_leftTailed	Wilcoxon rank test (similar to a 2-sample t-test without assuming a normal distribution). Left-tailed, i.e. the p value is small, if the median of the distribution of measured values in the first subcohort A is significantly lower than in the second subcohort B.	0.243846	17 covariates: significantly and frequently mutated genes (MutSig2CV.q<0.1, f>=0.05)	0.703415		WilcoxonRanksumTest_rightTailed	Wilcoxon rank test (similar to a 2-sample t-test without assuming a normal distribution). Right-tailed, i.e. the p value is small, if the median of the distribution of measured values in the first subcohort A is significantly higher than in the second subcohort B.	0.762902	17 covariates: significantly and frequently mutated genes (MutSig2CV.q<0.1, f>=0.05)	0.923846
28 patients with PBL diagnosis having (WES|SNP|FISH|IHC) and MYC translocation positive <VERSUS> 32 patients with PBL diagnosis having (WES|SNP|FISH|IHC) and MYC translocation negative
	97 samples with PBL diagnosis having (WES|SNP|FISH|IHC)	28 patients with PBL diagnosis having (WES|SNP|FISH|IHC) and MYC translocation positive	32 patients with PBL diagnosis having (WES|SNP|FISH|IHC) and MYC translocation negative		NRAS	@(nMutations)~isnan(nMutations)	26	PBL007=1, PBL009=0, PBL010=0, PBL013=1, PBL019=0, PBL020=0, PBL021=0, PBL026=0, PBL027=0, PBL035=0, PBL040=1, PBL041=1, PBL042=0, PBL049=0, PBL051=0, PBL058=0, PBL064=0, PBL068=0, PBL071=0, PBL084=0, PBL086=0, PBL094=0, PBL100=0, PBL103=0, PBL114=1, PBL130=1	32	PBL002=1, PBL004=0, PBL005=0, PBL006=1, PBL015=0, PBL017=1, PBL025=0, PBL030=1, PBL034=1, PBL039=0, PBL054=1, PBL059=0, PBL060=1, PBL061=1, PBL062=0, PBL067=0, PBL069=0, PBL070=0, PBL073=0, PBL078=0, PBL081=0, PBL083=0, PBL087=0, PBL088=1, PBL092=1, PBL095=1, PBL105=0, PBL110=0, PBL112=0, PBL116=1, PBL132=0, PBL138=0		@(nMutations)nMutations>0	6	0.230769	PBL007, PBL013, PBL040, PBL041, PBL114, PBL130	12	0.375	PBL002, PBL006, PBL017, PBL030, PBL034, PBL054, PBL060, PBL061, PBL088, PBL092, PBL095, PBL116			WilcoxonRanksumTest_leftTailed	Wilcoxon rank test (similar to a 2-sample t-test without assuming a normal distribution). Left-tailed, i.e. the p value is small, if the median of the distribution of measured values in the first subcohort A is significantly lower than in the second subcohort B.	0.122862	17 covariates: significantly and frequently mutated genes (MutSig2CV.q<0.1, f>=0.05)	0.7186		WilcoxonRanksumTest_rightTailed	Wilcoxon rank test (similar to a 2-sample t-test without assuming a normal distribution). Right-tailed, i.e. the p value is small, if the median of the distribution of measured values in the first subcohort A is significantly higher than in the second subcohort B.	0.881061	17 covariates: significantly and frequently mutated genes (MutSig2CV.q<0.1, f>=0.05)	0.936127
	97 samples with PBL diagnosis having (WES|SNP|FISH|IHC)	28 patients with PBL diagnosis having (WES|SNP|FISH|IHC) and MYC translocation positive	32 patients with PBL diagnosis having (WES|SNP|FISH|IHC) and MYC translocation negative		STAT3	@(nMutations)~isnan(nMutations)	26	PBL007=0, PBL009=0, PBL010=0, PBL013=1, PBL019=0, PBL020=1, PBL021=1, PBL026=0, PBL027=0, PBL035=1, PBL040=0, PBL041=0, PBL042=0, PBL049=0, PBL051=0, PBL058=0, PBL064=0, PBL068=0, PBL071=0, PBL084=1, PBL086=1, PBL094=1, PBL100=1, PBL103=0, PBL114=0, PBL130=1	32	PBL002=0, PBL004=0, PBL005=1, PBL006=1, PBL015=1, PBL017=0, PBL025=0, PBL030=0, PBL034=0, PBL039=0, PBL054=0, PBL059=0, PBL060=1, PBL061=0, PBL062=0, PBL067=0, PBL069=0, PBL070=1, PBL073=0, PBL078=0, PBL081=0, PBL083=0, PBL087=0, PBL088=0, PBL092=0, PBL095=0, PBL105=0, PBL110=1, PBL112=0, PBL116=0, PBL132=0, PBL138=0		@(nMutations)nMutations>0	9	0.346154	PBL013, PBL020, PBL021, PBL035, PBL084, PBL086, PBL094, PBL100, PBL130	6	0.1875	PBL005, PBL006, PBL015, PBL060, PBL070, PBL110			WilcoxonRanksumTest_leftTailed	Wilcoxon rank test (similar to a 2-sample t-test without assuming a normal distribution). Left-tailed, i.e. the p value is small, if the median of the distribution of measured values in the first subcohort A is significantly lower than in the second subcohort B.	0.914768	17 covariates: significantly and frequently mutated genes (MutSig2CV.q<0.1, f>=0.05)	0.999086		WilcoxonRanksumTest_rightTailed	Wilcoxon rank test (similar to a 2-sample t-test without assuming a normal distribution). Right-tailed, i.e. the p value is small, if the median of the distribution of measured values in the first subcohort A is significantly higher than in the second subcohort B.	0.0884913	17 covariates: significantly and frequently mutated genes (MutSig2CV.q<0.1, f>=0.05)	0.501451
	97 samples with PBL diagnosis having (WES|SNP|FISH|IHC)	28 patients with PBL diagnosis having (WES|SNP|FISH|IHC) and MYC translocation positive	32 patients with PBL diagnosis having (WES|SNP|FISH|IHC) and MYC translocation negative		TP53	@(nMutations)~isnan(nMutations)	26	PBL007=0, PBL009=0, PBL010=0, PBL013=1, PBL019=0, PBL020=0, PBL021=0, PBL026=1, PBL027=0, PBL035=0, PBL040=0, PBL041=0, PBL042=1, PBL049=0, PBL051=0, PBL058=0, PBL064=1, PBL068=0, PBL071=0, PBL084=1, PBL086=0, PBL094=0, PBL100=0, PBL103=0, PBL114=0, PBL130=0	32	PBL002=0, PBL004=2, PBL005=0, PBL006=0, PBL015=0, PBL017=0, PBL025=0, PBL030=0, PBL034=1, PBL039=0, PBL054=0, PBL059=0, PBL060=0, PBL061=0, PBL062=0, PBL067=0, PBL069=0, PBL070=0, PBL073=0, PBL078=1, PBL081=0, PBL083=0, PBL087=0, PBL088=0, PBL092=0, PBL095=1, PBL105=0, PBL110=0, PBL112=0, PBL116=0, PBL132=0, PBL138=0		@(nMutations)nMutations>0	5	0.192308	PBL013, PBL026, PBL042, PBL064, PBL084	4	0.125	PBL004, PBL034, PBL078, PBL095			WilcoxonRanksumTest_leftTailed	Wilcoxon rank test (similar to a 2-sample t-test without assuming a normal distribution). Left-tailed, i.e. the p value is small, if the median of the distribution of measured values in the first subcohort A is significantly lower than in the second subcohort B.	0.741254	17 covariates: significantly and frequently mutated genes (MutSig2CV.q<0.1, f>=0.05)	0.955161		WilcoxonRanksumTest_rightTailed	Wilcoxon rank test (similar to a 2-sample t-test without assuming a normal distribution). Right-tailed, i.e. the p value is small, if the median of the distribution of measured values in the first subcohort A is significantly higher than in the second subcohort B.	0.266865	17 covariates: significantly and frequently mutated genes (MutSig2CV.q<0.1, f>=0.05)	0.717983
	97 samples with PBL diagnosis having (WES|SNP|FISH|IHC)	28 patients with PBL diagnosis having (WES|SNP|FISH|IHC) and MYC translocation positive	32 patients with PBL diagnosis having (WES|SNP|FISH|IHC) and MYC translocation negative		TET2	@(nMutations)~isnan(nMutations)	26	PBL007=0, PBL009=0, PBL010=0, PBL013=0, PBL019=0, PBL020=0, PBL021=0, PBL026=0, PBL027=0, PBL035=0, PBL040=0, PBL041=0, PBL042=0, PBL049=0, PBL051=0, PBL058=0, PBL064=0, PBL068=0, PBL071=0, PBL084=1, PBL086=0, PBL094=2, PBL100=0, PBL103=0, PBL114=0, PBL130=0	32	PBL002=0, PBL004=0, PBL005=2, PBL006=0, PBL015=0, PBL017=0, PBL025=0, PBL030=0, PBL034=0, PBL039=0, PBL054=0, PBL059=0, PBL060=1, PBL061=0, PBL062=0, PBL067=0, PBL069=0, PBL070=1, PBL073=0, PBL078=0, PBL081=0, PBL083=0, PBL087=0, PBL088=0, PBL092=0, PBL095=0, PBL105=0, PBL110=0, PBL112=0, PBL116=2, PBL132=0, PBL138=0		@(nMutations)nMutations>0	2	0.0769231	PBL084, PBL094	4	0.125	PBL005, PBL060, PBL070, PBL116			WilcoxonRanksumTest_leftTailed	Wilcoxon rank test (similar to a 2-sample t-test without assuming a normal distribution). Left-tailed, i.e. the p value is small, if the median of the distribution of measured values in the first subcohort A is significantly lower than in the second subcohort B.	0.281952	17 covariates: significantly and frequently mutated genes (MutSig2CV.q<0.1, f>=0.05)	0.914206		WilcoxonRanksumTest_rightTailed	Wilcoxon rank test (similar to a 2-sample t-test without assuming a normal distribution). Right-tailed, i.e. the p value is small, if the median of the distribution of measured values in the first subcohort A is significantly higher than in the second subcohort B.	0.727957	17 covariates: significantly and frequently mutated genes (MutSig2CV.q<0.1, f>=0.05)	0.883948
	97 samples with PBL diagnosis having (WES|SNP|FISH|IHC)	28 patients with PBL diagnosis having (WES|SNP|FISH|IHC) and MYC translocation positive	32 patients with PBL diagnosis having (WES|SNP|FISH|IHC) and MYC translocation negative		ATN1	@(nMutations)~isnan(nMutations)	26	PBL007=0, PBL009=0, PBL010=0, PBL013=0, PBL019=0, PBL020=0, PBL021=0, PBL026=0, PBL027=0, PBL035=0, PBL040=0, PBL041=0, PBL042=0, PBL049=0, PBL051=0, PBL058=0, PBL064=0, PBL068=0, PBL071=0, PBL084=0, PBL086=0, PBL094=0, PBL100=0, PBL103=0, PBL114=0, PBL130=0	32	PBL002=0, PBL004=0, PBL005=0, PBL006=0, PBL015=0, PBL017=0, PBL025=0, PBL030=0, PBL034=0, PBL039=0, PBL054=0, PBL059=0, PBL060=0, PBL061=0, PBL062=0, PBL067=0, PBL069=0, PBL070=1, PBL073=1, PBL078=0, PBL081=0, PBL083=0, PBL087=1, PBL088=0, PBL092=0, PBL095=0, PBL105=0, PBL110=0, PBL112=0, PBL116=0, PBL132=0, PBL138=0		@(nMutations)nMutations>0	0	0		3	0.09375	PBL070, PBL073, PBL087			WilcoxonRanksumTest_leftTailed	Wilcoxon rank test (similar to a 2-sample t-test without assuming a normal distribution). Left-tailed, i.e. the p value is small, if the median of the distribution of measured values in the first subcohort A is significantly lower than in the second subcohort B.	0.0583233	17 covariates: significantly and frequently mutated genes (MutSig2CV.q<0.1, f>=0.05)	0.7186		WilcoxonRanksumTest_rightTailed	Wilcoxon rank test (similar to a 2-sample t-test without assuming a normal distribution). Right-tailed, i.e. the p value is small, if the median of the distribution of measured values in the first subcohort A is significantly higher than in the second subcohort B.	0.946275	17 covariates: significantly and frequently mutated genes (MutSig2CV.q<0.1, f>=0.05)	0.946275
	97 samples with PBL diagnosis having (WES|SNP|FISH|IHC)	28 patients with PBL diagnosis having (WES|SNP|FISH|IHC) and MYC translocation positive	32 patients with PBL diagnosis having (WES|SNP|FISH|IHC) and MYC translocation negative		KRAS	@(nMutations)~isnan(nMutations)	26	PBL007=0, PBL009=0, PBL010=0, PBL013=0, PBL019=0, PBL020=0, PBL021=0, PBL026=0, PBL027=0, PBL035=0, PBL040=0, PBL041=0, PBL042=0, PBL049=0, PBL051=0, PBL058=0, PBL064=0, PBL068=1, PBL071=1, PBL084=0, PBL086=0, PBL094=0, PBL100=0, PBL103=0, PBL114=0, PBL130=0	32	PBL002=0, PBL004=0, PBL005=1, PBL006=0, PBL015=1, PBL017=0, PBL025=0, PBL030=0, PBL034=0, PBL039=1, PBL054=0, PBL059=0, PBL060=0, PBL061=0, PBL062=0, PBL067=0, PBL069=0, PBL070=0, PBL073=0, PBL078=0, PBL081=0, PBL083=0, PBL087=0, PBL088=0, PBL092=0, PBL095=0, PBL105=0, PBL110=0, PBL112=0, PBL116=0, PBL132=0, PBL138=0		@(nMutations)nMutations>0	2	0.0769231	PBL068, PBL071	3	0.09375	PBL005, PBL015, PBL039			WilcoxonRanksumTest_leftTailed	Wilcoxon rank test (similar to a 2-sample t-test without assuming a normal distribution). Left-tailed, i.e. the p value is small, if the median of the distribution of measured values in the first subcohort A is significantly lower than in the second subcohort B.	0.417215	17 covariates: significantly and frequently mutated genes (MutSig2CV.q<0.1, f>=0.05)	0.914206		WilcoxonRanksumTest_rightTailed	Wilcoxon rank test (similar to a 2-sample t-test without assuming a normal distribution). Right-tailed, i.e. the p value is small, if the median of the distribution of measured values in the first subcohort A is significantly higher than in the second subcohort B.	0.595293	17 covariates: significantly and frequently mutated genes (MutSig2CV.q<0.1, f>=0.05)	0.77846
	97 samples with PBL diagnosis having (WES|SNP|FISH|IHC)	28 patients with PBL diagnosis having (WES|SNP|FISH|IHC) and MYC translocation positive	32 patients with PBL diagnosis having (WES|SNP|FISH|IHC) and MYC translocation negative		SPG11	@(nMutations)~isnan(nMutations)	26	PBL007=0, PBL009=0, PBL010=0, PBL013=0, PBL019=0, PBL020=0, PBL021=0, PBL026=0, PBL027=0, PBL035=0, PBL040=0, PBL041=1, PBL042=0, PBL049=0, PBL051=0, PBL058=0, PBL064=0, PBL068=0, PBL071=0, PBL084=0, PBL086=0, PBL094=0, PBL100=0, PBL103=0, PBL114=0, PBL130=1	32	PBL002=0, PBL004=0, PBL005=0, PBL006=0, PBL015=0, PBL017=0, PBL025=0, PBL030=0, PBL034=0, PBL039=0, PBL054=0, PBL059=0, PBL060=0, PBL061=0, PBL062=0, PBL067=0, PBL069=0, PBL070=0, PBL073=1, PBL078=0, PBL081=1, PBL083=0, PBL087=0, PBL088=0, PBL092=0, PBL095=0, PBL105=0, PBL110=0, PBL112=0, PBL116=0, PBL132=0, PBL138=1		@(nMutations)nMutations>0	2	0.0769231	PBL041, PBL130	3	0.09375	PBL073, PBL081, PBL138			WilcoxonRanksumTest_leftTailed	Wilcoxon rank test (similar to a 2-sample t-test without assuming a normal distribution). Left-tailed, i.e. the p value is small, if the median of the distribution of measured values in the first subcohort A is significantly lower than in the second subcohort B.	0.417215	17 covariates: significantly and frequently mutated genes (MutSig2CV.q<0.1, f>=0.05)	0.914206		WilcoxonRanksumTest_rightTailed	Wilcoxon rank test (similar to a 2-sample t-test without assuming a normal distribution). Right-tailed, i.e. the p value is small, if the median of the distribution of measured values in the first subcohort A is significantly higher than in the second subcohort B.	0.595293	17 covariates: significantly and frequently mutated genes (MutSig2CV.q<0.1, f>=0.05)	0.77846
	97 samples with PBL diagnosis having (WES|SNP|FISH|IHC)	28 patients with PBL diagnosis having (WES|SNP|FISH|IHC) and MYC translocation positive	32 patients with PBL diagnosis having (WES|SNP|FISH|IHC) and MYC translocation negative		ATXN3	@(nMutations)~isnan(nMutations)	26	PBL007=0, PBL009=0, PBL010=0, PBL013=0, PBL019=1, PBL020=0, PBL021=0, PBL026=0, PBL027=0, PBL035=1, PBL040=0, PBL041=0, PBL042=0, PBL049=0, PBL051=0, PBL058=0, PBL064=0, PBL068=0, PBL071=0, PBL084=0, PBL086=0, PBL094=0, PBL100=0, PBL103=0, PBL114=0, PBL130=0	32	PBL002=0, PBL004=0, PBL005=0, PBL006=0, PBL015=0, PBL017=0, PBL025=0, PBL030=0, PBL034=0, PBL039=0, PBL054=0, PBL059=0, PBL060=0, PBL061=0, PBL062=0, PBL067=0, PBL069=0, PBL070=0, PBL073=1, PBL078=0, PBL081=1, PBL083=0, PBL087=0, PBL088=0, PBL092=0, PBL095=0, PBL105=0, PBL110=0, PBL112=0, PBL116=0, PBL132=0, PBL138=0		@(nMutations)nMutations>0	2	0.0769231	PBL019, PBL035	2	0.0625	PBL073, PBL081			WilcoxonRanksumTest_leftTailed	Wilcoxon rank test (similar to a 2-sample t-test without assuming a normal distribution). Left-tailed, i.e. the p value is small, if the median of the distribution of measured values in the first subcohort A is significantly lower than in the second subcohort B.	0.591545	17 covariates: significantly and frequently mutated genes (MutSig2CV.q<0.1, f>=0.05)	0.914206		WilcoxonRanksumTest_rightTailed	Wilcoxon rank test (similar to a 2-sample t-test without assuming a normal distribution). Right-tailed, i.e. the p value is small, if the median of the distribution of measured values in the first subcohort A is significantly higher than in the second subcohort B.	0.422343	17 covariates: significantly and frequently mutated genes (MutSig2CV.q<0.1, f>=0.05)	0.717983
	97 samples with PBL diagnosis having (WES|SNP|FISH|IHC)	28 patients with PBL diagnosis having (WES|SNP|FISH|IHC) and MYC translocation positive	32 patients with PBL diagnosis having (WES|SNP|FISH|IHC) and MYC translocation negative		USF3	@(nMutations)~isnan(nMutations)	26	PBL007=0, PBL009=0, PBL010=0, PBL013=0, PBL019=0, PBL020=0, PBL021=0, PBL026=0, PBL027=0, PBL035=0, PBL040=1, PBL041=0, PBL042=0, PBL049=0, PBL051=0, PBL058=0, PBL064=0, PBL068=0, PBL071=0, PBL084=0, PBL086=0, PBL094=0, PBL100=0, PBL103=0, PBL114=0, PBL130=0	32	PBL002=0, PBL004=0, PBL005=0, PBL006=0, PBL015=0, PBL017=0, PBL025=0, PBL030=0, PBL034=0, PBL039=0, PBL054=0, PBL059=0, PBL060=0, PBL061=0, PBL062=0, PBL067=1, PBL069=0, PBL070=0, PBL073=0, PBL078=0, PBL081=0, PBL083=0, PBL087=1, PBL088=0, PBL092=0, PBL095=1, PBL105=0, PBL110=0, PBL112=0, PBL116=0, PBL132=1, PBL138=0		@(nMutations)nMutations>0	1	0.0384615	PBL040	4	0.125	PBL067, PBL087, PBL095, PBL132			WilcoxonRanksumTest_leftTailed	Wilcoxon rank test (similar to a 2-sample t-test without assuming a normal distribution). Left-tailed, i.e. the p value is small, if the median of the distribution of measured values in the first subcohort A is significantly lower than in the second subcohort B.	0.126812	17 covariates: significantly and frequently mutated genes (MutSig2CV.q<0.1, f>=0.05)	0.7186		WilcoxonRanksumTest_rightTailed	Wilcoxon rank test (similar to a 2-sample t-test without assuming a normal distribution). Right-tailed, i.e. the p value is small, if the median of the distribution of measured values in the first subcohort A is significantly higher than in the second subcohort B.	0.879752	17 covariates: significantly and frequently mutated genes (MutSig2CV.q<0.1, f>=0.05)	0.936127
	97 samples with PBL diagnosis having (WES|SNP|FISH|IHC)	28 patients with PBL diagnosis having (WES|SNP|FISH|IHC) and MYC translocation positive	32 patients with PBL diagnosis having (WES|SNP|FISH|IHC) and MYC translocation negative		BIRC8	@(nMutations)~isnan(nMutations)	26	PBL007=0, PBL009=0, PBL010=0, PBL013=0, PBL019=1, PBL020=0, PBL021=0, PBL026=0, PBL027=0, PBL035=1, PBL040=0, PBL041=0, PBL042=0, PBL049=0, PBL051=0, PBL058=0, PBL064=0, PBL068=0, PBL071=0, PBL084=0, PBL086=0, PBL094=0, PBL100=0, PBL103=0, PBL114=0, PBL130=0	32	PBL002=0, PBL004=0, PBL005=0, PBL006=0, PBL015=0, PBL017=0, PBL025=0, PBL030=0, PBL034=0, PBL039=0, PBL054=0, PBL059=0, PBL060=0, PBL061=0, PBL062=0, PBL067=0, PBL069=0, PBL070=0, PBL073=1, PBL078=0, PBL081=0, PBL083=0, PBL087=0, PBL088=0, PBL092=0, PBL095=0, PBL105=0, PBL110=0, PBL112=0, PBL116=0, PBL132=0, PBL138=1		@(nMutations)nMutations>0	2	0.0769231	PBL019, PBL035	2	0.0625	PBL073, PBL138			WilcoxonRanksumTest_leftTailed	Wilcoxon rank test (similar to a 2-sample t-test without assuming a normal distribution). Left-tailed, i.e. the p value is small, if the median of the distribution of measured values in the first subcohort A is significantly lower than in the second subcohort B.	0.591545	17 covariates: significantly and frequently mutated genes (MutSig2CV.q<0.1, f>=0.05)	0.914206		WilcoxonRanksumTest_rightTailed	Wilcoxon rank test (similar to a 2-sample t-test without assuming a normal distribution). Right-tailed, i.e. the p value is small, if the median of the distribution of measured values in the first subcohort A is significantly higher than in the second subcohort B.	0.422343	17 covariates: significantly and frequently mutated genes (MutSig2CV.q<0.1, f>=0.05)	0.717983
	97 samples with PBL diagnosis having (WES|SNP|FISH|IHC)	28 patients with PBL diagnosis having (WES|SNP|FISH|IHC) and MYC translocation positive	32 patients with PBL diagnosis having (WES|SNP|FISH|IHC) and MYC translocation negative		CFAP44	@(nMutations)~isnan(nMutations)	26	PBL007=0, PBL009=0, PBL010=0, PBL013=0, PBL019=0, PBL020=0, PBL021=0, PBL026=0, PBL027=0, PBL035=0, PBL040=0, PBL041=0, PBL042=1, PBL049=0, PBL051=0, PBL058=0, PBL064=0, PBL068=0, PBL071=0, PBL084=0, PBL086=1, PBL094=0, PBL100=0, PBL103=0, PBL114=0, PBL130=0	32	PBL002=0, PBL004=0, PBL005=0, PBL006=0, PBL015=0, PBL017=0, PBL025=0, PBL030=0, PBL034=0, PBL039=0, PBL054=0, PBL059=0, PBL060=0, PBL061=0, PBL062=0, PBL067=0, PBL069=1, PBL070=0, PBL073=0, PBL078=1, PBL081=0, PBL083=0, PBL087=0, PBL088=0, PBL092=0, PBL095=0, PBL105=0, PBL110=0, PBL112=0, PBL116=0, PBL132=0, PBL138=0		@(nMutations)nMutations>0	2	0.0769231	PBL042, PBL086	2	0.0625	PBL069, PBL078			WilcoxonRanksumTest_leftTailed	Wilcoxon rank test (similar to a 2-sample t-test without assuming a normal distribution). Left-tailed, i.e. the p value is small, if the median of the distribution of measured values in the first subcohort A is significantly lower than in the second subcohort B.	0.591545	17 covariates: significantly and frequently mutated genes (MutSig2CV.q<0.1, f>=0.05)	0.914206		WilcoxonRanksumTest_rightTailed	Wilcoxon rank test (similar to a 2-sample t-test without assuming a normal distribution). Right-tailed, i.e. the p value is small, if the median of the distribution of measured values in the first subcohort A is significantly higher than in the second subcohort B.	0.422343	17 covariates: significantly and frequently mutated genes (MutSig2CV.q<0.1, f>=0.05)	0.717983
	97 samples with PBL diagnosis having (WES|SNP|FISH|IHC)	28 patients with PBL diagnosis having (WES|SNP|FISH|IHC) and MYC translocation positive	32 patients with PBL diagnosis having (WES|SNP|FISH|IHC) and MYC translocation negative		ASH1L	@(nMutations)~isnan(nMutations)	26	PBL007=1, PBL009=0, PBL010=0, PBL013=0, PBL019=0, PBL020=0, PBL021=0, PBL026=0, PBL027=0, PBL035=0, PBL040=0, PBL041=0, PBL042=0, PBL049=1, PBL051=0, PBL058=0, PBL064=0, PBL068=0, PBL071=1, PBL084=0, PBL086=0, PBL094=0, PBL100=0, PBL103=0, PBL114=0, PBL130=0	32	PBL002=1, PBL004=0, PBL005=0, PBL006=0, PBL015=0, PBL017=0, PBL025=0, PBL030=0, PBL034=0, PBL039=0, PBL054=0, PBL059=0, PBL060=0, PBL061=0, PBL062=0, PBL067=0, PBL069=0, PBL070=0, PBL073=0, PBL078=0, PBL081=0, PBL083=0, PBL087=0, PBL088=0, PBL092=0, PBL095=1, PBL105=0, PBL110=0, PBL112=0, PBL116=0, PBL132=0, PBL138=0		@(nMutations)nMutations>0	3	0.115385	PBL007, PBL049, PBL071	2	0.0625	PBL002, PBL095			WilcoxonRanksumTest_leftTailed	Wilcoxon rank test (similar to a 2-sample t-test without assuming a normal distribution). Left-tailed, i.e. the p value is small, if the median of the distribution of measured values in the first subcohort A is significantly lower than in the second subcohort B.	0.765327	17 covariates: significantly and frequently mutated genes (MutSig2CV.q<0.1, f>=0.05)	0.955161		WilcoxonRanksumTest_rightTailed	Wilcoxon rank test (similar to a 2-sample t-test without assuming a normal distribution). Right-tailed, i.e. the p value is small, if the median of the distribution of measured values in the first subcohort A is significantly higher than in the second subcohort B.	0.244661	17 covariates: significantly and frequently mutated genes (MutSig2CV.q<0.1, f>=0.05)	0.717983
	97 samples with PBL diagnosis having (WES|SNP|FISH|IHC)	28 patients with PBL diagnosis having (WES|SNP|FISH|IHC) and MYC translocation positive	32 patients with PBL diagnosis having (WES|SNP|FISH|IHC) and MYC translocation negative		CAMSAP1	@(nMutations)~isnan(nMutations)	26	PBL007=0, PBL009=0, PBL010=0, PBL013=0, PBL019=0, PBL020=0, PBL021=0, PBL026=0, PBL027=0, PBL035=0, PBL040=0, PBL041=0, PBL042=0, PBL049=0, PBL051=0, PBL058=0, PBL064=0, PBL068=0, PBL071=1, PBL084=0, PBL086=1, PBL094=0, PBL100=0, PBL103=0, PBL114=0, PBL130=0	32	PBL002=0, PBL004=0, PBL005=0, PBL006=0, PBL015=0, PBL017=0, PBL025=0, PBL030=0, PBL034=0, PBL039=0, PBL054=0, PBL059=0, PBL060=0, PBL061=0, PBL062=0, PBL067=1, PBL069=0, PBL070=0, PBL073=0, PBL078=1, PBL081=0, PBL083=0, PBL087=0, PBL088=0, PBL092=0, PBL095=0, PBL105=0, PBL110=0, PBL112=0, PBL116=0, PBL132=0, PBL138=0		@(nMutations)nMutations>0	2	0.0769231	PBL071, PBL086	2	0.0625	PBL067, PBL078			WilcoxonRanksumTest_leftTailed	Wilcoxon rank test (similar to a 2-sample t-test without assuming a normal distribution). Left-tailed, i.e. the p value is small, if the median of the distribution of measured values in the first subcohort A is significantly lower than in the second subcohort B.	0.591545	17 covariates: significantly and frequently mutated genes (MutSig2CV.q<0.1, f>=0.05)	0.914206		WilcoxonRanksumTest_rightTailed	Wilcoxon rank test (similar to a 2-sample t-test without assuming a normal distribution). Right-tailed, i.e. the p value is small, if the median of the distribution of measured values in the first subcohort A is significantly higher than in the second subcohort B.	0.422343	17 covariates: significantly and frequently mutated genes (MutSig2CV.q<0.1, f>=0.05)	0.717983
	97 samples with PBL diagnosis having (WES|SNP|FISH|IHC)	28 patients with PBL diagnosis having (WES|SNP|FISH|IHC) and MYC translocation positive	32 patients with PBL diagnosis having (WES|SNP|FISH|IHC) and MYC translocation negative		GSDME	@(nMutations)~isnan(nMutations)	26	PBL007=0, PBL009=0, PBL010=0, PBL013=0, PBL019=0, PBL020=0, PBL021=0, PBL026=0, PBL027=0, PBL035=0, PBL040=0, PBL041=0, PBL042=0, PBL049=0, PBL051=0, PBL058=0, PBL064=0, PBL068=0, PBL071=0, PBL084=0, PBL086=0, PBL094=1, PBL100=0, PBL103=0, PBL114=0, PBL130=1	32	PBL002=0, PBL004=0, PBL005=0, PBL006=0, PBL015=1, PBL017=0, PBL025=0, PBL030=0, PBL034=0, PBL039=0, PBL054=0, PBL059=0, PBL060=0, PBL061=0, PBL062=0, PBL067=0, PBL069=0, PBL070=0, PBL073=0, PBL078=1, PBL081=0, PBL083=0, PBL087=0, PBL088=0, PBL092=0, PBL095=1, PBL105=0, PBL110=0, PBL112=0, PBL116=0, PBL132=0, PBL138=0		@(nMutations)nMutations>0	2	0.0769231	PBL094, PBL130	3	0.09375	PBL015, PBL078, PBL095			WilcoxonRanksumTest_leftTailed	Wilcoxon rank test (similar to a 2-sample t-test without assuming a normal distribution). Left-tailed, i.e. the p value is small, if the median of the distribution of measured values in the first subcohort A is significantly lower than in the second subcohort B.	0.417215	17 covariates: significantly and frequently mutated genes (MutSig2CV.q<0.1, f>=0.05)	0.914206		WilcoxonRanksumTest_rightTailed	Wilcoxon rank test (similar to a 2-sample t-test without assuming a normal distribution). Right-tailed, i.e. the p value is small, if the median of the distribution of measured values in the first subcohort A is significantly higher than in the second subcohort B.	0.595293	17 covariates: significantly and frequently mutated genes (MutSig2CV.q<0.1, f>=0.05)	0.77846
	97 samples with PBL diagnosis having (WES|SNP|FISH|IHC)	28 patients with PBL diagnosis having (WES|SNP|FISH|IHC) and MYC translocation positive	32 patients with PBL diagnosis having (WES|SNP|FISH|IHC) and MYC translocation negative		NUP205	@(nMutations)~isnan(nMutations)	26	PBL007=0, PBL009=0, PBL010=0, PBL013=0, PBL019=1, PBL020=0, PBL021=0, PBL026=1, PBL027=0, PBL035=0, PBL040=0, PBL041=0, PBL042=0, PBL049=1, PBL051=0, PBL058=0, PBL064=0, PBL068=0, PBL071=0, PBL084=1, PBL086=0, PBL094=0, PBL100=0, PBL103=0, PBL114=0, PBL130=0	32	PBL002=0, PBL004=0, PBL005=0, PBL006=0, PBL015=0, PBL017=0, PBL025=0, PBL030=0, PBL034=0, PBL039=0, PBL054=0, PBL059=0, PBL060=0, PBL061=0, PBL062=0, PBL067=0, PBL069=0, PBL070=0, PBL073=0, PBL078=0, PBL081=0, PBL083=0, PBL087=0, PBL088=0, PBL092=0, PBL095=0, PBL105=0, PBL110=0, PBL112=0, PBL116=0, PBL132=0, PBL138=0		@(nMutations)nMutations>0	4	0.153846	PBL019, PBL026, PBL049, PBL084	0	0				WilcoxonRanksumTest_leftTailed	Wilcoxon rank test (similar to a 2-sample t-test without assuming a normal distribution). Left-tailed, i.e. the p value is small, if the median of the distribution of measured values in the first subcohort A is significantly lower than in the second subcohort B.	0.989202	17 covariates: significantly and frequently mutated genes (MutSig2CV.q<0.1, f>=0.05)	0.999086		WilcoxonRanksumTest_rightTailed	Wilcoxon rank test (similar to a 2-sample t-test without assuming a normal distribution). Right-tailed, i.e. the p value is small, if the median of the distribution of measured values in the first subcohort A is significantly higher than in the second subcohort B.	0.0118551	17 covariates: significantly and frequently mutated genes (MutSig2CV.q<0.1, f>=0.05)	0.100769
	97 samples with PBL diagnosis having (WES|SNP|FISH|IHC)	28 patients with PBL diagnosis having (WES|SNP|FISH|IHC) and MYC translocation positive	32 patients with PBL diagnosis having (WES|SNP|FISH|IHC) and MYC translocation negative		MYC	@(nMutations)~isnan(nMutations)	26	PBL007=0, PBL009=1, PBL010=0, PBL013=0, PBL019=1, PBL020=1, PBL021=0, PBL026=0, PBL027=0, PBL035=0, PBL040=0, PBL041=0, PBL042=1, PBL049=0, PBL051=0, PBL058=1, PBL064=0, PBL068=0, PBL071=1, PBL084=0, PBL086=0, PBL094=0, PBL100=0, PBL103=0, PBL114=1, PBL130=0	32	PBL002=0, PBL004=0, PBL005=0, PBL006=0, PBL015=0, PBL017=0, PBL025=0, PBL030=0, PBL034=0, PBL039=0, PBL054=0, PBL059=0, PBL060=0, PBL061=0, PBL062=0, PBL067=0, PBL069=0, PBL070=0, PBL073=0, PBL078=0, PBL081=0, PBL083=0, PBL087=0, PBL088=0, PBL092=0, PBL095=0, PBL105=0, PBL110=0, PBL112=0, PBL116=0, PBL132=0, PBL138=0		@(nMutations)nMutations>0	7	0.269231	PBL009, PBL019, PBL020, PBL042, PBL058, PBL071, PBL114	0	0				WilcoxonRanksumTest_leftTailed	Wilcoxon rank test (similar to a 2-sample t-test without assuming a normal distribution). Left-tailed, i.e. the p value is small, if the median of the distribution of measured values in the first subcohort A is significantly lower than in the second subcohort B.	0.999086	17 covariates: significantly and frequently mutated genes (MutSig2CV.q<0.1, f>=0.05)	0.999086		WilcoxonRanksumTest_rightTailed	Wilcoxon rank test (similar to a 2-sample t-test without assuming a normal distribution). Right-tailed, i.e. the p value is small, if the median of the distribution of measured values in the first subcohort A is significantly higher than in the second subcohort B.	0.00100347	17 covariates: significantly and frequently mutated genes (MutSig2CV.q<0.1, f>=0.05)	0.017059
	97 samples with PBL diagnosis having (WES|SNP|FISH|IHC)	28 patients with PBL diagnosis having (WES|SNP|FISH|IHC) and MYC translocation positive	32 patients with PBL diagnosis having (WES|SNP|FISH|IHC) and MYC translocation negative		BRAF	@(nMutations)~isnan(nMutations)	26	PBL007=0, PBL009=0, PBL010=0, PBL013=0, PBL019=0, PBL020=0, PBL021=0, PBL026=0, PBL027=0, PBL035=1, PBL040=0, PBL041=0, PBL042=0, PBL049=0, PBL051=0, PBL058=0, PBL064=0, PBL068=0, PBL071=0, PBL084=0, PBL086=0, PBL094=1, PBL100=0, PBL103=0, PBL114=0, PBL130=0	32	PBL002=0, PBL004=0, PBL005=1, PBL006=0, PBL015=0, PBL017=0, PBL025=0, PBL030=0, PBL034=0, PBL039=0, PBL054=0, PBL059=0, PBL060=0, PBL061=0, PBL062=0, PBL067=0, PBL069=0, PBL070=0, PBL073=0, PBL078=0, PBL081=0, PBL083=0, PBL087=0, PBL088=0, PBL092=0, PBL095=0, PBL105=0, PBL110=0, PBL112=0, PBL116=0, PBL132=0, PBL138=0		@(nMutations)nMutations>0	2	0.0769231	PBL035, PBL094	1	0.03125	PBL005			WilcoxonRanksumTest_leftTailed	Wilcoxon rank test (similar to a 2-sample t-test without assuming a normal distribution). Left-tailed, i.e. the p value is small, if the median of the distribution of measured values in the first subcohort A is significantly lower than in the second subcohort B.	0.786603	17 covariates: significantly and frequently mutated genes (MutSig2CV.q<0.1, f>=0.05)	0.955161		WilcoxonRanksumTest_rightTailed	Wilcoxon rank test (similar to a 2-sample t-test without assuming a normal distribution). Right-tailed, i.e. the p value is small, if the median of the distribution of measured values in the first subcohort A is significantly higher than in the second subcohort B.	0.225443	17 covariates: significantly and frequently mutated genes (MutSig2CV.q<0.1, f>=0.05)	0.717983
17 patients with PBL diagnosis having (WES|SNP|FISH|IHC) and HIV status positive <VERSUS> 35 patients with PBL diagnosis having (WES|SNP|FISH|IHC) and HIV status negative
	97 samples with PBL diagnosis having (WES|SNP|FISH|IHC)	17 patients with PBL diagnosis having (WES|SNP|FISH|IHC) and HIV status positive	35 patients with PBL diagnosis having (WES|SNP|FISH|IHC) and HIV status negative		NRAS	@(nMutations)~isnan(nMutations)	15	PBL014=0, PBL020=0, PBL034=1, PBL035=0, PBL037=0, PBL040=1, PBL049=0, PBL051=0, PBL052=0, PBL071=0, PBL076=0, PBL084=0, PBL098=1, PBL102=0, PBL130=1	31	PBL011=0, PBL016=1, PBL019=0, PBL030=1, PBL039=0, PBL041=1, PBL042=0, PBL043=0, PBL045=1, PBL055=0, PBL058=0, PBL059=0, PBL060=1, PBL064=0, PBL068=0, PBL087=0, PBL093=1, PBL095=1, PBL097=0, PBL100=0, PBL103=0, PBL104=1, PBL105=0, PBL110=0, PBL115=0, PBL116=1, PBL123=0, PBL132=0, PBL138=0, PBL140=0, PBL141=0		@(nMutations)nMutations>0	4	0.266667	PBL034, PBL040, PBL098, PBL130	9	0.290323	PBL016, PBL030, PBL041, PBL045, PBL060, PBL093, PBL095, PBL104, PBL116			WilcoxonRanksumTest_leftTailed	Wilcoxon rank test (similar to a 2-sample t-test without assuming a normal distribution). Left-tailed, i.e. the p value is small, if the median of the distribution of measured values in the first subcohort A is significantly lower than in the second subcohort B.	0.440306	17 covariates: significantly and frequently mutated genes (MutSig2CV.q<0.1, f>=0.05)	0.997719		WilcoxonRanksumTest_rightTailed	Wilcoxon rank test (similar to a 2-sample t-test without assuming a normal distribution). Right-tailed, i.e. the p value is small, if the median of the distribution of measured values in the first subcohort A is significantly higher than in the second subcohort B.	0.571515	17 covariates: significantly and frequently mutated genes (MutSig2CV.q<0.1, f>=0.05)	0.777848
	97 samples with PBL diagnosis having (WES|SNP|FISH|IHC)	17 patients with PBL diagnosis having (WES|SNP|FISH|IHC) and HIV status positive	35 patients with PBL diagnosis having (WES|SNP|FISH|IHC) and HIV status negative		STAT3	@(nMutations)~isnan(nMutations)	15	PBL014=0, PBL020=1, PBL034=0, PBL035=1, PBL037=0, PBL040=0, PBL049=0, PBL051=0, PBL052=1, PBL071=0, PBL076=1, PBL084=1, PBL098=1, PBL102=0, PBL130=1	31	PBL011=0, PBL016=0, PBL019=0, PBL030=0, PBL039=0, PBL041=0, PBL042=0, PBL043=0, PBL045=0, PBL055=0, PBL058=0, PBL059=0, PBL060=1, PBL064=0, PBL068=0, PBL087=0, PBL093=0, PBL095=0, PBL097=0, PBL100=1, PBL103=0, PBL104=0, PBL105=0, PBL110=1, PBL115=0, PBL116=0, PBL123=0, PBL132=0, PBL138=0, PBL140=0, PBL141=0		@(nMutations)nMutations>0	7	0.466667	PBL020, PBL035, PBL052, PBL076, PBL084, PBL098, PBL130	3	0.0967742	PBL060, PBL100, PBL110			WilcoxonRanksumTest_leftTailed	Wilcoxon rank test (similar to a 2-sample t-test without assuming a normal distribution). Left-tailed, i.e. the p value is small, if the median of the distribution of measured values in the first subcohort A is significantly lower than in the second subcohort B.	0.997719	17 covariates: significantly and frequently mutated genes (MutSig2CV.q<0.1, f>=0.05)	0.997719		WilcoxonRanksumTest_rightTailed	Wilcoxon rank test (similar to a 2-sample t-test without assuming a normal distribution). Right-tailed, i.e. the p value is small, if the median of the distribution of measured values in the first subcohort A is significantly higher than in the second subcohort B.	0.00252634	17 covariates: significantly and frequently mutated genes (MutSig2CV.q<0.1, f>=0.05)	0.0429478
	97 samples with PBL diagnosis having (WES|SNP|FISH|IHC)	17 patients with PBL diagnosis having (WES|SNP|FISH|IHC) and HIV status positive	35 patients with PBL diagnosis having (WES|SNP|FISH|IHC) and HIV status negative		TP53	@(nMutations)~isnan(nMutations)	15	PBL014=0, PBL020=0, PBL034=1, PBL035=0, PBL037=0, PBL040=0, PBL049=0, PBL051=0, PBL052=0, PBL071=0, PBL076=0, PBL084=1, PBL098=0, PBL102=0, PBL130=0	31	PBL011=1, PBL016=0, PBL019=0, PBL030=0, PBL039=0, PBL041=0, PBL042=1, PBL043=0, PBL045=0, PBL055=0, PBL058=0, PBL059=0, PBL060=0, PBL064=1, PBL068=0, PBL087=0, PBL093=0, PBL095=1, PBL097=0, PBL100=0, PBL103=0, PBL104=1, PBL105=0, PBL110=0, PBL115=0, PBL116=0, PBL123=0, PBL132=0, PBL138=0, PBL140=0, PBL141=0		@(nMutations)nMutations>0	2	0.133333	PBL034, PBL084	5	0.16129	PBL011, PBL042, PBL064, PBL095, PBL104			WilcoxonRanksumTest_leftTailed	Wilcoxon rank test (similar to a 2-sample t-test without assuming a normal distribution). Left-tailed, i.e. the p value is small, if the median of the distribution of measured values in the first subcohort A is significantly lower than in the second subcohort B.	0.410627	17 covariates: significantly and frequently mutated genes (MutSig2CV.q<0.1, f>=0.05)	0.997719		WilcoxonRanksumTest_rightTailed	Wilcoxon rank test (similar to a 2-sample t-test without assuming a normal distribution). Right-tailed, i.e. the p value is small, if the median of the distribution of measured values in the first subcohort A is significantly higher than in the second subcohort B.	0.603951	17 covariates: significantly and frequently mutated genes (MutSig2CV.q<0.1, f>=0.05)	0.777848
	97 samples with PBL diagnosis having (WES|SNP|FISH|IHC)	17 patients with PBL diagnosis having (WES|SNP|FISH|IHC) and HIV status positive	35 patients with PBL diagnosis having (WES|SNP|FISH|IHC) and HIV status negative		TET2	@(nMutations)~isnan(nMutations)	15	PBL014=0, PBL020=0, PBL034=0, PBL035=0, PBL037=0, PBL040=0, PBL049=0, PBL051=0, PBL052=0, PBL071=0, PBL076=0, PBL084=1, PBL098=0, PBL102=0, PBL130=0	31	PBL011=0, PBL016=0, PBL019=0, PBL030=0, PBL039=0, PBL041=0, PBL042=0, PBL043=1, PBL045=2, PBL055=0, PBL058=0, PBL059=0, PBL060=1, PBL064=0, PBL068=0, PBL087=0, PBL093=0, PBL095=0, PBL097=0, PBL100=0, PBL103=0, PBL104=0, PBL105=0, PBL110=0, PBL115=0, PBL116=2, PBL123=0, PBL132=0, PBL138=0, PBL140=1, PBL141=0		@(nMutations)nMutations>0	1	0.0666667	PBL084	5	0.16129	PBL043, PBL045, PBL060, PBL116, PBL140			WilcoxonRanksumTest_leftTailed	Wilcoxon rank test (similar to a 2-sample t-test without assuming a normal distribution). Left-tailed, i.e. the p value is small, if the median of the distribution of measured values in the first subcohort A is significantly lower than in the second subcohort B.	0.183618	17 covariates: significantly and frequently mutated genes (MutSig2CV.q<0.1, f>=0.05)	0.997719		WilcoxonRanksumTest_rightTailed	Wilcoxon rank test (similar to a 2-sample t-test without assuming a normal distribution). Right-tailed, i.e. the p value is small, if the median of the distribution of measured values in the first subcohort A is significantly higher than in the second subcohort B.	0.826837	17 covariates: significantly and frequently mutated genes (MutSig2CV.q<0.1, f>=0.05)	0.826837
	97 samples with PBL diagnosis having (WES|SNP|FISH|IHC)	17 patients with PBL diagnosis having (WES|SNP|FISH|IHC) and HIV status positive	35 patients with PBL diagnosis having (WES|SNP|FISH|IHC) and HIV status negative		ATN1	@(nMutations)~isnan(nMutations)	15	PBL014=0, PBL020=0, PBL034=0, PBL035=0, PBL037=0, PBL040=0, PBL049=0, PBL051=0, PBL052=0, PBL071=0, PBL076=1, PBL084=0, PBL098=0, PBL102=0, PBL130=0	31	PBL011=0, PBL016=0, PBL019=0, PBL030=0, PBL039=0, PBL041=0, PBL042=0, PBL043=0, PBL045=1, PBL055=0, PBL058=0, PBL059=0, PBL060=0, PBL064=0, PBL068=0, PBL087=1, PBL093=1, PBL095=0, PBL097=0, PBL100=0, PBL103=0, PBL104=0, PBL105=0, PBL110=0, PBL115=0, PBL116=0, PBL123=1, PBL132=0, PBL138=0, PBL140=1, PBL141=0		@(nMutations)nMutations>0	1	0.0666667	PBL076	5	0.16129	PBL045, PBL087, PBL093, PBL123, PBL140			WilcoxonRanksumTest_leftTailed	Wilcoxon rank test (similar to a 2-sample t-test without assuming a normal distribution). Left-tailed, i.e. the p value is small, if the median of the distribution of measured values in the first subcohort A is significantly lower than in the second subcohort B.	0.193942	17 covariates: significantly and frequently mutated genes (MutSig2CV.q<0.1, f>=0.05)	0.997719		WilcoxonRanksumTest_rightTailed	Wilcoxon rank test (similar to a 2-sample t-test without assuming a normal distribution). Right-tailed, i.e. the p value is small, if the median of the distribution of measured values in the first subcohort A is significantly higher than in the second subcohort B.	0.816902	17 covariates: significantly and frequently mutated genes (MutSig2CV.q<0.1, f>=0.05)	0.826837
	97 samples with PBL diagnosis having (WES|SNP|FISH|IHC)	17 patients with PBL diagnosis having (WES|SNP|FISH|IHC) and HIV status positive	35 patients with PBL diagnosis having (WES|SNP|FISH|IHC) and HIV status negative		KRAS	@(nMutations)~isnan(nMutations)	15	PBL014=0, PBL020=0, PBL034=0, PBL035=0, PBL037=0, PBL040=0, PBL049=0, PBL051=0, PBL052=0, PBL071=1, PBL076=0, PBL084=0, PBL098=0, PBL102=0, PBL130=0	31	PBL011=0, PBL016=0, PBL019=0, PBL030=0, PBL039=1, PBL041=0, PBL042=0, PBL043=0, PBL045=0, PBL055=0, PBL058=0, PBL059=0, PBL060=0, PBL064=0, PBL068=1, PBL087=0, PBL093=0, PBL095=0, PBL097=1, PBL100=0, PBL103=0, PBL104=0, PBL105=0, PBL110=0, PBL115=0, PBL116=0, PBL123=0, PBL132=0, PBL138=0, PBL140=0, PBL141=0		@(nMutations)nMutations>0	1	0.0666667	PBL071	3	0.0967742	PBL039, PBL068, PBL097			WilcoxonRanksumTest_leftTailed	Wilcoxon rank test (similar to a 2-sample t-test without assuming a normal distribution). Left-tailed, i.e. the p value is small, if the median of the distribution of measured values in the first subcohort A is significantly lower than in the second subcohort B.	0.377516	17 covariates: significantly and frequently mutated genes (MutSig2CV.q<0.1, f>=0.05)	0.997719		WilcoxonRanksumTest_rightTailed	Wilcoxon rank test (similar to a 2-sample t-test without assuming a normal distribution). Right-tailed, i.e. the p value is small, if the median of the distribution of measured values in the first subcohort A is significantly higher than in the second subcohort B.	0.640581	17 covariates: significantly and frequently mutated genes (MutSig2CV.q<0.1, f>=0.05)	0.777848
	97 samples with PBL diagnosis having (WES|SNP|FISH|IHC)	17 patients with PBL diagnosis having (WES|SNP|FISH|IHC) and HIV status positive	35 patients with PBL diagnosis having (WES|SNP|FISH|IHC) and HIV status negative		SPG11	@(nMutations)~isnan(nMutations)	15	PBL014=0, PBL020=0, PBL034=0, PBL035=0, PBL037=0, PBL040=0, PBL049=0, PBL051=0, PBL052=0, PBL071=0, PBL076=1, PBL084=0, PBL098=0, PBL102=0, PBL130=1	31	PBL011=0, PBL016=0, PBL019=0, PBL030=0, PBL039=0, PBL041=1, PBL042=0, PBL043=0, PBL045=0, PBL055=0, PBL058=0, PBL059=0, PBL060=0, PBL064=0, PBL068=0, PBL087=0, PBL093=0, PBL095=0, PBL097=0, PBL100=0, PBL103=0, PBL104=0, PBL105=0, PBL110=0, PBL115=0, PBL116=0, PBL123=0, PBL132=0, PBL138=1, PBL140=0, PBL141=0		@(nMutations)nMutations>0	2	0.133333	PBL076, PBL130	2	0.0645161	PBL041, PBL138			WilcoxonRanksumTest_leftTailed	Wilcoxon rank test (similar to a 2-sample t-test without assuming a normal distribution). Left-tailed, i.e. the p value is small, if the median of the distribution of measured values in the first subcohort A is significantly lower than in the second subcohort B.	0.785827	17 covariates: significantly and frequently mutated genes (MutSig2CV.q<0.1, f>=0.05)	0.997719		WilcoxonRanksumTest_rightTailed	Wilcoxon rank test (similar to a 2-sample t-test without assuming a normal distribution). Right-tailed, i.e. the p value is small, if the median of the distribution of measured values in the first subcohort A is significantly higher than in the second subcohort B.	0.228431	17 covariates: significantly and frequently mutated genes (MutSig2CV.q<0.1, f>=0.05)	0.431481
	97 samples with PBL diagnosis having (WES|SNP|FISH|IHC)	17 patients with PBL diagnosis having (WES|SNP|FISH|IHC) and HIV status positive	35 patients with PBL diagnosis having (WES|SNP|FISH|IHC) and HIV status negative		ATXN3	@(nMutations)~isnan(nMutations)	15	PBL014=1, PBL020=0, PBL034=0, PBL035=1, PBL037=0, PBL040=0, PBL049=0, PBL051=0, PBL052=1, PBL071=0, PBL076=0, PBL084=0, PBL098=0, PBL102=0, PBL130=0	31	PBL011=0, PBL016=0, PBL019=1, PBL030=0, PBL039=0, PBL041=0, PBL042=0, PBL043=0, PBL045=0, PBL055=0, PBL058=0, PBL059=0, PBL060=0, PBL064=0, PBL068=0, PBL087=0, PBL093=0, PBL095=0, PBL097=0, PBL100=0, PBL103=0, PBL104=0, PBL105=0, PBL110=0, PBL115=0, PBL116=0, PBL123=0, PBL132=0, PBL138=0, PBL140=0, PBL141=0		@(nMutations)nMutations>0	3	0.2	PBL014, PBL035, PBL052	1	0.0322581	PBL019			WilcoxonRanksumTest_leftTailed	Wilcoxon rank test (similar to a 2-sample t-test without assuming a normal distribution). Left-tailed, i.e. the p value is small, if the median of the distribution of measured values in the first subcohort A is significantly lower than in the second subcohort B.	0.971024	17 covariates: significantly and frequently mutated genes (MutSig2CV.q<0.1, f>=0.05)	0.997719		WilcoxonRanksumTest_rightTailed	Wilcoxon rank test (similar to a 2-sample t-test without assuming a normal distribution). Right-tailed, i.e. the p value is small, if the median of the distribution of measured values in the first subcohort A is significantly higher than in the second subcohort B.	0.0322969	17 covariates: significantly and frequently mutated genes (MutSig2CV.q<0.1, f>=0.05)	0.183016
	97 samples with PBL diagnosis having (WES|SNP|FISH|IHC)	17 patients with PBL diagnosis having (WES|SNP|FISH|IHC) and HIV status positive	35 patients with PBL diagnosis having (WES|SNP|FISH|IHC) and HIV status negative		USF3	@(nMutations)~isnan(nMutations)	15	PBL014=0, PBL020=0, PBL034=0, PBL035=0, PBL037=0, PBL040=1, PBL049=0, PBL051=0, PBL052=0, PBL071=0, PBL076=0, PBL084=0, PBL098=0, PBL102=0, PBL130=0	31	PBL011=0, PBL016=0, PBL019=0, PBL030=0, PBL039=0, PBL041=0, PBL042=0, PBL043=0, PBL045=0, PBL055=0, PBL058=0, PBL059=0, PBL060=0, PBL064=0, PBL068=0, PBL087=1, PBL093=0, PBL095=1, PBL097=0, PBL100=0, PBL103=0, PBL104=1, PBL105=0, PBL110=0, PBL115=0, PBL116=0, PBL123=0, PBL132=1, PBL138=0, PBL140=0, PBL141=0		@(nMutations)nMutations>0	1	0.0666667	PBL040	4	0.129032	PBL087, PBL095, PBL104, PBL132			WilcoxonRanksumTest_leftTailed	Wilcoxon rank test (similar to a 2-sample t-test without assuming a normal distribution). Left-tailed, i.e. the p value is small, if the median of the distribution of measured values in the first subcohort A is significantly lower than in the second subcohort B.	0.271474	17 covariates: significantly and frequently mutated genes (MutSig2CV.q<0.1, f>=0.05)	0.997719		WilcoxonRanksumTest_rightTailed	Wilcoxon rank test (similar to a 2-sample t-test without assuming a normal distribution). Right-tailed, i.e. the p value is small, if the median of the distribution of measured values in the first subcohort A is significantly higher than in the second subcohort B.	0.74274	17 covariates: significantly and frequently mutated genes (MutSig2CV.q<0.1, f>=0.05)	0.826837
	97 samples with PBL diagnosis having (WES|SNP|FISH|IHC)	17 patients with PBL diagnosis having (WES|SNP|FISH|IHC) and HIV status positive	35 patients with PBL diagnosis having (WES|SNP|FISH|IHC) and HIV status negative		BIRC8	@(nMutations)~isnan(nMutations)	15	PBL014=0, PBL020=0, PBL034=0, PBL035=1, PBL037=0, PBL040=0, PBL049=0, PBL051=0, PBL052=0, PBL071=0, PBL076=0, PBL084=0, PBL098=0, PBL102=0, PBL130=0	31	PBL011=0, PBL016=1, PBL019=1, PBL030=0, PBL039=0, PBL041=0, PBL042=0, PBL043=0, PBL045=0, PBL055=0, PBL058=0, PBL059=0, PBL060=0, PBL064=0, PBL068=0, PBL087=0, PBL093=0, PBL095=0, PBL097=0, PBL100=0, PBL103=0, PBL104=0, PBL105=0, PBL110=0, PBL115=0, PBL116=0, PBL123=0, PBL132=0, PBL138=1, PBL140=0, PBL141=0		@(nMutations)nMutations>0	1	0.0666667	PBL035	3	0.0967742	PBL016, PBL019, PBL138			WilcoxonRanksumTest_leftTailed	Wilcoxon rank test (similar to a 2-sample t-test without assuming a normal distribution). Left-tailed, i.e. the p value is small, if the median of the distribution of measured values in the first subcohort A is significantly lower than in the second subcohort B.	0.377516	17 covariates: significantly and frequently mutated genes (MutSig2CV.q<0.1, f>=0.05)	0.997719		WilcoxonRanksumTest_rightTailed	Wilcoxon rank test (similar to a 2-sample t-test without assuming a normal distribution). Right-tailed, i.e. the p value is small, if the median of the distribution of measured values in the first subcohort A is significantly higher than in the second subcohort B.	0.640581	17 covariates: significantly and frequently mutated genes (MutSig2CV.q<0.1, f>=0.05)	0.777848
	97 samples with PBL diagnosis having (WES|SNP|FISH|IHC)	17 patients with PBL diagnosis having (WES|SNP|FISH|IHC) and HIV status positive	35 patients with PBL diagnosis having (WES|SNP|FISH|IHC) and HIV status negative		CFAP44	@(nMutations)~isnan(nMutations)	15	PBL014=0, PBL020=0, PBL034=0, PBL035=0, PBL037=0, PBL040=0, PBL049=0, PBL051=0, PBL052=1, PBL071=0, PBL076=1, PBL084=0, PBL098=0, PBL102=0, PBL130=0	31	PBL011=0, PBL016=0, PBL019=0, PBL030=0, PBL039=0, PBL041=0, PBL042=1, PBL043=0, PBL045=0, PBL055=0, PBL058=0, PBL059=0, PBL060=0, PBL064=0, PBL068=0, PBL087=0, PBL093=0, PBL095=0, PBL097=0, PBL100=0, PBL103=0, PBL104=0, PBL105=0, PBL110=0, PBL115=0, PBL116=0, PBL123=0, PBL132=0, PBL138=0, PBL140=0, PBL141=0		@(nMutations)nMutations>0	2	0.133333	PBL052, PBL076	1	0.0322581	PBL042			WilcoxonRanksumTest_leftTailed	Wilcoxon rank test (similar to a 2-sample t-test without assuming a normal distribution). Left-tailed, i.e. the p value is small, if the median of the distribution of measured values in the first subcohort A is significantly lower than in the second subcohort B.	0.905694	17 covariates: significantly and frequently mutated genes (MutSig2CV.q<0.1, f>=0.05)	0.997719		WilcoxonRanksumTest_rightTailed	Wilcoxon rank test (similar to a 2-sample t-test without assuming a normal distribution). Right-tailed, i.e. the p value is small, if the median of the distribution of measured values in the first subcohort A is significantly higher than in the second subcohort B.	0.103849	17 covariates: significantly and frequently mutated genes (MutSig2CV.q<0.1, f>=0.05)	0.252205
	97 samples with PBL diagnosis having (WES|SNP|FISH|IHC)	17 patients with PBL diagnosis having (WES|SNP|FISH|IHC) and HIV status positive	35 patients with PBL diagnosis having (WES|SNP|FISH|IHC) and HIV status negative		ASH1L	@(nMutations)~isnan(nMutations)	15	PBL014=0, PBL020=0, PBL034=0, PBL035=0, PBL037=0, PBL040=0, PBL049=1, PBL051=0, PBL052=0, PBL071=1, PBL076=0, PBL084=0, PBL098=0, PBL102=0, PBL130=0	31	PBL011=0, PBL016=0, PBL019=0, PBL030=0, PBL039=0, PBL041=0, PBL042=0, PBL043=0, PBL045=0, PBL055=0, PBL058=0, PBL059=0, PBL060=0, PBL064=0, PBL068=0, PBL087=0, PBL093=0, PBL095=1, PBL097=0, PBL100=0, PBL103=0, PBL104=0, PBL105=0, PBL110=0, PBL115=0, PBL116=0, PBL123=0, PBL132=0, PBL138=0, PBL140=0, PBL141=0		@(nMutations)nMutations>0	2	0.133333	PBL049, PBL071	1	0.0322581	PBL095			WilcoxonRanksumTest_leftTailed	Wilcoxon rank test (similar to a 2-sample t-test without assuming a normal distribution). Left-tailed, i.e. the p value is small, if the median of the distribution of measured values in the first subcohort A is significantly lower than in the second subcohort B.	0.905694	17 covariates: significantly and frequently mutated genes (MutSig2CV.q<0.1, f>=0.05)	0.997719		WilcoxonRanksumTest_rightTailed	Wilcoxon rank test (similar to a 2-sample t-test without assuming a normal distribution). Right-tailed, i.e. the p value is small, if the median of the distribution of measured values in the first subcohort A is significantly higher than in the second subcohort B.	0.103849	17 covariates: significantly and frequently mutated genes (MutSig2CV.q<0.1, f>=0.05)	0.252205
	97 samples with PBL diagnosis having (WES|SNP|FISH|IHC)	17 patients with PBL diagnosis having (WES|SNP|FISH|IHC) and HIV status positive	35 patients with PBL diagnosis having (WES|SNP|FISH|IHC) and HIV status negative		CAMSAP1	@(nMutations)~isnan(nMutations)	15	PBL014=0, PBL020=0, PBL034=0, PBL035=0, PBL037=0, PBL040=0, PBL049=0, PBL051=0, PBL052=0, PBL071=1, PBL076=0, PBL084=0, PBL098=1, PBL102=0, PBL130=0	31	PBL011=0, PBL016=0, PBL019=0, PBL030=0, PBL039=0, PBL041=0, PBL042=0, PBL043=0, PBL045=0, PBL055=0, PBL058=0, PBL059=0, PBL060=0, PBL064=0, PBL068=0, PBL087=0, PBL093=0, PBL095=0, PBL097=0, PBL100=0, PBL103=0, PBL104=0, PBL105=0, PBL110=0, PBL115=0, PBL116=0, PBL123=0, PBL132=0, PBL138=0, PBL140=0, PBL141=0		@(nMutations)nMutations>0	2	0.133333	PBL071, PBL098	0	0				WilcoxonRanksumTest_leftTailed	Wilcoxon rank test (similar to a 2-sample t-test without assuming a normal distribution). Left-tailed, i.e. the p value is small, if the median of the distribution of measured values in the first subcohort A is significantly lower than in the second subcohort B.	0.981655	17 covariates: significantly and frequently mutated genes (MutSig2CV.q<0.1, f>=0.05)	0.997719		WilcoxonRanksumTest_rightTailed	Wilcoxon rank test (similar to a 2-sample t-test without assuming a normal distribution). Right-tailed, i.e. the p value is small, if the median of the distribution of measured values in the first subcohort A is significantly higher than in the second subcohort B.	0.0215432	17 covariates: significantly and frequently mutated genes (MutSig2CV.q<0.1, f>=0.05)	0.183016
	97 samples with PBL diagnosis having (WES|SNP|FISH|IHC)	17 patients with PBL diagnosis having (WES|SNP|FISH|IHC) and HIV status positive	35 patients with PBL diagnosis having (WES|SNP|FISH|IHC) and HIV status negative		GSDME	@(nMutations)~isnan(nMutations)	15	PBL014=0, PBL020=0, PBL034=0, PBL035=0, PBL037=0, PBL040=0, PBL049=0, PBL051=0, PBL052=0, PBL071=0, PBL076=0, PBL084=0, PBL098=0, PBL102=0, PBL130=1	31	PBL011=0, PBL016=0, PBL019=0, PBL030=0, PBL039=0, PBL041=0, PBL042=0, PBL043=0, PBL045=0, PBL055=0, PBL058=0, PBL059=0, PBL060=0, PBL064=0, PBL068=0, PBL087=0, PBL093=0, PBL095=1, PBL097=0, PBL100=0, PBL103=0, PBL104=0, PBL105=0, PBL110=0, PBL115=0, PBL116=0, PBL123=0, PBL132=0, PBL138=0, PBL140=0, PBL141=0		@(nMutations)nMutations>0	1	0.0666667	PBL130	1	0.0322581	PBL095			WilcoxonRanksumTest_leftTailed	Wilcoxon rank test (similar to a 2-sample t-test without assuming a normal distribution). Left-tailed, i.e. the p value is small, if the median of the distribution of measured values in the first subcohort A is significantly lower than in the second subcohort B.	0.713538	17 covariates: significantly and frequently mutated genes (MutSig2CV.q<0.1, f>=0.05)	0.997719		WilcoxonRanksumTest_rightTailed	Wilcoxon rank test (similar to a 2-sample t-test without assuming a normal distribution). Right-tailed, i.e. the p value is small, if the median of the distribution of measured values in the first subcohort A is significantly higher than in the second subcohort B.	0.309444	17 covariates: significantly and frequently mutated genes (MutSig2CV.q<0.1, f>=0.05)	0.526055
	97 samples with PBL diagnosis having (WES|SNP|FISH|IHC)	17 patients with PBL diagnosis having (WES|SNP|FISH|IHC) and HIV status positive	35 patients with PBL diagnosis having (WES|SNP|FISH|IHC) and HIV status negative		NUP205	@(nMutations)~isnan(nMutations)	15	PBL014=0, PBL020=0, PBL034=0, PBL035=0, PBL037=0, PBL040=0, PBL049=1, PBL051=0, PBL052=0, PBL071=0, PBL076=0, PBL084=1, PBL098=0, PBL102=0, PBL130=0	31	PBL011=0, PBL016=0, PBL019=1, PBL030=0, PBL039=0, PBL041=0, PBL042=0, PBL043=0, PBL045=0, PBL055=0, PBL058=0, PBL059=0, PBL060=0, PBL064=0, PBL068=0, PBL087=0, PBL093=0, PBL095=0, PBL097=0, PBL100=0, PBL103=0, PBL104=0, PBL105=0, PBL110=0, PBL115=0, PBL116=0, PBL123=0, PBL132=0, PBL138=0, PBL140=0, PBL141=0		@(nMutations)nMutations>0	2	0.133333	PBL049, PBL084	1	0.0322581	PBL019			WilcoxonRanksumTest_leftTailed	Wilcoxon rank test (similar to a 2-sample t-test without assuming a normal distribution). Left-tailed, i.e. the p value is small, if the median of the distribution of measured values in the first subcohort A is significantly lower than in the second subcohort B.	0.905694	17 covariates: significantly and frequently mutated genes (MutSig2CV.q<0.1, f>=0.05)	0.997719		WilcoxonRanksumTest_rightTailed	Wilcoxon rank test (similar to a 2-sample t-test without assuming a normal distribution). Right-tailed, i.e. the p value is small, if the median of the distribution of measured values in the first subcohort A is significantly higher than in the second subcohort B.	0.103849	17 covariates: significantly and frequently mutated genes (MutSig2CV.q<0.1, f>=0.05)	0.252205
	97 samples with PBL diagnosis having (WES|SNP|FISH|IHC)	17 patients with PBL diagnosis having (WES|SNP|FISH|IHC) and HIV status positive	35 patients with PBL diagnosis having (WES|SNP|FISH|IHC) and HIV status negative		MYC	@(nMutations)~isnan(nMutations)	15	PBL014=0, PBL020=1, PBL034=0, PBL035=0, PBL037=0, PBL040=0, PBL049=0, PBL051=0, PBL052=0, PBL071=1, PBL076=0, PBL084=0, PBL098=2, PBL102=0, PBL130=0	31	PBL011=0, PBL016=0, PBL019=1, PBL030=0, PBL039=0, PBL041=0, PBL042=1, PBL043=0, PBL045=0, PBL055=0, PBL058=1, PBL059=0, PBL060=0, PBL064=0, PBL068=0, PBL087=0, PBL093=0, PBL095=0, PBL097=0, PBL100=0, PBL103=0, PBL104=0, PBL105=0, PBL110=0, PBL115=0, PBL116=0, PBL123=0, PBL132=0, PBL138=0, PBL140=0, PBL141=0		@(nMutations)nMutations>0	3	0.2	PBL020, PBL071, PBL098	3	0.0967742	PBL019, PBL042, PBL058			WilcoxonRanksumTest_leftTailed	Wilcoxon rank test (similar to a 2-sample t-test without assuming a normal distribution). Left-tailed, i.e. the p value is small, if the median of the distribution of measured values in the first subcohort A is significantly lower than in the second subcohort B.	0.851472	17 covariates: significantly and frequently mutated genes (MutSig2CV.q<0.1, f>=0.05)	0.997719		WilcoxonRanksumTest_rightTailed	Wilcoxon rank test (similar to a 2-sample t-test without assuming a normal distribution). Right-tailed, i.e. the p value is small, if the median of the distribution of measured values in the first subcohort A is significantly higher than in the second subcohort B.	0.158012	17 covariates: significantly and frequently mutated genes (MutSig2CV.q<0.1, f>=0.05)	0.335775
	97 samples with PBL diagnosis having (WES|SNP|FISH|IHC)	17 patients with PBL diagnosis having (WES|SNP|FISH|IHC) and HIV status positive	35 patients with PBL diagnosis having (WES|SNP|FISH|IHC) and HIV status negative		BRAF	@(nMutations)~isnan(nMutations)	15	PBL014=0, PBL020=0, PBL034=0, PBL035=1, PBL037=0, PBL040=0, PBL049=0, PBL051=0, PBL052=1, PBL071=0, PBL076=0, PBL084=0, PBL098=0, PBL102=0, PBL130=0	31	PBL011=0, PBL016=0, PBL019=0, PBL030=0, PBL039=0, PBL041=0, PBL042=0, PBL043=0, PBL045=0, PBL055=0, PBL058=0, PBL059=0, PBL060=0, PBL064=0, PBL068=0, PBL087=0, PBL093=0, PBL095=0, PBL097=0, PBL100=0, PBL103=0, PBL104=0, PBL105=0, PBL110=0, PBL115=0, PBL116=0, PBL123=0, PBL132=0, PBL138=0, PBL140=0, PBL141=1		@(nMutations)nMutations>0	2	0.133333	PBL035, PBL052	1	0.0322581	PBL141			WilcoxonRanksumTest_leftTailed	Wilcoxon rank test (similar to a 2-sample t-test without assuming a normal distribution). Left-tailed, i.e. the p value is small, if the median of the distribution of measured values in the first subcohort A is significantly lower than in the second subcohort B.	0.905694	17 covariates: significantly and frequently mutated genes (MutSig2CV.q<0.1, f>=0.05)	0.997719		WilcoxonRanksumTest_rightTailed	Wilcoxon rank test (similar to a 2-sample t-test without assuming a normal distribution). Right-tailed, i.e. the p value is small, if the median of the distribution of measured values in the first subcohort A is significantly higher than in the second subcohort B.	0.103849	17 covariates: significantly and frequently mutated genes (MutSig2CV.q<0.1, f>=0.05)	0.252205
32 patients with PBL diagnosis having (WES|SNP|FISH|IHC) and Immunosuppression status positive <VERSUS> 29 patients with PBL diagnosis having (WES|SNP|FISH|IHC) and Immunosuppression status negative
	97 samples with PBL diagnosis having (WES|SNP|FISH|IHC)	32 patients with PBL diagnosis having (WES|SNP|FISH|IHC) and Immunosuppression status positive	29 patients with PBL diagnosis having (WES|SNP|FISH|IHC) and Immunosuppression status negative		NRAS	@(nMutations)~isnan(nMutations)	28	PBL014=0, PBL019=0, PBL020=0, PBL025=0, PBL026=0, PBL027=0, PBL034=1, PBL035=0, PBL037=0, PBL040=1, PBL049=0, PBL051=0, PBL052=0, PBL062=0, PBL063=1, PBL067=0, PBL069=0, PBL070=0, PBL071=0, PBL076=0, PBL084=0, PBL088=1, PBL095=1, PBL098=1, PBL102=0, PBL104=1, PBL116=1, PBL130=1	26	PBL011=0, PBL016=1, PBL030=1, PBL039=0, PBL041=1, PBL042=0, PBL043=0, PBL045=1, PBL055=0, PBL058=0, PBL059=0, PBL060=1, PBL064=0, PBL087=0, PBL093=1, PBL097=0, PBL100=0, PBL103=0, PBL105=0, PBL110=0, PBL115=0, PBL123=0, PBL132=0, PBL138=0, PBL140=0, PBL141=0		@(nMutations)nMutations>0	9	0.321429	PBL034, PBL040, PBL063, PBL088, PBL095, PBL098, PBL104, PBL116, PBL130	6	0.230769	PBL016, PBL030, PBL041, PBL045, PBL060, PBL093			WilcoxonRanksumTest_leftTailed	Wilcoxon rank test (similar to a 2-sample t-test without assuming a normal distribution). Left-tailed, i.e. the p value is small, if the median of the distribution of measured values in the first subcohort A is significantly lower than in the second subcohort B.	0.772597	17 covariates: significantly and frequently mutated genes (MutSig2CV.q<0.1, f>=0.05)	0.977428		WilcoxonRanksumTest_rightTailed	Wilcoxon rank test (similar to a 2-sample t-test without assuming a normal distribution). Right-tailed, i.e. the p value is small, if the median of the distribution of measured values in the first subcohort A is significantly higher than in the second subcohort B.	0.23419	17 covariates: significantly and frequently mutated genes (MutSig2CV.q<0.1, f>=0.05)	0.398124
	97 samples with PBL diagnosis having (WES|SNP|FISH|IHC)	32 patients with PBL diagnosis having (WES|SNP|FISH|IHC) and Immunosuppression status positive	29 patients with PBL diagnosis having (WES|SNP|FISH|IHC) and Immunosuppression status negative		STAT3	@(nMutations)~isnan(nMutations)	28	PBL014=0, PBL019=0, PBL020=1, PBL025=0, PBL026=0, PBL027=0, PBL034=0, PBL035=1, PBL037=0, PBL040=0, PBL049=0, PBL051=0, PBL052=1, PBL062=0, PBL063=0, PBL067=0, PBL069=0, PBL070=1, PBL071=0, PBL076=1, PBL084=1, PBL088=0, PBL095=0, PBL098=1, PBL102=0, PBL104=0, PBL116=0, PBL130=1	26	PBL011=0, PBL016=0, PBL030=0, PBL039=0, PBL041=0, PBL042=0, PBL043=0, PBL045=0, PBL055=0, PBL058=0, PBL059=0, PBL060=1, PBL064=0, PBL087=0, PBL093=0, PBL097=0, PBL100=1, PBL103=0, PBL105=0, PBL110=1, PBL115=0, PBL123=0, PBL132=0, PBL138=0, PBL140=0, PBL141=0		@(nMutations)nMutations>0	8	0.285714	PBL020, PBL035, PBL052, PBL070, PBL076, PBL084, PBL098, PBL130	3	0.115385	PBL060, PBL100, PBL110			WilcoxonRanksumTest_leftTailed	Wilcoxon rank test (similar to a 2-sample t-test without assuming a normal distribution). Left-tailed, i.e. the p value is small, if the median of the distribution of measured values in the first subcohort A is significantly lower than in the second subcohort B.	0.939523	17 covariates: significantly and frequently mutated genes (MutSig2CV.q<0.1, f>=0.05)	0.977428		WilcoxonRanksumTest_rightTailed	Wilcoxon rank test (similar to a 2-sample t-test without assuming a normal distribution). Right-tailed, i.e. the p value is small, if the median of the distribution of measured values in the first subcohort A is significantly higher than in the second subcohort B.	0.0635083	17 covariates: significantly and frequently mutated genes (MutSig2CV.q<0.1, f>=0.05)	0.215928
	97 samples with PBL diagnosis having (WES|SNP|FISH|IHC)	32 patients with PBL diagnosis having (WES|SNP|FISH|IHC) and Immunosuppression status positive	29 patients with PBL diagnosis having (WES|SNP|FISH|IHC) and Immunosuppression status negative		TP53	@(nMutations)~isnan(nMutations)	28	PBL014=0, PBL019=0, PBL020=0, PBL025=0, PBL026=1, PBL027=0, PBL034=1, PBL035=0, PBL037=0, PBL040=0, PBL049=0, PBL051=0, PBL052=0, PBL062=0, PBL063=0, PBL067=0, PBL069=0, PBL070=0, PBL071=0, PBL076=0, PBL084=1, PBL088=0, PBL095=1, PBL098=0, PBL102=0, PBL104=1, PBL116=0, PBL130=0	26	PBL011=1, PBL016=0, PBL030=0, PBL039=0, PBL041=0, PBL042=1, PBL043=0, PBL045=0, PBL055=0, PBL058=0, PBL059=0, PBL060=0, PBL064=1, PBL087=0, PBL093=0, PBL097=0, PBL100=0, PBL103=0, PBL105=0, PBL110=0, PBL115=0, PBL123=0, PBL132=0, PBL138=0, PBL140=0, PBL141=0		@(nMutations)nMutations>0	5	0.178571	PBL026, PBL034, PBL084, PBL095, PBL104	3	0.115385	PBL011, PBL042, PBL064			WilcoxonRanksumTest_leftTailed	Wilcoxon rank test (similar to a 2-sample t-test without assuming a normal distribution). Left-tailed, i.e. the p value is small, if the median of the distribution of measured values in the first subcohort A is significantly lower than in the second subcohort B.	0.745716	17 covariates: significantly and frequently mutated genes (MutSig2CV.q<0.1, f>=0.05)	0.977428		WilcoxonRanksumTest_rightTailed	Wilcoxon rank test (similar to a 2-sample t-test without assuming a normal distribution). Right-tailed, i.e. the p value is small, if the median of the distribution of measured values in the first subcohort A is significantly higher than in the second subcohort B.	0.263387	17 covariates: significantly and frequently mutated genes (MutSig2CV.q<0.1, f>=0.05)	0.407053
	97 samples with PBL diagnosis having (WES|SNP|FISH|IHC)	32 patients with PBL diagnosis having (WES|SNP|FISH|IHC) and Immunosuppression status positive	29 patients with PBL diagnosis having (WES|SNP|FISH|IHC) and Immunosuppression status negative		TET2	@(nMutations)~isnan(nMutations)	28	PBL014=0, PBL019=0, PBL020=0, PBL025=0, PBL026=0, PBL027=0, PBL034=0, PBL035=0, PBL037=0, PBL040=0, PBL049=0, PBL051=0, PBL052=0, PBL062=0, PBL063=0, PBL067=0, PBL069=0, PBL070=1, PBL071=0, PBL076=0, PBL084=1, PBL088=0, PBL095=0, PBL098=0, PBL102=0, PBL104=0, PBL116=2, PBL130=0	26	PBL011=0, PBL016=0, PBL030=0, PBL039=0, PBL041=0, PBL042=0, PBL043=1, PBL045=2, PBL055=0, PBL058=0, PBL059=0, PBL060=1, PBL064=0, PBL087=0, PBL093=0, PBL097=0, PBL100=0, PBL103=0, PBL105=0, PBL110=0, PBL115=0, PBL123=0, PBL132=0, PBL138=0, PBL140=1, PBL141=0		@(nMutations)nMutations>0	3	0.107143	PBL070, PBL084, PBL116	4	0.153846	PBL043, PBL045, PBL060, PBL140			WilcoxonRanksumTest_leftTailed	Wilcoxon rank test (similar to a 2-sample t-test without assuming a normal distribution). Left-tailed, i.e. the p value is small, if the median of the distribution of measured values in the first subcohort A is significantly lower than in the second subcohort B.	0.317364	17 covariates: significantly and frequently mutated genes (MutSig2CV.q<0.1, f>=0.05)	0.977428		WilcoxonRanksumTest_rightTailed	Wilcoxon rank test (similar to a 2-sample t-test without assuming a normal distribution). Right-tailed, i.e. the p value is small, if the median of the distribution of measured values in the first subcohort A is significantly higher than in the second subcohort B.	0.693142	17 covariates: significantly and frequently mutated genes (MutSig2CV.q<0.1, f>=0.05)	0.785561
	97 samples with PBL diagnosis having (WES|SNP|FISH|IHC)	32 patients with PBL diagnosis having (WES|SNP|FISH|IHC) and Immunosuppression status positive	29 patients with PBL diagnosis having (WES|SNP|FISH|IHC) and Immunosuppression status negative		ATN1	@(nMutations)~isnan(nMutations)	28	PBL014=0, PBL019=0, PBL020=0, PBL025=0, PBL026=0, PBL027=0, PBL034=0, PBL035=0, PBL037=0, PBL040=0, PBL049=0, PBL051=0, PBL052=0, PBL062=0, PBL063=0, PBL067=0, PBL069=0, PBL070=1, PBL071=0, PBL076=1, PBL084=0, PBL088=0, PBL095=0, PBL098=0, PBL102=0, PBL104=0, PBL116=0, PBL130=0	26	PBL011=0, PBL016=0, PBL030=0, PBL039=0, PBL041=0, PBL042=0, PBL043=0, PBL045=1, PBL055=0, PBL058=0, PBL059=0, PBL060=0, PBL064=0, PBL087=1, PBL093=1, PBL097=0, PBL100=0, PBL103=0, PBL105=0, PBL110=0, PBL115=0, PBL123=1, PBL132=0, PBL138=0, PBL140=1, PBL141=0		@(nMutations)nMutations>0	2	0.0714286	PBL070, PBL076	5	0.192308	PBL045, PBL087, PBL093, PBL123, PBL140			WilcoxonRanksumTest_leftTailed	Wilcoxon rank test (similar to a 2-sample t-test without assuming a normal distribution). Left-tailed, i.e. the p value is small, if the median of the distribution of measured values in the first subcohort A is significantly lower than in the second subcohort B.	0.0978022	17 covariates: significantly and frequently mutated genes (MutSig2CV.q<0.1, f>=0.05)	0.977428		WilcoxonRanksumTest_rightTailed	Wilcoxon rank test (similar to a 2-sample t-test without assuming a normal distribution). Right-tailed, i.e. the p value is small, if the median of the distribution of measured values in the first subcohort A is significantly higher than in the second subcohort B.	0.907236	17 covariates: significantly and frequently mutated genes (MutSig2CV.q<0.1, f>=0.05)	0.907236
	97 samples with PBL diagnosis having (WES|SNP|FISH|IHC)	32 patients with PBL diagnosis having (WES|SNP|FISH|IHC) and Immunosuppression status positive	29 patients with PBL diagnosis having (WES|SNP|FISH|IHC) and Immunosuppression status negative		KRAS	@(nMutations)~isnan(nMutations)	28	PBL014=0, PBL019=0, PBL020=0, PBL025=0, PBL026=0, PBL027=0, PBL034=0, PBL035=0, PBL037=0, PBL040=0, PBL049=0, PBL051=0, PBL052=0, PBL062=0, PBL063=0, PBL067=0, PBL069=0, PBL070=0, PBL071=1, PBL076=0, PBL084=0, PBL088=0, PBL095=0, PBL098=0, PBL102=0, PBL104=0, PBL116=0, PBL130=0	26	PBL011=0, PBL016=0, PBL030=0, PBL039=1, PBL041=0, PBL042=0, PBL043=0, PBL045=0, PBL055=0, PBL058=0, PBL059=0, PBL060=0, PBL064=0, PBL087=0, PBL093=0, PBL097=1, PBL100=0, PBL103=0, PBL105=0, PBL110=0, PBL115=0, PBL123=0, PBL132=0, PBL138=0, PBL140=0, PBL141=0		@(nMutations)nMutations>0	1	0.0357143	PBL071	2	0.0769231	PBL039, PBL097			WilcoxonRanksumTest_leftTailed	Wilcoxon rank test (similar to a 2-sample t-test without assuming a normal distribution). Left-tailed, i.e. the p value is small, if the median of the distribution of measured values in the first subcohort A is significantly lower than in the second subcohort B.	0.2635	17 covariates: significantly and frequently mutated genes (MutSig2CV.q<0.1, f>=0.05)	0.977428		WilcoxonRanksumTest_rightTailed	Wilcoxon rank test (similar to a 2-sample t-test without assuming a normal distribution). Right-tailed, i.e. the p value is small, if the median of the distribution of measured values in the first subcohort A is significantly higher than in the second subcohort B.	0.75055	17 covariates: significantly and frequently mutated genes (MutSig2CV.q<0.1, f>=0.05)	0.797459
	97 samples with PBL diagnosis having (WES|SNP|FISH|IHC)	32 patients with PBL diagnosis having (WES|SNP|FISH|IHC) and Immunosuppression status positive	29 patients with PBL diagnosis having (WES|SNP|FISH|IHC) and Immunosuppression status negative		SPG11	@(nMutations)~isnan(nMutations)	28	PBL014=0, PBL019=0, PBL020=0, PBL025=0, PBL026=0, PBL027=0, PBL034=0, PBL035=0, PBL037=0, PBL040=0, PBL049=0, PBL051=0, PBL052=0, PBL062=0, PBL063=0, PBL067=0, PBL069=0, PBL070=0, PBL071=0, PBL076=1, PBL084=0, PBL088=0, PBL095=0, PBL098=0, PBL102=0, PBL104=0, PBL116=0, PBL130=1	26	PBL011=0, PBL016=0, PBL030=0, PBL039=0, PBL041=1, PBL042=0, PBL043=0, PBL045=0, PBL055=0, PBL058=0, PBL059=0, PBL060=0, PBL064=0, PBL087=0, PBL093=0, PBL097=0, PBL100=0, PBL103=0, PBL105=0, PBL110=0, PBL115=0, PBL123=0, PBL132=0, PBL138=1, PBL140=0, PBL141=0		@(nMutations)nMutations>0	2	0.0714286	PBL076, PBL130	2	0.0769231	PBL041, PBL138			WilcoxonRanksumTest_leftTailed	Wilcoxon rank test (similar to a 2-sample t-test without assuming a normal distribution). Left-tailed, i.e. the p value is small, if the median of the distribution of measured values in the first subcohort A is significantly lower than in the second subcohort B.	0.477178	17 covariates: significantly and frequently mutated genes (MutSig2CV.q<0.1, f>=0.05)	0.977428		WilcoxonRanksumTest_rightTailed	Wilcoxon rank test (similar to a 2-sample t-test without assuming a normal distribution). Right-tailed, i.e. the p value is small, if the median of the distribution of measured values in the first subcohort A is significantly higher than in the second subcohort B.	0.538	17 covariates: significantly and frequently mutated genes (MutSig2CV.q<0.1, f>=0.05)	0.653285
	97 samples with PBL diagnosis having (WES|SNP|FISH|IHC)	32 patients with PBL diagnosis having (WES|SNP|FISH|IHC) and Immunosuppression status positive	29 patients with PBL diagnosis having (WES|SNP|FISH|IHC) and Immunosuppression status negative		ATXN3	@(nMutations)~isnan(nMutations)	28	PBL014=1, PBL019=1, PBL020=0, PBL025=0, PBL026=0, PBL027=0, PBL034=0, PBL035=1, PBL037=0, PBL040=0, PBL049=0, PBL051=0, PBL052=1, PBL062=0, PBL063=0, PBL067=0, PBL069=0, PBL070=0, PBL071=0, PBL076=0, PBL084=0, PBL088=0, PBL095=0, PBL098=0, PBL102=0, PBL104=0, PBL116=0, PBL130=0	26	PBL011=0, PBL016=0, PBL030=0, PBL039=0, PBL041=0, PBL042=0, PBL043=0, PBL045=0, PBL055=0, PBL058=0, PBL059=0, PBL060=0, PBL064=0, PBL087=0, PBL093=0, PBL097=0, PBL100=0, PBL103=0, PBL105=0, PBL110=0, PBL115=0, PBL123=0, PBL132=0, PBL138=0, PBL140=0, PBL141=0		@(nMutations)nMutations>0	4	0.142857	PBL014, PBL019, PBL035, PBL052	0	0				WilcoxonRanksumTest_leftTailed	Wilcoxon rank test (similar to a 2-sample t-test without assuming a normal distribution). Left-tailed, i.e. the p value is small, if the median of the distribution of measured values in the first subcohort A is significantly lower than in the second subcohort B.	0.977428	17 covariates: significantly and frequently mutated genes (MutSig2CV.q<0.1, f>=0.05)	0.977428		WilcoxonRanksumTest_rightTailed	Wilcoxon rank test (similar to a 2-sample t-test without assuming a normal distribution). Right-tailed, i.e. the p value is small, if the median of the distribution of measured values in the first subcohort A is significantly higher than in the second subcohort B.	0.0246988	17 covariates: significantly and frequently mutated genes (MutSig2CV.q<0.1, f>=0.05)	0.197682
	97 samples with PBL diagnosis having (WES|SNP|FISH|IHC)	32 patients with PBL diagnosis having (WES|SNP|FISH|IHC) and Immunosuppression status positive	29 patients with PBL diagnosis having (WES|SNP|FISH|IHC) and Immunosuppression status negative		USF3	@(nMutations)~isnan(nMutations)	28	PBL014=0, PBL019=0, PBL020=0, PBL025=0, PBL026=0, PBL027=0, PBL034=0, PBL035=0, PBL037=0, PBL040=1, PBL049=0, PBL051=0, PBL052=0, PBL062=0, PBL063=0, PBL067=1, PBL069=0, PBL070=0, PBL071=0, PBL076=0, PBL084=0, PBL088=0, PBL095=1, PBL098=0, PBL102=0, PBL104=1, PBL116=0, PBL130=0	26	PBL011=0, PBL016=0, PBL030=0, PBL039=0, PBL041=0, PBL042=0, PBL043=0, PBL045=0, PBL055=0, PBL058=0, PBL059=0, PBL060=0, PBL064=0, PBL087=1, PBL093=0, PBL097=0, PBL100=0, PBL103=0, PBL105=0, PBL110=0, PBL115=0, PBL123=0, PBL132=1, PBL138=0, PBL140=0, PBL141=0		@(nMutations)nMutations>0	4	0.142857	PBL040, PBL067, PBL095, PBL104	2	0.0769231	PBL087, PBL132			WilcoxonRanksumTest_leftTailed	Wilcoxon rank test (similar to a 2-sample t-test without assuming a normal distribution). Left-tailed, i.e. the p value is small, if the median of the distribution of measured values in the first subcohort A is significantly lower than in the second subcohort B.	0.782028	17 covariates: significantly and frequently mutated genes (MutSig2CV.q<0.1, f>=0.05)	0.977428		WilcoxonRanksumTest_rightTailed	Wilcoxon rank test (similar to a 2-sample t-test without assuming a normal distribution). Right-tailed, i.e. the p value is small, if the median of the distribution of measured values in the first subcohort A is significantly higher than in the second subcohort B.	0.227452	17 covariates: significantly and frequently mutated genes (MutSig2CV.q<0.1, f>=0.05)	0.398124
	97 samples with PBL diagnosis having (WES|SNP|FISH|IHC)	32 patients with PBL diagnosis having (WES|SNP|FISH|IHC) and Immunosuppression status positive	29 patients with PBL diagnosis having (WES|SNP|FISH|IHC) and Immunosuppression status negative		BIRC8	@(nMutations)~isnan(nMutations)	28	PBL014=0, PBL019=1, PBL020=0, PBL025=0, PBL026=0, PBL027=0, PBL034=0, PBL035=1, PBL037=0, PBL040=0, PBL049=0, PBL051=0, PBL052=0, PBL062=0, PBL063=0, PBL067=0, PBL069=0, PBL070=0, PBL071=0, PBL076=0, PBL084=0, PBL088=0, PBL095=0, PBL098=0, PBL102=0, PBL104=0, PBL116=0, PBL130=0	26	PBL011=0, PBL016=1, PBL030=0, PBL039=0, PBL041=0, PBL042=0, PBL043=0, PBL045=0, PBL055=0, PBL058=0, PBL059=0, PBL060=0, PBL064=0, PBL087=0, PBL093=0, PBL097=0, PBL100=0, PBL103=0, PBL105=0, PBL110=0, PBL115=0, PBL123=0, PBL132=0, PBL138=1, PBL140=0, PBL141=0		@(nMutations)nMutations>0	2	0.0714286	PBL019, PBL035	2	0.0769231	PBL016, PBL138			WilcoxonRanksumTest_leftTailed	Wilcoxon rank test (similar to a 2-sample t-test without assuming a normal distribution). Left-tailed, i.e. the p value is small, if the median of the distribution of measured values in the first subcohort A is significantly lower than in the second subcohort B.	0.477178	17 covariates: significantly and frequently mutated genes (MutSig2CV.q<0.1, f>=0.05)	0.977428		WilcoxonRanksumTest_rightTailed	Wilcoxon rank test (similar to a 2-sample t-test without assuming a normal distribution). Right-tailed, i.e. the p value is small, if the median of the distribution of measured values in the first subcohort A is significantly higher than in the second subcohort B.	0.538	17 covariates: significantly and frequently mutated genes (MutSig2CV.q<0.1, f>=0.05)	0.653285
	97 samples with PBL diagnosis having (WES|SNP|FISH|IHC)	32 patients with PBL diagnosis having (WES|SNP|FISH|IHC) and Immunosuppression status positive	29 patients with PBL diagnosis having (WES|SNP|FISH|IHC) and Immunosuppression status negative		CFAP44	@(nMutations)~isnan(nMutations)	28	PBL014=0, PBL019=0, PBL020=0, PBL025=0, PBL026=0, PBL027=0, PBL034=0, PBL035=0, PBL037=0, PBL040=0, PBL049=0, PBL051=0, PBL052=1, PBL062=0, PBL063=0, PBL067=0, PBL069=1, PBL070=0, PBL071=0, PBL076=1, PBL084=0, PBL088=0, PBL095=0, PBL098=0, PBL102=0, PBL104=0, PBL116=0, PBL130=0	26	PBL011=0, PBL016=0, PBL030=0, PBL039=0, PBL041=0, PBL042=1, PBL043=0, PBL045=0, PBL055=0, PBL058=0, PBL059=0, PBL060=0, PBL064=0, PBL087=0, PBL093=0, PBL097=0, PBL100=0, PBL103=0, PBL105=0, PBL110=0, PBL115=0, PBL123=0, PBL132=0, PBL138=0, PBL140=0, PBL141=0		@(nMutations)nMutations>0	3	0.107143	PBL052, PBL069, PBL076	1	0.0384615	PBL042			WilcoxonRanksumTest_leftTailed	Wilcoxon rank test (similar to a 2-sample t-test without assuming a normal distribution). Left-tailed, i.e. the p value is small, if the median of the distribution of measured values in the first subcohort A is significantly lower than in the second subcohort B.	0.834731	17 covariates: significantly and frequently mutated genes (MutSig2CV.q<0.1, f>=0.05)	0.977428		WilcoxonRanksumTest_rightTailed	Wilcoxon rank test (similar to a 2-sample t-test without assuming a normal distribution). Right-tailed, i.e. the p value is small, if the median of the distribution of measured values in the first subcohort A is significantly higher than in the second subcohort B.	0.174926	17 covariates: significantly and frequently mutated genes (MutSig2CV.q<0.1, f>=0.05)	0.398124
	97 samples with PBL diagnosis having (WES|SNP|FISH|IHC)	32 patients with PBL diagnosis having (WES|SNP|FISH|IHC) and Immunosuppression status positive	29 patients with PBL diagnosis having (WES|SNP|FISH|IHC) and Immunosuppression status negative		ASH1L	@(nMutations)~isnan(nMutations)	28	PBL014=0, PBL019=0, PBL020=0, PBL025=0, PBL026=0, PBL027=0, PBL034=0, PBL035=0, PBL037=0, PBL040=0, PBL049=1, PBL051=0, PBL052=0, PBL062=0, PBL063=0, PBL067=0, PBL069=0, PBL070=0, PBL071=1, PBL076=0, PBL084=0, PBL088=0, PBL095=1, PBL098=0, PBL102=0, PBL104=0, PBL116=0, PBL130=0	26	PBL011=0, PBL016=0, PBL030=0, PBL039=0, PBL041=0, PBL042=0, PBL043=0, PBL045=0, PBL055=0, PBL058=0, PBL059=0, PBL060=0, PBL064=0, PBL087=0, PBL093=0, PBL097=0, PBL100=0, PBL103=0, PBL105=0, PBL110=0, PBL115=0, PBL123=0, PBL132=0, PBL138=0, PBL140=0, PBL141=0		@(nMutations)nMutations>0	3	0.107143	PBL049, PBL071, PBL095	0	0				WilcoxonRanksumTest_leftTailed	Wilcoxon rank test (similar to a 2-sample t-test without assuming a normal distribution). Left-tailed, i.e. the p value is small, if the median of the distribution of measured values in the first subcohort A is significantly lower than in the second subcohort B.	0.95758	17 covariates: significantly and frequently mutated genes (MutSig2CV.q<0.1, f>=0.05)	0.977428		WilcoxonRanksumTest_rightTailed	Wilcoxon rank test (similar to a 2-sample t-test without assuming a normal distribution). Right-tailed, i.e. the p value is small, if the median of the distribution of measured values in the first subcohort A is significantly higher than in the second subcohort B.	0.0465133	17 covariates: significantly and frequently mutated genes (MutSig2CV.q<0.1, f>=0.05)	0.197682
	97 samples with PBL diagnosis having (WES|SNP|FISH|IHC)	32 patients with PBL diagnosis having (WES|SNP|FISH|IHC) and Immunosuppression status positive	29 patients with PBL diagnosis having (WES|SNP|FISH|IHC) and Immunosuppression status negative		CAMSAP1	@(nMutations)~isnan(nMutations)	28	PBL014=0, PBL019=0, PBL020=0, PBL025=0, PBL026=0, PBL027=0, PBL034=0, PBL035=0, PBL037=0, PBL040=0, PBL049=0, PBL051=0, PBL052=0, PBL062=0, PBL063=0, PBL067=1, PBL069=0, PBL070=0, PBL071=1, PBL076=0, PBL084=0, PBL088=0, PBL095=0, PBL098=1, PBL102=0, PBL104=0, PBL116=0, PBL130=0	26	PBL011=0, PBL016=0, PBL030=0, PBL039=0, PBL041=0, PBL042=0, PBL043=0, PBL045=0, PBL055=0, PBL058=0, PBL059=0, PBL060=0, PBL064=0, PBL087=0, PBL093=0, PBL097=0, PBL100=0, PBL103=0, PBL105=0, PBL110=0, PBL115=0, PBL123=0, PBL132=0, PBL138=0, PBL140=0, PBL141=0		@(nMutations)nMutations>0	3	0.107143	PBL067, PBL071, PBL098	0	0				WilcoxonRanksumTest_leftTailed	Wilcoxon rank test (similar to a 2-sample t-test without assuming a normal distribution). Left-tailed, i.e. the p value is small, if the median of the distribution of measured values in the first subcohort A is significantly lower than in the second subcohort B.	0.95758	17 covariates: significantly and frequently mutated genes (MutSig2CV.q<0.1, f>=0.05)	0.977428		WilcoxonRanksumTest_rightTailed	Wilcoxon rank test (similar to a 2-sample t-test without assuming a normal distribution). Right-tailed, i.e. the p value is small, if the median of the distribution of measured values in the first subcohort A is significantly higher than in the second subcohort B.	0.0465133	17 covariates: significantly and frequently mutated genes (MutSig2CV.q<0.1, f>=0.05)	0.197682
	97 samples with PBL diagnosis having (WES|SNP|FISH|IHC)	32 patients with PBL diagnosis having (WES|SNP|FISH|IHC) and Immunosuppression status positive	29 patients with PBL diagnosis having (WES|SNP|FISH|IHC) and Immunosuppression status negative		GSDME	@(nMutations)~isnan(nMutations)	28	PBL014=0, PBL019=0, PBL020=0, PBL025=0, PBL026=0, PBL027=0, PBL034=0, PBL035=0, PBL037=0, PBL040=0, PBL049=0, PBL051=0, PBL052=0, PBL062=0, PBL063=0, PBL067=0, PBL069=0, PBL070=0, PBL071=0, PBL076=0, PBL084=0, PBL088=0, PBL095=1, PBL098=0, PBL102=0, PBL104=0, PBL116=0, PBL130=1	26	PBL011=0, PBL016=0, PBL030=0, PBL039=0, PBL041=0, PBL042=0, PBL043=0, PBL045=0, PBL055=0, PBL058=0, PBL059=0, PBL060=0, PBL064=0, PBL087=0, PBL093=0, PBL097=0, PBL100=0, PBL103=0, PBL105=0, PBL110=0, PBL115=0, PBL123=0, PBL132=0, PBL138=0, PBL140=0, PBL141=0		@(nMutations)nMutations>0	2	0.0714286	PBL095, PBL130	0	0				WilcoxonRanksumTest_leftTailed	Wilcoxon rank test (similar to a 2-sample t-test without assuming a normal distribution). Left-tailed, i.e. the p value is small, if the median of the distribution of measured values in the first subcohort A is significantly lower than in the second subcohort B.	0.919583	17 covariates: significantly and frequently mutated genes (MutSig2CV.q<0.1, f>=0.05)	0.977428		WilcoxonRanksumTest_rightTailed	Wilcoxon rank test (similar to a 2-sample t-test without assuming a normal distribution). Right-tailed, i.e. the p value is small, if the median of the distribution of measured values in the first subcohort A is significantly higher than in the second subcohort B.	0.0886117	17 covariates: significantly and frequently mutated genes (MutSig2CV.q<0.1, f>=0.05)	0.251067
	97 samples with PBL diagnosis having (WES|SNP|FISH|IHC)	32 patients with PBL diagnosis having (WES|SNP|FISH|IHC) and Immunosuppression status positive	29 patients with PBL diagnosis having (WES|SNP|FISH|IHC) and Immunosuppression status negative		NUP205	@(nMutations)~isnan(nMutations)	28	PBL014=0, PBL019=1, PBL020=0, PBL025=0, PBL026=1, PBL027=0, PBL034=0, PBL035=0, PBL037=0, PBL040=0, PBL049=1, PBL051=0, PBL052=0, PBL062=0, PBL063=0, PBL067=0, PBL069=0, PBL070=0, PBL071=0, PBL076=0, PBL084=1, PBL088=0, PBL095=0, PBL098=0, PBL102=0, PBL104=0, PBL116=0, PBL130=0	26	PBL011=0, PBL016=0, PBL030=0, PBL039=0, PBL041=0, PBL042=0, PBL043=0, PBL045=0, PBL055=0, PBL058=0, PBL059=0, PBL060=0, PBL064=0, PBL087=0, PBL093=0, PBL097=0, PBL100=0, PBL103=0, PBL105=0, PBL110=0, PBL115=0, PBL123=0, PBL132=0, PBL138=0, PBL140=0, PBL141=0		@(nMutations)nMutations>0	4	0.142857	PBL019, PBL026, PBL049, PBL084	0	0				WilcoxonRanksumTest_leftTailed	Wilcoxon rank test (similar to a 2-sample t-test without assuming a normal distribution). Left-tailed, i.e. the p value is small, if the median of the distribution of measured values in the first subcohort A is significantly lower than in the second subcohort B.	0.977428	17 covariates: significantly and frequently mutated genes (MutSig2CV.q<0.1, f>=0.05)	0.977428		WilcoxonRanksumTest_rightTailed	Wilcoxon rank test (similar to a 2-sample t-test without assuming a normal distribution). Right-tailed, i.e. the p value is small, if the median of the distribution of measured values in the first subcohort A is significantly higher than in the second subcohort B.	0.0246988	17 covariates: significantly and frequently mutated genes (MutSig2CV.q<0.1, f>=0.05)	0.197682
	97 samples with PBL diagnosis having (WES|SNP|FISH|IHC)	32 patients with PBL diagnosis having (WES|SNP|FISH|IHC) and Immunosuppression status positive	29 patients with PBL diagnosis having (WES|SNP|FISH|IHC) and Immunosuppression status negative		MYC	@(nMutations)~isnan(nMutations)	28	PBL014=0, PBL019=1, PBL020=1, PBL025=0, PBL026=0, PBL027=0, PBL034=0, PBL035=0, PBL037=0, PBL040=0, PBL049=0, PBL051=0, PBL052=0, PBL062=0, PBL063=0, PBL067=0, PBL069=0, PBL070=0, PBL071=1, PBL076=0, PBL084=0, PBL088=0, PBL095=0, PBL098=2, PBL102=0, PBL104=0, PBL116=0, PBL130=0	26	PBL011=0, PBL016=0, PBL030=0, PBL039=0, PBL041=0, PBL042=1, PBL043=0, PBL045=0, PBL055=0, PBL058=1, PBL059=0, PBL060=0, PBL064=0, PBL087=0, PBL093=0, PBL097=0, PBL100=0, PBL103=0, PBL105=0, PBL110=0, PBL115=0, PBL123=0, PBL132=0, PBL138=0, PBL140=0, PBL141=0		@(nMutations)nMutations>0	4	0.142857	PBL019, PBL020, PBL071, PBL098	2	0.0769231	PBL042, PBL058			WilcoxonRanksumTest_leftTailed	Wilcoxon rank test (similar to a 2-sample t-test without assuming a normal distribution). Left-tailed, i.e. the p value is small, if the median of the distribution of measured values in the first subcohort A is significantly lower than in the second subcohort B.	0.791053	17 covariates: significantly and frequently mutated genes (MutSig2CV.q<0.1, f>=0.05)	0.977428		WilcoxonRanksumTest_rightTailed	Wilcoxon rank test (similar to a 2-sample t-test without assuming a normal distribution). Right-tailed, i.e. the p value is small, if the median of the distribution of measured values in the first subcohort A is significantly higher than in the second subcohort B.	0.218193	17 covariates: significantly and frequently mutated genes (MutSig2CV.q<0.1, f>=0.05)	0.398124
	97 samples with PBL diagnosis having (WES|SNP|FISH|IHC)	32 patients with PBL diagnosis having (WES|SNP|FISH|IHC) and Immunosuppression status positive	29 patients with PBL diagnosis having (WES|SNP|FISH|IHC) and Immunosuppression status negative		BRAF	@(nMutations)~isnan(nMutations)	28	PBL014=0, PBL019=0, PBL020=0, PBL025=0, PBL026=0, PBL027=0, PBL034=0, PBL035=1, PBL037=0, PBL040=0, PBL049=0, PBL051=0, PBL052=1, PBL062=0, PBL063=0, PBL067=0, PBL069=0, PBL070=0, PBL071=0, PBL076=0, PBL084=0, PBL088=0, PBL095=0, PBL098=0, PBL102=0, PBL104=0, PBL116=0, PBL130=0	26	PBL011=0, PBL016=0, PBL030=0, PBL039=0, PBL041=0, PBL042=0, PBL043=0, PBL045=0, PBL055=0, PBL058=0, PBL059=0, PBL060=0, PBL064=0, PBL087=0, PBL093=0, PBL097=0, PBL100=0, PBL103=0, PBL105=0, PBL110=0, PBL115=0, PBL123=0, PBL132=0, PBL138=0, PBL140=0, PBL141=1		@(nMutations)nMutations>0	2	0.0714286	PBL035, PBL052	1	0.0384615	PBL141			WilcoxonRanksumTest_leftTailed	Wilcoxon rank test (similar to a 2-sample t-test without assuming a normal distribution). Left-tailed, i.e. the p value is small, if the median of the distribution of measured values in the first subcohort A is significantly lower than in the second subcohort B.	0.70724	17 covariates: significantly and frequently mutated genes (MutSig2CV.q<0.1, f>=0.05)	0.977428		WilcoxonRanksumTest_rightTailed	Wilcoxon rank test (similar to a 2-sample t-test without assuming a normal distribution). Right-tailed, i.e. the p value is small, if the median of the distribution of measured values in the first subcohort A is significantly higher than in the second subcohort B.	0.307935	17 covariates: significantly and frequently mutated genes (MutSig2CV.q<0.1, f>=0.05)	0.436241
13 patients with PBL diagnosis having (WES|SNP|FISH|IHC) and IHC CD20 status positive <VERSUS> 82 patients with PBL diagnosis having (WES|SNP|FISH|IHC) and IHC CD20 status negative
	97 samples with PBL diagnosis having (WES|SNP|FISH|IHC)	13 patients with PBL diagnosis having (WES|SNP|FISH|IHC) and IHC CD20 status positive	82 patients with PBL diagnosis having (WES|SNP|FISH|IHC) and IHC CD20 status negative		NRAS	@(nMutations)~isnan(nMutations)	11	PBL015=0, PBL024=0, PBL027=0, PBL042=0, PBL069=0, PBL084=0, PBL087=0, PBL092=1, PBL102=0, PBL105=0, PBL140=0	73	PBL001=0, PBL002=1, PBL004=0, PBL005=0, PBL006=1, PBL007=1, PBL009=0, PBL010=0, PBL011=0, PBL013=1, PBL016=1, PBL017=1, PBL019=0, PBL020=0, PBL021=0, PBL025=0, PBL026=0, PBL030=1, PBL034=1, PBL035=0, PBL037=0, PBL039=0, PBL040=1, PBL041=1, PBL043=0, PBL045=1, PBL049=0, PBL051=0, PBL052=0, PBL053=0, PBL054=1, PBL055=0, PBL056=1, PBL058=0, PBL059=0, PBL060=1, PBL061=1, PBL062=0, PBL063=1, PBL064=0,…		@(nMutations)nMutations>0	1	0.0909091	PBL092	25	0.342466	PBL002, PBL006, PBL007, PBL013, PBL016, PBL017, PBL030, PBL034, PBL040, PBL041, PBL045, PBL054, PBL056, PBL060, PBL061, PBL063, PBL088, PBL093, PBL095, PBL098, PBL104, PBL114, PBL116, PBL122, PBL130			WilcoxonRanksumTest_leftTailed	Wilcoxon rank test (similar to a 2-sample t-test without assuming a normal distribution). Left-tailed, i.e. the p value is small, if the median of the distribution of measured values in the first subcohort A is significantly lower than in the second subcohort B.	0.0480473	17 covariates: significantly and frequently mutated genes (MutSig2CV.q<0.1, f>=0.05)	0.541699		WilcoxonRanksumTest_rightTailed	Wilcoxon rank test (similar to a 2-sample t-test without assuming a normal distribution). Right-tailed, i.e. the p value is small, if the median of the distribution of measured values in the first subcohort A is significantly higher than in the second subcohort B.	0.953584	17 covariates: significantly and frequently mutated genes (MutSig2CV.q<0.1, f>=0.05)	0.953584
	97 samples with PBL diagnosis having (WES|SNP|FISH|IHC)	13 patients with PBL diagnosis having (WES|SNP|FISH|IHC) and IHC CD20 status positive	82 patients with PBL diagnosis having (WES|SNP|FISH|IHC) and IHC CD20 status negative		STAT3	@(nMutations)~isnan(nMutations)	11	PBL015=1, PBL024=0, PBL027=0, PBL042=0, PBL069=0, PBL084=1, PBL087=0, PBL092=0, PBL102=0, PBL105=0, PBL140=0	73	PBL001=0, PBL002=0, PBL004=0, PBL005=1, PBL006=1, PBL007=0, PBL009=0, PBL010=0, PBL011=0, PBL013=1, PBL016=0, PBL017=0, PBL019=0, PBL020=1, PBL021=1, PBL025=0, PBL026=0, PBL030=0, PBL034=0, PBL035=1, PBL037=0, PBL039=0, PBL040=0, PBL041=0, PBL043=0, PBL045=0, PBL049=0, PBL051=0, PBL052=1, PBL053=1, PBL054=0, PBL055=0, PBL056=1, PBL058=0, PBL059=0, PBL060=1, PBL061=0, PBL062=0, PBL063=0, PBL064=0,…		@(nMutations)nMutations>0	2	0.181818	PBL015, PBL084	19	0.260274	PBL005, PBL006, PBL013, PBL020, PBL021, PBL035, PBL052, PBL053, PBL056, PBL060, PBL070, PBL076, PBL086, PBL090, PBL094, PBL098, PBL100, PBL110, PBL130			WilcoxonRanksumTest_leftTailed	Wilcoxon rank test (similar to a 2-sample t-test without assuming a normal distribution). Left-tailed, i.e. the p value is small, if the median of the distribution of measured values in the first subcohort A is significantly lower than in the second subcohort B.	0.291841	17 covariates: significantly and frequently mutated genes (MutSig2CV.q<0.1, f>=0.05)	0.708756		WilcoxonRanksumTest_rightTailed	Wilcoxon rank test (similar to a 2-sample t-test without assuming a normal distribution). Right-tailed, i.e. the p value is small, if the median of the distribution of measured values in the first subcohort A is significantly higher than in the second subcohort B.	0.714199	17 covariates: significantly and frequently mutated genes (MutSig2CV.q<0.1, f>=0.05)	0.892824
	97 samples with PBL diagnosis having (WES|SNP|FISH|IHC)	13 patients with PBL diagnosis having (WES|SNP|FISH|IHC) and IHC CD20 status positive	82 patients with PBL diagnosis having (WES|SNP|FISH|IHC) and IHC CD20 status negative		TP53	@(nMutations)~isnan(nMutations)	11	PBL015=0, PBL024=1, PBL027=0, PBL042=1, PBL069=0, PBL084=1, PBL087=0, PBL092=0, PBL102=0, PBL105=0, PBL140=0	73	PBL001=0, PBL002=0, PBL004=2, PBL005=0, PBL006=0, PBL007=0, PBL009=0, PBL010=0, PBL011=1, PBL013=1, PBL016=0, PBL017=0, PBL019=0, PBL020=0, PBL021=0, PBL025=0, PBL026=1, PBL030=0, PBL034=1, PBL035=0, PBL037=0, PBL039=0, PBL040=0, PBL041=0, PBL043=0, PBL045=0, PBL049=0, PBL051=0, PBL052=0, PBL053=0, PBL054=0, PBL055=0, PBL056=0, PBL058=0, PBL059=0, PBL060=0, PBL061=0, PBL062=0, PBL063=0, PBL064=1,…		@(nMutations)nMutations>0	3	0.272727	PBL024, PBL042, PBL084	9	0.123288	PBL004, PBL011, PBL013, PBL026, PBL034, PBL064, PBL078, PBL095, PBL104			WilcoxonRanksumTest_leftTailed	Wilcoxon rank test (similar to a 2-sample t-test without assuming a normal distribution). Left-tailed, i.e. the p value is small, if the median of the distribution of measured values in the first subcohort A is significantly lower than in the second subcohort B.	0.901383	17 covariates: significantly and frequently mutated genes (MutSig2CV.q<0.1, f>=0.05)	0.937081		WilcoxonRanksumTest_rightTailed	Wilcoxon rank test (similar to a 2-sample t-test without assuming a normal distribution). Right-tailed, i.e. the p value is small, if the median of the distribution of measured values in the first subcohort A is significantly higher than in the second subcohort B.	0.102468	17 covariates: significantly and frequently mutated genes (MutSig2CV.q<0.1, f>=0.05)	0.870974
	97 samples with PBL diagnosis having (WES|SNP|FISH|IHC)	13 patients with PBL diagnosis having (WES|SNP|FISH|IHC) and IHC CD20 status positive	82 patients with PBL diagnosis having (WES|SNP|FISH|IHC) and IHC CD20 status negative		TET2	@(nMutations)~isnan(nMutations)	11	PBL015=0, PBL024=0, PBL027=0, PBL042=0, PBL069=0, PBL084=1, PBL087=0, PBL092=0, PBL102=0, PBL105=0, PBL140=1	73	PBL001=0, PBL002=0, PBL004=0, PBL005=2, PBL006=0, PBL007=0, PBL009=0, PBL010=0, PBL011=0, PBL013=0, PBL016=0, PBL017=0, PBL019=0, PBL020=0, PBL021=0, PBL025=0, PBL026=0, PBL030=0, PBL034=0, PBL035=0, PBL037=0, PBL039=0, PBL040=0, PBL041=0, PBL043=1, PBL045=2, PBL049=0, PBL051=0, PBL052=0, PBL053=0, PBL054=0, PBL055=0, PBL056=2, PBL058=0, PBL059=0, PBL060=1, PBL061=0, PBL062=0, PBL063=0, PBL064=0,…		@(nMutations)nMutations>0	2	0.181818	PBL084, PBL140	8	0.109589	PBL005, PBL043, PBL045, PBL056, PBL060, PBL070, PBL094, PBL116			WilcoxonRanksumTest_leftTailed	Wilcoxon rank test (similar to a 2-sample t-test without assuming a normal distribution). Left-tailed, i.e. the p value is small, if the median of the distribution of measured values in the first subcohort A is significantly lower than in the second subcohort B.	0.718351	17 covariates: significantly and frequently mutated genes (MutSig2CV.q<0.1, f>=0.05)	0.85815		WilcoxonRanksumTest_rightTailed	Wilcoxon rank test (similar to a 2-sample t-test without assuming a normal distribution). Right-tailed, i.e. the p value is small, if the median of the distribution of measured values in the first subcohort A is significantly higher than in the second subcohort B.	0.289666	17 covariates: significantly and frequently mutated genes (MutSig2CV.q<0.1, f>=0.05)	0.892824
	97 samples with PBL diagnosis having (WES|SNP|FISH|IHC)	13 patients with PBL diagnosis having (WES|SNP|FISH|IHC) and IHC CD20 status positive	82 patients with PBL diagnosis having (WES|SNP|FISH|IHC) and IHC CD20 status negative		ATN1	@(nMutations)~isnan(nMutations)	11	PBL015=0, PBL024=0, PBL027=0, PBL042=0, PBL069=0, PBL084=0, PBL087=1, PBL092=0, PBL102=0, PBL105=0, PBL140=1	73	PBL001=0, PBL002=0, PBL004=0, PBL005=0, PBL006=0, PBL007=0, PBL009=0, PBL010=0, PBL011=0, PBL013=0, PBL016=0, PBL017=0, PBL019=0, PBL020=0, PBL021=0, PBL025=0, PBL026=0, PBL030=0, PBL034=0, PBL035=0, PBL037=0, PBL039=0, PBL040=0, PBL041=0, PBL043=0, PBL045=1, PBL049=0, PBL051=0, PBL052=0, PBL053=1, PBL054=0, PBL055=0, PBL056=0, PBL058=0, PBL059=0, PBL060=0, PBL061=0, PBL062=0, PBL063=0, PBL064=0,…		@(nMutations)nMutations>0	2	0.181818	PBL087, PBL140	8	0.109589	PBL045, PBL053, PBL070, PBL073, PBL076, PBL090, PBL093, PBL123			WilcoxonRanksumTest_leftTailed	Wilcoxon rank test (similar to a 2-sample t-test without assuming a normal distribution). Left-tailed, i.e. the p value is small, if the median of the distribution of measured values in the first subcohort A is significantly lower than in the second subcohort B.	0.757191	17 covariates: significantly and frequently mutated genes (MutSig2CV.q<0.1, f>=0.05)	0.85815		WilcoxonRanksumTest_rightTailed	Wilcoxon rank test (similar to a 2-sample t-test without assuming a normal distribution). Right-tailed, i.e. the p value is small, if the median of the distribution of measured values in the first subcohort A is significantly higher than in the second subcohort B.	0.250264	17 covariates: significantly and frequently mutated genes (MutSig2CV.q<0.1, f>=0.05)	0.892824
	97 samples with PBL diagnosis having (WES|SNP|FISH|IHC)	13 patients with PBL diagnosis having (WES|SNP|FISH|IHC) and IHC CD20 status positive	82 patients with PBL diagnosis having (WES|SNP|FISH|IHC) and IHC CD20 status negative		KRAS	@(nMutations)~isnan(nMutations)	11	PBL015=1, PBL024=0, PBL027=0, PBL042=0, PBL069=0, PBL084=0, PBL087=0, PBL092=0, PBL102=0, PBL105=0, PBL140=0	73	PBL001=0, PBL002=0, PBL004=0, PBL005=1, PBL006=0, PBL007=0, PBL009=0, PBL010=0, PBL011=0, PBL013=0, PBL016=0, PBL017=0, PBL019=0, PBL020=0, PBL021=0, PBL025=0, PBL026=0, PBL030=0, PBL034=0, PBL035=0, PBL037=0, PBL039=1, PBL040=0, PBL041=0, PBL043=0, PBL045=0, PBL049=0, PBL051=0, PBL052=0, PBL053=0, PBL054=0, PBL055=0, PBL056=0, PBL058=0, PBL059=0, PBL060=0, PBL061=0, PBL062=0, PBL063=0, PBL064=0,…		@(nMutations)nMutations>0	1	0.0909091	PBL015	8	0.109589	PBL005, PBL039, PBL068, PBL071, PBL090, PBL097, PBL106, PBL118			WilcoxonRanksumTest_leftTailed	Wilcoxon rank test (similar to a 2-sample t-test without assuming a normal distribution). Left-tailed, i.e. the p value is small, if the median of the distribution of measured values in the first subcohort A is significantly lower than in the second subcohort B.	0.43123	17 covariates: significantly and frequently mutated genes (MutSig2CV.q<0.1, f>=0.05)	0.823478		WilcoxonRanksumTest_rightTailed	Wilcoxon rank test (similar to a 2-sample t-test without assuming a normal distribution). Right-tailed, i.e. the p value is small, if the median of the distribution of measured values in the first subcohort A is significantly higher than in the second subcohort B.	0.578475	17 covariates: significantly and frequently mutated genes (MutSig2CV.q<0.1, f>=0.05)	0.892824
	97 samples with PBL diagnosis having (WES|SNP|FISH|IHC)	13 patients with PBL diagnosis having (WES|SNP|FISH|IHC) and IHC CD20 status positive	82 patients with PBL diagnosis having (WES|SNP|FISH|IHC) and IHC CD20 status negative		SPG11	@(nMutations)~isnan(nMutations)	11	PBL015=0, PBL024=1, PBL027=0, PBL042=0, PBL069=0, PBL084=0, PBL087=0, PBL092=0, PBL102=0, PBL105=0, PBL140=0	73	PBL001=0, PBL002=0, PBL004=0, PBL005=0, PBL006=0, PBL007=0, PBL009=0, PBL010=0, PBL011=0, PBL013=0, PBL016=0, PBL017=0, PBL019=0, PBL020=0, PBL021=0, PBL025=0, PBL026=0, PBL030=0, PBL034=0, PBL035=0, PBL037=0, PBL039=0, PBL040=0, PBL041=1, PBL043=0, PBL045=0, PBL049=0, PBL051=0, PBL052=0, PBL053=0, PBL054=0, PBL055=0, PBL056=1, PBL058=0, PBL059=0, PBL060=0, PBL061=0, PBL062=0, PBL063=0, PBL064=0,…		@(nMutations)nMutations>0	1	0.0909091	PBL024	7	0.0958904	PBL041, PBL056, PBL073, PBL076, PBL081, PBL130, PBL138			WilcoxonRanksumTest_leftTailed	Wilcoxon rank test (similar to a 2-sample t-test without assuming a normal distribution). Left-tailed, i.e. the p value is small, if the median of the distribution of measured values in the first subcohort A is significantly lower than in the second subcohort B.	0.484399	17 covariates: significantly and frequently mutated genes (MutSig2CV.q<0.1, f>=0.05)	0.823478		WilcoxonRanksumTest_rightTailed	Wilcoxon rank test (similar to a 2-sample t-test without assuming a normal distribution). Right-tailed, i.e. the p value is small, if the median of the distribution of measured values in the first subcohort A is significantly higher than in the second subcohort B.	0.52599	17 covariates: significantly and frequently mutated genes (MutSig2CV.q<0.1, f>=0.05)	0.892824
	97 samples with PBL diagnosis having (WES|SNP|FISH|IHC)	13 patients with PBL diagnosis having (WES|SNP|FISH|IHC) and IHC CD20 status positive	82 patients with PBL diagnosis having (WES|SNP|FISH|IHC) and IHC CD20 status negative		ATXN3	@(nMutations)~isnan(nMutations)	11	PBL015=0, PBL024=0, PBL027=0, PBL042=0, PBL069=0, PBL084=0, PBL087=0, PBL092=0, PBL102=0, PBL105=0, PBL140=0	73	PBL001=0, PBL002=0, PBL004=0, PBL005=0, PBL006=0, PBL007=0, PBL009=0, PBL010=0, PBL011=0, PBL013=0, PBL016=0, PBL017=0, PBL019=1, PBL020=0, PBL021=0, PBL025=0, PBL026=0, PBL030=0, PBL034=0, PBL035=1, PBL037=0, PBL039=0, PBL040=0, PBL041=0, PBL043=0, PBL045=0, PBL049=0, PBL051=0, PBL052=1, PBL053=0, PBL054=0, PBL055=0, PBL056=0, PBL058=0, PBL059=0, PBL060=0, PBL061=0, PBL062=0, PBL063=0, PBL064=0,…		@(nMutations)nMutations>0	0	0		5	0.0684932	PBL019, PBL035, PBL052, PBL073, PBL081			WilcoxonRanksumTest_leftTailed	Wilcoxon rank test (similar to a 2-sample t-test without assuming a normal distribution). Left-tailed, i.e. the p value is small, if the median of the distribution of measured values in the first subcohort A is significantly lower than in the second subcohort B.	0.191188	17 covariates: significantly and frequently mutated genes (MutSig2CV.q<0.1, f>=0.05)	0.541699		WilcoxonRanksumTest_rightTailed	Wilcoxon rank test (similar to a 2-sample t-test without assuming a normal distribution). Right-tailed, i.e. the p value is small, if the median of the distribution of measured values in the first subcohort A is significantly higher than in the second subcohort B.	0.8175	17 covariates: significantly and frequently mutated genes (MutSig2CV.q<0.1, f>=0.05)	0.892824
	97 samples with PBL diagnosis having (WES|SNP|FISH|IHC)	13 patients with PBL diagnosis having (WES|SNP|FISH|IHC) and IHC CD20 status positive	82 patients with PBL diagnosis having (WES|SNP|FISH|IHC) and IHC CD20 status negative		USF3	@(nMutations)~isnan(nMutations)	11	PBL015=0, PBL024=0, PBL027=0, PBL042=0, PBL069=0, PBL084=0, PBL087=1, PBL092=0, PBL102=0, PBL105=0, PBL140=0	73	PBL001=1, PBL002=0, PBL004=0, PBL005=0, PBL006=0, PBL007=0, PBL009=0, PBL010=0, PBL011=0, PBL013=0, PBL016=0, PBL017=0, PBL019=0, PBL020=0, PBL021=0, PBL025=0, PBL026=0, PBL030=0, PBL034=0, PBL035=0, PBL037=0, PBL039=0, PBL040=1, PBL041=0, PBL043=0, PBL045=0, PBL049=0, PBL051=0, PBL052=0, PBL053=0, PBL054=0, PBL055=0, PBL056=0, PBL058=0, PBL059=0, PBL060=0, PBL061=0, PBL062=0, PBL063=0, PBL064=0,…		@(nMutations)nMutations>0	1	0.0909091	PBL087	6	0.0821918	PBL001, PBL040, PBL067, PBL095, PBL104, PBL132			WilcoxonRanksumTest_leftTailed	Wilcoxon rank test (similar to a 2-sample t-test without assuming a normal distribution). Left-tailed, i.e. the p value is small, if the median of the distribution of measured values in the first subcohort A is significantly lower than in the second subcohort B.	0.544106	17 covariates: significantly and frequently mutated genes (MutSig2CV.q<0.1, f>=0.05)	0.840891		WilcoxonRanksumTest_rightTailed	Wilcoxon rank test (similar to a 2-sample t-test without assuming a normal distribution). Right-tailed, i.e. the p value is small, if the median of the distribution of measured values in the first subcohort A is significantly higher than in the second subcohort B.	0.466891	17 covariates: significantly and frequently mutated genes (MutSig2CV.q<0.1, f>=0.05)	0.892824
	97 samples with PBL diagnosis having (WES|SNP|FISH|IHC)	13 patients with PBL diagnosis having (WES|SNP|FISH|IHC) and IHC CD20 status positive	82 patients with PBL diagnosis having (WES|SNP|FISH|IHC) and IHC CD20 status negative		BIRC8	@(nMutations)~isnan(nMutations)	11	PBL015=0, PBL024=0, PBL027=0, PBL042=0, PBL069=0, PBL084=0, PBL087=0, PBL092=0, PBL102=0, PBL105=0, PBL140=0	73	PBL001=0, PBL002=0, PBL004=0, PBL005=0, PBL006=0, PBL007=0, PBL009=0, PBL010=0, PBL011=0, PBL013=0, PBL016=1, PBL017=0, PBL019=1, PBL020=0, PBL021=0, PBL025=0, PBL026=0, PBL030=0, PBL034=0, PBL035=1, PBL037=0, PBL039=0, PBL040=0, PBL041=0, PBL043=0, PBL045=0, PBL049=0, PBL051=0, PBL052=0, PBL053=0, PBL054=0, PBL055=0, PBL056=0, PBL058=0, PBL059=0, PBL060=0, PBL061=0, PBL062=0, PBL063=0, PBL064=0,…		@(nMutations)nMutations>0	0	0		6	0.0821918	PBL016, PBL019, PBL035, PBL073, PBL090, PBL138			WilcoxonRanksumTest_leftTailed	Wilcoxon rank test (similar to a 2-sample t-test without assuming a normal distribution). Left-tailed, i.e. the p value is small, if the median of the distribution of measured values in the first subcohort A is significantly lower than in the second subcohort B.	0.167025	17 covariates: significantly and frequently mutated genes (MutSig2CV.q<0.1, f>=0.05)	0.541699		WilcoxonRanksumTest_rightTailed	Wilcoxon rank test (similar to a 2-sample t-test without assuming a normal distribution). Right-tailed, i.e. the p value is small, if the median of the distribution of measured values in the first subcohort A is significantly higher than in the second subcohort B.	0.840305	17 covariates: significantly and frequently mutated genes (MutSig2CV.q<0.1, f>=0.05)	0.892824
	97 samples with PBL diagnosis having (WES|SNP|FISH|IHC)	13 patients with PBL diagnosis having (WES|SNP|FISH|IHC) and IHC CD20 status positive	82 patients with PBL diagnosis having (WES|SNP|FISH|IHC) and IHC CD20 status negative		CFAP44	@(nMutations)~isnan(nMutations)	11	PBL015=0, PBL024=0, PBL027=0, PBL042=1, PBL069=1, PBL084=0, PBL087=0, PBL092=0, PBL102=0, PBL105=0, PBL140=0	73	PBL001=0, PBL002=0, PBL004=0, PBL005=0, PBL006=0, PBL007=0, PBL009=0, PBL010=0, PBL011=0, PBL013=0, PBL016=0, PBL017=0, PBL019=0, PBL020=0, PBL021=0, PBL025=0, PBL026=0, PBL030=0, PBL034=0, PBL035=0, PBL037=0, PBL039=0, PBL040=0, PBL041=0, PBL043=0, PBL045=0, PBL049=0, PBL051=0, PBL052=1, PBL053=0, PBL054=0, PBL055=0, PBL056=0, PBL058=0, PBL059=0, PBL060=0, PBL061=0, PBL062=0, PBL063=0, PBL064=0,…		@(nMutations)nMutations>0	2	0.181818	PBL042, PBL069	4	0.0547945	PBL052, PBL076, PBL078, PBL086			WilcoxonRanksumTest_leftTailed	Wilcoxon rank test (similar to a 2-sample t-test without assuming a normal distribution). Left-tailed, i.e. the p value is small, if the median of the distribution of measured values in the first subcohort A is significantly lower than in the second subcohort B.	0.937081	17 covariates: significantly and frequently mutated genes (MutSig2CV.q<0.1, f>=0.05)	0.937081		WilcoxonRanksumTest_rightTailed	Wilcoxon rank test (similar to a 2-sample t-test without assuming a normal distribution). Right-tailed, i.e. the p value is small, if the median of the distribution of measured values in the first subcohort A is significantly higher than in the second subcohort B.	0.0666782	17 covariates: significantly and frequently mutated genes (MutSig2CV.q<0.1, f>=0.05)	0.870974
	97 samples with PBL diagnosis having (WES|SNP|FISH|IHC)	13 patients with PBL diagnosis having (WES|SNP|FISH|IHC) and IHC CD20 status positive	82 patients with PBL diagnosis having (WES|SNP|FISH|IHC) and IHC CD20 status negative		ASH1L	@(nMutations)~isnan(nMutations)	11	PBL015=0, PBL024=0, PBL027=0, PBL042=0, PBL069=0, PBL084=0, PBL087=0, PBL092=0, PBL102=0, PBL105=0, PBL140=0	73	PBL001=0, PBL002=1, PBL004=0, PBL005=0, PBL006=0, PBL007=1, PBL009=0, PBL010=0, PBL011=0, PBL013=0, PBL016=0, PBL017=0, PBL019=0, PBL020=0, PBL021=0, PBL025=0, PBL026=0, PBL030=0, PBL034=0, PBL035=0, PBL037=0, PBL039=0, PBL040=0, PBL041=0, PBL043=0, PBL045=0, PBL049=1, PBL051=0, PBL052=0, PBL053=0, PBL054=0, PBL055=0, PBL056=0, PBL058=0, PBL059=0, PBL060=0, PBL061=0, PBL062=0, PBL063=0, PBL064=0,…		@(nMutations)nMutations>0	0	0		5	0.0684932	PBL002, PBL007, PBL049, PBL071, PBL095			WilcoxonRanksumTest_leftTailed	Wilcoxon rank test (similar to a 2-sample t-test without assuming a normal distribution). Left-tailed, i.e. the p value is small, if the median of the distribution of measured values in the first subcohort A is significantly lower than in the second subcohort B.	0.191188	17 covariates: significantly and frequently mutated genes (MutSig2CV.q<0.1, f>=0.05)	0.541699		WilcoxonRanksumTest_rightTailed	Wilcoxon rank test (similar to a 2-sample t-test without assuming a normal distribution). Right-tailed, i.e. the p value is small, if the median of the distribution of measured values in the first subcohort A is significantly higher than in the second subcohort B.	0.8175	17 covariates: significantly and frequently mutated genes (MutSig2CV.q<0.1, f>=0.05)	0.892824
	97 samples with PBL diagnosis having (WES|SNP|FISH|IHC)	13 patients with PBL diagnosis having (WES|SNP|FISH|IHC) and IHC CD20 status positive	82 patients with PBL diagnosis having (WES|SNP|FISH|IHC) and IHC CD20 status negative		CAMSAP1	@(nMutations)~isnan(nMutations)	11	PBL015=0, PBL024=0, PBL027=0, PBL042=0, PBL069=0, PBL084=0, PBL087=0, PBL092=0, PBL102=0, PBL105=0, PBL140=0	73	PBL001=0, PBL002=0, PBL004=0, PBL005=0, PBL006=0, PBL007=0, PBL009=0, PBL010=0, PBL011=0, PBL013=0, PBL016=0, PBL017=0, PBL019=0, PBL020=0, PBL021=0, PBL025=0, PBL026=0, PBL030=0, PBL034=0, PBL035=0, PBL037=0, PBL039=0, PBL040=0, PBL041=0, PBL043=0, PBL045=0, PBL049=0, PBL051=0, PBL052=0, PBL053=0, PBL054=0, PBL055=0, PBL056=0, PBL058=0, PBL059=0, PBL060=0, PBL061=0, PBL062=0, PBL063=0, PBL064=0,…		@(nMutations)nMutations>0	0	0		5	0.0684932	PBL067, PBL071, PBL078, PBL086, PBL098			WilcoxonRanksumTest_leftTailed	Wilcoxon rank test (similar to a 2-sample t-test without assuming a normal distribution). Left-tailed, i.e. the p value is small, if the median of the distribution of measured values in the first subcohort A is significantly lower than in the second subcohort B.	0.191188	17 covariates: significantly and frequently mutated genes (MutSig2CV.q<0.1, f>=0.05)	0.541699		WilcoxonRanksumTest_rightTailed	Wilcoxon rank test (similar to a 2-sample t-test without assuming a normal distribution). Right-tailed, i.e. the p value is small, if the median of the distribution of measured values in the first subcohort A is significantly higher than in the second subcohort B.	0.8175	17 covariates: significantly and frequently mutated genes (MutSig2CV.q<0.1, f>=0.05)	0.892824
	97 samples with PBL diagnosis having (WES|SNP|FISH|IHC)	13 patients with PBL diagnosis having (WES|SNP|FISH|IHC) and IHC CD20 status positive	82 patients with PBL diagnosis having (WES|SNP|FISH|IHC) and IHC CD20 status negative		GSDME	@(nMutations)~isnan(nMutations)	11	PBL015=1, PBL024=0, PBL027=0, PBL042=0, PBL069=0, PBL084=0, PBL087=0, PBL092=0, PBL102=0, PBL105=0, PBL140=0	73	PBL001=0, PBL002=0, PBL004=0, PBL005=0, PBL006=0, PBL007=0, PBL009=0, PBL010=0, PBL011=0, PBL013=0, PBL016=0, PBL017=0, PBL019=0, PBL020=0, PBL021=0, PBL025=0, PBL026=0, PBL030=0, PBL034=0, PBL035=0, PBL037=0, PBL039=0, PBL040=0, PBL041=0, PBL043=0, PBL045=0, PBL049=0, PBL051=0, PBL052=0, PBL053=0, PBL054=0, PBL055=0, PBL056=0, PBL058=0, PBL059=0, PBL060=0, PBL061=0, PBL062=0, PBL063=0, PBL064=0,…		@(nMutations)nMutations>0	1	0.0909091	PBL015	4	0.0547945	PBL078, PBL094, PBL095, PBL130			WilcoxonRanksumTest_leftTailed	Wilcoxon rank test (similar to a 2-sample t-test without assuming a normal distribution). Left-tailed, i.e. the p value is small, if the median of the distribution of measured values in the first subcohort A is significantly lower than in the second subcohort B.	0.686266	17 covariates: significantly and frequently mutated genes (MutSig2CV.q<0.1, f>=0.05)	0.85815		WilcoxonRanksumTest_rightTailed	Wilcoxon rank test (similar to a 2-sample t-test without assuming a normal distribution). Right-tailed, i.e. the p value is small, if the median of the distribution of measured values in the first subcohort A is significantly higher than in the second subcohort B.	0.325296	17 covariates: significantly and frequently mutated genes (MutSig2CV.q<0.1, f>=0.05)	0.892824
	97 samples with PBL diagnosis having (WES|SNP|FISH|IHC)	13 patients with PBL diagnosis having (WES|SNP|FISH|IHC) and IHC CD20 status positive	82 patients with PBL diagnosis having (WES|SNP|FISH|IHC) and IHC CD20 status negative		NUP205	@(nMutations)~isnan(nMutations)	11	PBL015=0, PBL024=0, PBL027=0, PBL042=0, PBL069=0, PBL084=1, PBL087=0, PBL092=0, PBL102=0, PBL105=0, PBL140=0	73	PBL001=0, PBL002=0, PBL004=0, PBL005=0, PBL006=0, PBL007=0, PBL009=0, PBL010=0, PBL011=0, PBL013=0, PBL016=0, PBL017=0, PBL019=1, PBL020=0, PBL021=0, PBL025=0, PBL026=1, PBL030=0, PBL034=0, PBL035=0, PBL037=0, PBL039=0, PBL040=0, PBL041=0, PBL043=0, PBL045=0, PBL049=1, PBL051=0, PBL052=0, PBL053=0, PBL054=0, PBL055=0, PBL056=0, PBL058=0, PBL059=0, PBL060=0, PBL061=0, PBL062=0, PBL063=0, PBL064=0,…		@(nMutations)nMutations>0	1	0.0909091	PBL084	4	0.0547945	PBL019, PBL026, PBL049, PBL090			WilcoxonRanksumTest_leftTailed	Wilcoxon rank test (similar to a 2-sample t-test without assuming a normal distribution). Left-tailed, i.e. the p value is small, if the median of the distribution of measured values in the first subcohort A is significantly lower than in the second subcohort B.	0.686266	17 covariates: significantly and frequently mutated genes (MutSig2CV.q<0.1, f>=0.05)	0.85815		WilcoxonRanksumTest_rightTailed	Wilcoxon rank test (similar to a 2-sample t-test without assuming a normal distribution). Right-tailed, i.e. the p value is small, if the median of the distribution of measured values in the first subcohort A is significantly higher than in the second subcohort B.	0.325296	17 covariates: significantly and frequently mutated genes (MutSig2CV.q<0.1, f>=0.05)	0.892824
	97 samples with PBL diagnosis having (WES|SNP|FISH|IHC)	13 patients with PBL diagnosis having (WES|SNP|FISH|IHC) and IHC CD20 status positive	82 patients with PBL diagnosis having (WES|SNP|FISH|IHC) and IHC CD20 status negative		MYC	@(nMutations)~isnan(nMutations)	11	PBL015=0, PBL024=0, PBL027=0, PBL042=1, PBL069=0, PBL084=0, PBL087=0, PBL092=0, PBL102=0, PBL105=0, PBL140=0	73	PBL001=0, PBL002=0, PBL004=0, PBL005=0, PBL006=0, PBL007=0, PBL009=1, PBL010=0, PBL011=0, PBL013=0, PBL016=0, PBL017=0, PBL019=1, PBL020=1, PBL021=0, PBL025=0, PBL026=0, PBL030=0, PBL034=0, PBL035=0, PBL037=0, PBL039=0, PBL040=0, PBL041=0, PBL043=0, PBL045=0, PBL049=0, PBL051=0, PBL052=0, PBL053=0, PBL054=0, PBL055=0, PBL056=0, PBL058=1, PBL059=0, PBL060=0, PBL061=0, PBL062=0, PBL063=0, PBL064=0,…		@(nMutations)nMutations>0	1	0.0909091	PBL042	7	0.0958904	PBL009, PBL019, PBL020, PBL058, PBL071, PBL098, PBL114			WilcoxonRanksumTest_leftTailed	Wilcoxon rank test (similar to a 2-sample t-test without assuming a normal distribution). Left-tailed, i.e. the p value is small, if the median of the distribution of measured values in the first subcohort A is significantly lower than in the second subcohort B.	0.479214	17 covariates: significantly and frequently mutated genes (MutSig2CV.q<0.1, f>=0.05)	0.823478		WilcoxonRanksumTest_rightTailed	Wilcoxon rank test (similar to a 2-sample t-test without assuming a normal distribution). Right-tailed, i.e. the p value is small, if the median of the distribution of measured values in the first subcohort A is significantly higher than in the second subcohort B.	0.531161	17 covariates: significantly and frequently mutated genes (MutSig2CV.q<0.1, f>=0.05)	0.892824
	97 samples with PBL diagnosis having (WES|SNP|FISH|IHC)	13 patients with PBL diagnosis having (WES|SNP|FISH|IHC) and IHC CD20 status positive	82 patients with PBL diagnosis having (WES|SNP|FISH|IHC) and IHC CD20 status negative		BRAF	@(nMutations)~isnan(nMutations)	11	PBL015=0, PBL024=0, PBL027=0, PBL042=0, PBL069=0, PBL084=0, PBL087=0, PBL092=0, PBL102=0, PBL105=0, PBL140=0	73	PBL001=0, PBL002=0, PBL004=0, PBL005=1, PBL006=0, PBL007=0, PBL009=0, PBL010=0, PBL011=0, PBL013=0, PBL016=0, PBL017=0, PBL019=0, PBL020=0, PBL021=0, PBL025=0, PBL026=0, PBL030=0, PBL034=0, PBL035=1, PBL037=0, PBL039=0, PBL040=0, PBL041=0, PBL043=0, PBL045=0, PBL049=0, PBL051=0, PBL052=1, PBL053=0, PBL054=0, PBL055=0, PBL056=0, PBL058=0, PBL059=0, PBL060=0, PBL061=0, PBL062=0, PBL063=0, PBL064=0,…		@(nMutations)nMutations>0	0	0		5	0.0684932	PBL005, PBL035, PBL052, PBL094, PBL141			WilcoxonRanksumTest_leftTailed	Wilcoxon rank test (similar to a 2-sample t-test without assuming a normal distribution). Left-tailed, i.e. the p value is small, if the median of the distribution of measured values in the first subcohort A is significantly lower than in the second subcohort B.	0.191188	17 covariates: significantly and frequently mutated genes (MutSig2CV.q<0.1, f>=0.05)	0.541699		WilcoxonRanksumTest_rightTailed	Wilcoxon rank test (similar to a 2-sample t-test without assuming a normal distribution). Right-tailed, i.e. the p value is small, if the median of the distribution of measured values in the first subcohort A is significantly higher than in the second subcohort B.	0.8175	17 covariates: significantly and frequently mutated genes (MutSig2CV.q<0.1, f>=0.05)	0.892824
9 patients with PBL diagnosis having (WES|SNP|FISH|IHC) and high risk IPI (4 or 5) <VERSUS> 32 patients with PBL diagnosis having (WES|SNP|FISH|IHC) and low or intermediate risk IPI (0-3)
	97 samples with PBL diagnosis having (WES|SNP|FISH|IHC)	9 patients with PBL diagnosis having (WES|SNP|FISH|IHC) and high risk IPI (4 or 5)	32 patients with PBL diagnosis having (WES|SNP|FISH|IHC) and low or intermediate risk IPI (0-3)		NRAS	@(nMutations)~isnan(nMutations)	7	PBL007=1, PBL041=1, PBL043=0, PBL045=1, PBL097=0, PBL102=0, PBL104=1	28	PBL030=1, PBL034=1, PBL035=0, PBL037=0, PBL040=1, PBL042=0, PBL049=0, PBL051=0, PBL052=0, PBL055=0, PBL058=0, PBL059=0, PBL087=0, PBL093=1, PBL095=1, PBL098=1, PBL100=0, PBL103=0, PBL105=0, PBL110=0, PBL115=0, PBL116=1, PBL123=0, PBL130=1, PBL132=0, PBL138=0, PBL140=0, PBL141=0		@(nMutations)nMutations>0	4	0.571429	PBL007, PBL041, PBL045, PBL104	8	0.285714	PBL030, PBL034, PBL040, PBL093, PBL095, PBL098, PBL116, PBL130			WilcoxonRanksumTest_leftTailed	Wilcoxon rank test (similar to a 2-sample t-test without assuming a normal distribution). Left-tailed, i.e. the p value is small, if the median of the distribution of measured values in the first subcohort A is significantly lower than in the second subcohort B.	0.923498	17 covariates: significantly and frequently mutated genes (MutSig2CV.q<0.1, f>=0.05)	0.980841		WilcoxonRanksumTest_rightTailed	Wilcoxon rank test (similar to a 2-sample t-test without assuming a normal distribution). Right-tailed, i.e. the p value is small, if the median of the distribution of measured values in the first subcohort A is significantly higher than in the second subcohort B.	0.0839693	17 covariates: significantly and frequently mutated genes (MutSig2CV.q<0.1, f>=0.05)	0.475826
	97 samples with PBL diagnosis having (WES|SNP|FISH|IHC)	9 patients with PBL diagnosis having (WES|SNP|FISH|IHC) and high risk IPI (4 or 5)	32 patients with PBL diagnosis having (WES|SNP|FISH|IHC) and low or intermediate risk IPI (0-3)		STAT3	@(nMutations)~isnan(nMutations)	7	PBL007=0, PBL041=0, PBL043=0, PBL045=0, PBL097=0, PBL102=0, PBL104=0	28	PBL030=0, PBL034=0, PBL035=1, PBL037=0, PBL040=0, PBL042=0, PBL049=0, PBL051=0, PBL052=1, PBL055=0, PBL058=0, PBL059=0, PBL087=0, PBL093=0, PBL095=0, PBL098=1, PBL100=1, PBL103=0, PBL105=0, PBL110=1, PBL115=0, PBL116=0, PBL123=0, PBL130=1, PBL132=0, PBL138=0, PBL140=0, PBL141=0		@(nMutations)nMutations>0	0	0		6	0.214286	PBL035, PBL052, PBL098, PBL100, PBL110, PBL130			WilcoxonRanksumTest_leftTailed	Wilcoxon rank test (similar to a 2-sample t-test without assuming a normal distribution). Left-tailed, i.e. the p value is small, if the median of the distribution of measured values in the first subcohort A is significantly lower than in the second subcohort B.	0.0977368	17 covariates: significantly and frequently mutated genes (MutSig2CV.q<0.1, f>=0.05)	0.613346		WilcoxonRanksumTest_rightTailed	Wilcoxon rank test (similar to a 2-sample t-test without assuming a normal distribution). Right-tailed, i.e. the p value is small, if the median of the distribution of measured values in the first subcohort A is significantly higher than in the second subcohort B.	0.912721	17 covariates: significantly and frequently mutated genes (MutSig2CV.q<0.1, f>=0.05)	0.912721
	97 samples with PBL diagnosis having (WES|SNP|FISH|IHC)	9 patients with PBL diagnosis having (WES|SNP|FISH|IHC) and high risk IPI (4 or 5)	32 patients with PBL diagnosis having (WES|SNP|FISH|IHC) and low or intermediate risk IPI (0-3)		TP53	@(nMutations)~isnan(nMutations)	7	PBL007=0, PBL041=0, PBL043=0, PBL045=0, PBL097=0, PBL102=0, PBL104=1	28	PBL030=0, PBL034=1, PBL035=0, PBL037=0, PBL040=0, PBL042=1, PBL049=0, PBL051=0, PBL052=0, PBL055=0, PBL058=0, PBL059=0, PBL087=0, PBL093=0, PBL095=1, PBL098=0, PBL100=0, PBL103=0, PBL105=0, PBL110=0, PBL115=0, PBL116=0, PBL123=0, PBL130=0, PBL132=0, PBL138=0, PBL140=0, PBL141=0		@(nMutations)nMutations>0	1	0.142857	PBL104	3	0.107143	PBL034, PBL042, PBL095			WilcoxonRanksumTest_leftTailed	Wilcoxon rank test (similar to a 2-sample t-test without assuming a normal distribution). Left-tailed, i.e. the p value is small, if the median of the distribution of measured values in the first subcohort A is significantly lower than in the second subcohort B.	0.617614	17 covariates: significantly and frequently mutated genes (MutSig2CV.q<0.1, f>=0.05)	0.874953		WilcoxonRanksumTest_rightTailed	Wilcoxon rank test (similar to a 2-sample t-test without assuming a normal distribution). Right-tailed, i.e. the p value is small, if the median of the distribution of measured values in the first subcohort A is significantly higher than in the second subcohort B.	0.411217	17 covariates: significantly and frequently mutated genes (MutSig2CV.q<0.1, f>=0.05)	0.876726
	97 samples with PBL diagnosis having (WES|SNP|FISH|IHC)	9 patients with PBL diagnosis having (WES|SNP|FISH|IHC) and high risk IPI (4 or 5)	32 patients with PBL diagnosis having (WES|SNP|FISH|IHC) and low or intermediate risk IPI (0-3)		TET2	@(nMutations)~isnan(nMutations)	7	PBL007=0, PBL041=0, PBL043=1, PBL045=2, PBL097=0, PBL102=0, PBL104=0	28	PBL030=0, PBL034=0, PBL035=0, PBL037=0, PBL040=0, PBL042=0, PBL049=0, PBL051=0, PBL052=0, PBL055=0, PBL058=0, PBL059=0, PBL087=0, PBL093=0, PBL095=0, PBL098=0, PBL100=0, PBL103=0, PBL105=0, PBL110=0, PBL115=0, PBL116=2, PBL123=0, PBL130=0, PBL132=0, PBL138=0, PBL140=1, PBL141=0		@(nMutations)nMutations>0	2	0.285714	PBL043, PBL045	2	0.0714286	PBL116, PBL140			WilcoxonRanksumTest_leftTailed	Wilcoxon rank test (similar to a 2-sample t-test without assuming a normal distribution). Left-tailed, i.e. the p value is small, if the median of the distribution of measured values in the first subcohort A is significantly lower than in the second subcohort B.	0.945792	17 covariates: significantly and frequently mutated genes (MutSig2CV.q<0.1, f>=0.05)	0.980841		WilcoxonRanksumTest_rightTailed	Wilcoxon rank test (similar to a 2-sample t-test without assuming a normal distribution). Right-tailed, i.e. the p value is small, if the median of the distribution of measured values in the first subcohort A is significantly higher than in the second subcohort B.	0.0629238	17 covariates: significantly and frequently mutated genes (MutSig2CV.q<0.1, f>=0.05)	0.475826
	97 samples with PBL diagnosis having (WES|SNP|FISH|IHC)	9 patients with PBL diagnosis having (WES|SNP|FISH|IHC) and high risk IPI (4 or 5)	32 patients with PBL diagnosis having (WES|SNP|FISH|IHC) and low or intermediate risk IPI (0-3)		ATN1	@(nMutations)~isnan(nMutations)	7	PBL007=0, PBL041=0, PBL043=0, PBL045=1, PBL097=0, PBL102=0, PBL104=0	28	PBL030=0, PBL034=0, PBL035=0, PBL037=0, PBL040=0, PBL042=0, PBL049=0, PBL051=0, PBL052=0, PBL055=0, PBL058=0, PBL059=0, PBL087=1, PBL093=1, PBL095=0, PBL098=0, PBL100=0, PBL103=0, PBL105=0, PBL110=0, PBL115=0, PBL116=0, PBL123=1, PBL130=0, PBL132=0, PBL138=0, PBL140=1, PBL141=0		@(nMutations)nMutations>0	1	0.142857	PBL045	4	0.142857	PBL087, PBL093, PBL123, PBL140			WilcoxonRanksumTest_leftTailed	Wilcoxon rank test (similar to a 2-sample t-test without assuming a normal distribution). Left-tailed, i.e. the p value is small, if the median of the distribution of measured values in the first subcohort A is significantly lower than in the second subcohort B.	0.513564	17 covariates: significantly and frequently mutated genes (MutSig2CV.q<0.1, f>=0.05)	0.79369		WilcoxonRanksumTest_rightTailed	Wilcoxon rank test (similar to a 2-sample t-test without assuming a normal distribution). Right-tailed, i.e. the p value is small, if the median of the distribution of measured values in the first subcohort A is significantly higher than in the second subcohort B.	0.513564	17 covariates: significantly and frequently mutated genes (MutSig2CV.q<0.1, f>=0.05)	0.876726
	97 samples with PBL diagnosis having (WES|SNP|FISH|IHC)	9 patients with PBL diagnosis having (WES|SNP|FISH|IHC) and high risk IPI (4 or 5)	32 patients with PBL diagnosis having (WES|SNP|FISH|IHC) and low or intermediate risk IPI (0-3)		KRAS	@(nMutations)~isnan(nMutations)	7	PBL007=0, PBL041=0, PBL043=0, PBL045=0, PBL097=1, PBL102=0, PBL104=0	28	PBL030=0, PBL034=0, PBL035=0, PBL037=0, PBL040=0, PBL042=0, PBL049=0, PBL051=0, PBL052=0, PBL055=0, PBL058=0, PBL059=0, PBL087=0, PBL093=0, PBL095=0, PBL098=0, PBL100=0, PBL103=0, PBL105=0, PBL110=0, PBL115=0, PBL116=0, PBL123=0, PBL130=0, PBL132=0, PBL138=0, PBL140=0, PBL141=0		@(nMutations)nMutations>0	1	0.142857	PBL097	0	0				WilcoxonRanksumTest_leftTailed	Wilcoxon rank test (similar to a 2-sample t-test without assuming a normal distribution). Left-tailed, i.e. the p value is small, if the median of the distribution of measured values in the first subcohort A is significantly lower than in the second subcohort B.	0.980841	17 covariates: significantly and frequently mutated genes (MutSig2CV.q<0.1, f>=0.05)	0.980841		WilcoxonRanksumTest_rightTailed	Wilcoxon rank test (similar to a 2-sample t-test without assuming a normal distribution). Right-tailed, i.e. the p value is small, if the median of the distribution of measured values in the first subcohort A is significantly higher than in the second subcohort B.	0.026892	17 covariates: significantly and frequently mutated genes (MutSig2CV.q<0.1, f>=0.05)	0.457165
	97 samples with PBL diagnosis having (WES|SNP|FISH|IHC)	9 patients with PBL diagnosis having (WES|SNP|FISH|IHC) and high risk IPI (4 or 5)	32 patients with PBL diagnosis having (WES|SNP|FISH|IHC) and low or intermediate risk IPI (0-3)		SPG11	@(nMutations)~isnan(nMutations)	7	PBL007=0, PBL041=1, PBL043=0, PBL045=0, PBL097=0, PBL102=0, PBL104=0	28	PBL030=0, PBL034=0, PBL035=0, PBL037=0, PBL040=0, PBL042=0, PBL049=0, PBL051=0, PBL052=0, PBL055=0, PBL058=0, PBL059=0, PBL087=0, PBL093=0, PBL095=0, PBL098=0, PBL100=0, PBL103=0, PBL105=0, PBL110=0, PBL115=0, PBL116=0, PBL123=0, PBL130=1, PBL132=0, PBL138=1, PBL140=0, PBL141=0		@(nMutations)nMutations>0	1	0.142857	PBL041	2	0.0714286	PBL130, PBL138			WilcoxonRanksumTest_leftTailed	Wilcoxon rank test (similar to a 2-sample t-test without assuming a normal distribution). Left-tailed, i.e. the p value is small, if the median of the distribution of measured values in the first subcohort A is significantly lower than in the second subcohort B.	0.738142	17 covariates: significantly and frequently mutated genes (MutSig2CV.q<0.1, f>=0.05)	0.896315		WilcoxonRanksumTest_rightTailed	Wilcoxon rank test (similar to a 2-sample t-test without assuming a normal distribution). Right-tailed, i.e. the p value is small, if the median of the distribution of measured values in the first subcohort A is significantly higher than in the second subcohort B.	0.290265	17 covariates: significantly and frequently mutated genes (MutSig2CV.q<0.1, f>=0.05)	0.876726
	97 samples with PBL diagnosis having (WES|SNP|FISH|IHC)	9 patients with PBL diagnosis having (WES|SNP|FISH|IHC) and high risk IPI (4 or 5)	32 patients with PBL diagnosis having (WES|SNP|FISH|IHC) and low or intermediate risk IPI (0-3)		ATXN3	@(nMutations)~isnan(nMutations)	7	PBL007=0, PBL041=0, PBL043=0, PBL045=0, PBL097=0, PBL102=0, PBL104=0	28	PBL030=0, PBL034=0, PBL035=1, PBL037=0, PBL040=0, PBL042=0, PBL049=0, PBL051=0, PBL052=1, PBL055=0, PBL058=0, PBL059=0, PBL087=0, PBL093=0, PBL095=0, PBL098=0, PBL100=0, PBL103=0, PBL105=0, PBL110=0, PBL115=0, PBL116=0, PBL123=0, PBL130=0, PBL132=0, PBL138=0, PBL140=0, PBL141=0		@(nMutations)nMutations>0	0	0		2	0.0714286	PBL035, PBL052			WilcoxonRanksumTest_leftTailed	Wilcoxon rank test (similar to a 2-sample t-test without assuming a normal distribution). Left-tailed, i.e. the p value is small, if the median of the distribution of measured values in the first subcohort A is significantly lower than in the second subcohort B.	0.252554	17 covariates: significantly and frequently mutated genes (MutSig2CV.q<0.1, f>=0.05)	0.613346		WilcoxonRanksumTest_rightTailed	Wilcoxon rank test (similar to a 2-sample t-test without assuming a normal distribution). Right-tailed, i.e. the p value is small, if the median of the distribution of measured values in the first subcohort A is significantly higher than in the second subcohort B.	0.779056	17 covariates: significantly and frequently mutated genes (MutSig2CV.q<0.1, f>=0.05)	0.876726
	97 samples with PBL diagnosis having (WES|SNP|FISH|IHC)	9 patients with PBL diagnosis having (WES|SNP|FISH|IHC) and high risk IPI (4 or 5)	32 patients with PBL diagnosis having (WES|SNP|FISH|IHC) and low or intermediate risk IPI (0-3)		USF3	@(nMutations)~isnan(nMutations)	7	PBL007=0, PBL041=0, PBL043=0, PBL045=0, PBL097=0, PBL102=0, PBL104=1	28	PBL030=0, PBL034=0, PBL035=0, PBL037=0, PBL040=1, PBL042=0, PBL049=0, PBL051=0, PBL052=0, PBL055=0, PBL058=0, PBL059=0, PBL087=1, PBL093=0, PBL095=1, PBL098=0, PBL100=0, PBL103=0, PBL105=0, PBL110=0, PBL115=0, PBL116=0, PBL123=0, PBL130=0, PBL132=1, PBL138=0, PBL140=0, PBL141=0		@(nMutations)nMutations>0	1	0.142857	PBL104	4	0.142857	PBL040, PBL087, PBL095, PBL132			WilcoxonRanksumTest_leftTailed	Wilcoxon rank test (similar to a 2-sample t-test without assuming a normal distribution). Left-tailed, i.e. the p value is small, if the median of the distribution of measured values in the first subcohort A is significantly lower than in the second subcohort B.	0.513564	17 covariates: significantly and frequently mutated genes (MutSig2CV.q<0.1, f>=0.05)	0.79369		WilcoxonRanksumTest_rightTailed	Wilcoxon rank test (similar to a 2-sample t-test without assuming a normal distribution). Right-tailed, i.e. the p value is small, if the median of the distribution of measured values in the first subcohort A is significantly higher than in the second subcohort B.	0.513564	17 covariates: significantly and frequently mutated genes (MutSig2CV.q<0.1, f>=0.05)	0.876726
	97 samples with PBL diagnosis having (WES|SNP|FISH|IHC)	9 patients with PBL diagnosis having (WES|SNP|FISH|IHC) and high risk IPI (4 or 5)	32 patients with PBL diagnosis having (WES|SNP|FISH|IHC) and low or intermediate risk IPI (0-3)		BIRC8	@(nMutations)~isnan(nMutations)	7	PBL007=0, PBL041=0, PBL043=0, PBL045=0, PBL097=0, PBL102=0, PBL104=0	28	PBL030=0, PBL034=0, PBL035=1, PBL037=0, PBL040=0, PBL042=0, PBL049=0, PBL051=0, PBL052=0, PBL055=0, PBL058=0, PBL059=0, PBL087=0, PBL093=0, PBL095=0, PBL098=0, PBL100=0, PBL103=0, PBL105=0, PBL110=0, PBL115=0, PBL116=0, PBL123=0, PBL130=0, PBL132=0, PBL138=1, PBL140=0, PBL141=0		@(nMutations)nMutations>0	0	0		2	0.0714286	PBL035, PBL138			WilcoxonRanksumTest_leftTailed	Wilcoxon rank test (similar to a 2-sample t-test without assuming a normal distribution). Left-tailed, i.e. the p value is small, if the median of the distribution of measured values in the first subcohort A is significantly lower than in the second subcohort B.	0.252554	17 covariates: significantly and frequently mutated genes (MutSig2CV.q<0.1, f>=0.05)	0.613346		WilcoxonRanksumTest_rightTailed	Wilcoxon rank test (similar to a 2-sample t-test without assuming a normal distribution). Right-tailed, i.e. the p value is small, if the median of the distribution of measured values in the first subcohort A is significantly higher than in the second subcohort B.	0.779056	17 covariates: significantly and frequently mutated genes (MutSig2CV.q<0.1, f>=0.05)	0.876726
	97 samples with PBL diagnosis having (WES|SNP|FISH|IHC)	9 patients with PBL diagnosis having (WES|SNP|FISH|IHC) and high risk IPI (4 or 5)	32 patients with PBL diagnosis having (WES|SNP|FISH|IHC) and low or intermediate risk IPI (0-3)		CFAP44	@(nMutations)~isnan(nMutations)	7	PBL007=0, PBL041=0, PBL043=0, PBL045=0, PBL097=0, PBL102=0, PBL104=0	28	PBL030=0, PBL034=0, PBL035=0, PBL037=0, PBL040=0, PBL042=1, PBL049=0, PBL051=0, PBL052=1, PBL055=0, PBL058=0, PBL059=0, PBL087=0, PBL093=0, PBL095=0, PBL098=0, PBL100=0, PBL103=0, PBL105=0, PBL110=0, PBL115=0, PBL116=0, PBL123=0, PBL130=0, PBL132=0, PBL138=0, PBL140=0, PBL141=0		@(nMutations)nMutations>0	0	0		2	0.0714286	PBL042, PBL052			WilcoxonRanksumTest_leftTailed	Wilcoxon rank test (similar to a 2-sample t-test without assuming a normal distribution). Left-tailed, i.e. the p value is small, if the median of the distribution of measured values in the first subcohort A is significantly lower than in the second subcohort B.	0.252554	17 covariates: significantly and frequently mutated genes (MutSig2CV.q<0.1, f>=0.05)	0.613346		WilcoxonRanksumTest_rightTailed	Wilcoxon rank test (similar to a 2-sample t-test without assuming a normal distribution). Right-tailed, i.e. the p value is small, if the median of the distribution of measured values in the first subcohort A is significantly higher than in the second subcohort B.	0.779056	17 covariates: significantly and frequently mutated genes (MutSig2CV.q<0.1, f>=0.05)	0.876726
	97 samples with PBL diagnosis having (WES|SNP|FISH|IHC)	9 patients with PBL diagnosis having (WES|SNP|FISH|IHC) and high risk IPI (4 or 5)	32 patients with PBL diagnosis having (WES|SNP|FISH|IHC) and low or intermediate risk IPI (0-3)		ASH1L	@(nMutations)~isnan(nMutations)	7	PBL007=1, PBL041=0, PBL043=0, PBL045=0, PBL097=0, PBL102=0, PBL104=0	28	PBL030=0, PBL034=0, PBL035=0, PBL037=0, PBL040=0, PBL042=0, PBL049=1, PBL051=0, PBL052=0, PBL055=0, PBL058=0, PBL059=0, PBL087=0, PBL093=0, PBL095=1, PBL098=0, PBL100=0, PBL103=0, PBL105=0, PBL110=0, PBL115=0, PBL116=0, PBL123=0, PBL130=0, PBL132=0, PBL138=0, PBL140=0, PBL141=0		@(nMutations)nMutations>0	1	0.142857	PBL007	2	0.0714286	PBL049, PBL095			WilcoxonRanksumTest_leftTailed	Wilcoxon rank test (similar to a 2-sample t-test without assuming a normal distribution). Left-tailed, i.e. the p value is small, if the median of the distribution of measured values in the first subcohort A is significantly lower than in the second subcohort B.	0.738142	17 covariates: significantly and frequently mutated genes (MutSig2CV.q<0.1, f>=0.05)	0.896315		WilcoxonRanksumTest_rightTailed	Wilcoxon rank test (similar to a 2-sample t-test without assuming a normal distribution). Right-tailed, i.e. the p value is small, if the median of the distribution of measured values in the first subcohort A is significantly higher than in the second subcohort B.	0.290265	17 covariates: significantly and frequently mutated genes (MutSig2CV.q<0.1, f>=0.05)	0.876726
	97 samples with PBL diagnosis having (WES|SNP|FISH|IHC)	9 patients with PBL diagnosis having (WES|SNP|FISH|IHC) and high risk IPI (4 or 5)	32 patients with PBL diagnosis having (WES|SNP|FISH|IHC) and low or intermediate risk IPI (0-3)		CAMSAP1	@(nMutations)~isnan(nMutations)	7	PBL007=0, PBL041=0, PBL043=0, PBL045=0, PBL097=0, PBL102=0, PBL104=0	28	PBL030=0, PBL034=0, PBL035=0, PBL037=0, PBL040=0, PBL042=0, PBL049=0, PBL051=0, PBL052=0, PBL055=0, PBL058=0, PBL059=0, PBL087=0, PBL093=0, PBL095=0, PBL098=1, PBL100=0, PBL103=0, PBL105=0, PBL110=0, PBL115=0, PBL116=0, PBL123=0, PBL130=0, PBL132=0, PBL138=0, PBL140=0, PBL141=0		@(nMutations)nMutations>0	0	0		1	0.0357143	PBL098			WilcoxonRanksumTest_leftTailed	Wilcoxon rank test (similar to a 2-sample t-test without assuming a normal distribution). Left-tailed, i.e. the p value is small, if the median of the distribution of measured values in the first subcohort A is significantly lower than in the second subcohort B.	0.334118	17 covariates: significantly and frequently mutated genes (MutSig2CV.q<0.1, f>=0.05)	0.631111		WilcoxonRanksumTest_rightTailed	Wilcoxon rank test (similar to a 2-sample t-test without assuming a normal distribution). Right-tailed, i.e. the p value is small, if the median of the distribution of measured values in the first subcohort A is significantly higher than in the second subcohort B.	0.716145	17 covariates: significantly and frequently mutated genes (MutSig2CV.q<0.1, f>=0.05)	0.876726
	97 samples with PBL diagnosis having (WES|SNP|FISH|IHC)	9 patients with PBL diagnosis having (WES|SNP|FISH|IHC) and high risk IPI (4 or 5)	32 patients with PBL diagnosis having (WES|SNP|FISH|IHC) and low or intermediate risk IPI (0-3)		GSDME	@(nMutations)~isnan(nMutations)	7	PBL007=0, PBL041=0, PBL043=0, PBL045=0, PBL097=0, PBL102=0, PBL104=0	28	PBL030=0, PBL034=0, PBL035=0, PBL037=0, PBL040=0, PBL042=0, PBL049=0, PBL051=0, PBL052=0, PBL055=0, PBL058=0, PBL059=0, PBL087=0, PBL093=0, PBL095=1, PBL098=0, PBL100=0, PBL103=0, PBL105=0, PBL110=0, PBL115=0, PBL116=0, PBL123=0, PBL130=1, PBL132=0, PBL138=0, PBL140=0, PBL141=0		@(nMutations)nMutations>0	0	0		2	0.0714286	PBL095, PBL130			WilcoxonRanksumTest_leftTailed	Wilcoxon rank test (similar to a 2-sample t-test without assuming a normal distribution). Left-tailed, i.e. the p value is small, if the median of the distribution of measured values in the first subcohort A is significantly lower than in the second subcohort B.	0.252554	17 covariates: significantly and frequently mutated genes (MutSig2CV.q<0.1, f>=0.05)	0.613346		WilcoxonRanksumTest_rightTailed	Wilcoxon rank test (similar to a 2-sample t-test without assuming a normal distribution). Right-tailed, i.e. the p value is small, if the median of the distribution of measured values in the first subcohort A is significantly higher than in the second subcohort B.	0.779056	17 covariates: significantly and frequently mutated genes (MutSig2CV.q<0.1, f>=0.05)	0.876726
	97 samples with PBL diagnosis having (WES|SNP|FISH|IHC)	9 patients with PBL diagnosis having (WES|SNP|FISH|IHC) and high risk IPI (4 or 5)	32 patients with PBL diagnosis having (WES|SNP|FISH|IHC) and low or intermediate risk IPI (0-3)		NUP205	@(nMutations)~isnan(nMutations)	7	PBL007=0, PBL041=0, PBL043=0, PBL045=0, PBL097=0, PBL102=0, PBL104=0	28	PBL030=0, PBL034=0, PBL035=0, PBL037=0, PBL040=0, PBL042=0, PBL049=1, PBL051=0, PBL052=0, PBL055=0, PBL058=0, PBL059=0, PBL087=0, PBL093=0, PBL095=0, PBL098=0, PBL100=0, PBL103=0, PBL105=0, PBL110=0, PBL115=0, PBL116=0, PBL123=0, PBL130=0, PBL132=0, PBL138=0, PBL140=0, PBL141=0		@(nMutations)nMutations>0	0	0		1	0.0357143	PBL049			WilcoxonRanksumTest_leftTailed	Wilcoxon rank test (similar to a 2-sample t-test without assuming a normal distribution). Left-tailed, i.e. the p value is small, if the median of the distribution of measured values in the first subcohort A is significantly lower than in the second subcohort B.	0.334118	17 covariates: significantly and frequently mutated genes (MutSig2CV.q<0.1, f>=0.05)	0.631111		WilcoxonRanksumTest_rightTailed	Wilcoxon rank test (similar to a 2-sample t-test without assuming a normal distribution). Right-tailed, i.e. the p value is small, if the median of the distribution of measured values in the first subcohort A is significantly higher than in the second subcohort B.	0.716145	17 covariates: significantly and frequently mutated genes (MutSig2CV.q<0.1, f>=0.05)	0.876726
	97 samples with PBL diagnosis having (WES|SNP|FISH|IHC)	9 patients with PBL diagnosis having (WES|SNP|FISH|IHC) and high risk IPI (4 or 5)	32 patients with PBL diagnosis having (WES|SNP|FISH|IHC) and low or intermediate risk IPI (0-3)		MYC	@(nMutations)~isnan(nMutations)	7	PBL007=0, PBL041=0, PBL043=0, PBL045=0, PBL097=0, PBL102=0, PBL104=0	28	PBL030=0, PBL034=0, PBL035=0, PBL037=0, PBL040=0, PBL042=1, PBL049=0, PBL051=0, PBL052=0, PBL055=0, PBL058=1, PBL059=0, PBL087=0, PBL093=0, PBL095=0, PBL098=2, PBL100=0, PBL103=0, PBL105=0, PBL110=0, PBL115=0, PBL116=0, PBL123=0, PBL130=0, PBL132=0, PBL138=0, PBL140=0, PBL141=0		@(nMutations)nMutations>0	0	0		3	0.107143	PBL042, PBL058, PBL098			WilcoxonRanksumTest_leftTailed	Wilcoxon rank test (similar to a 2-sample t-test without assuming a normal distribution). Left-tailed, i.e. the p value is small, if the median of the distribution of measured values in the first subcohort A is significantly lower than in the second subcohort B.	0.197826	17 covariates: significantly and frequently mutated genes (MutSig2CV.q<0.1, f>=0.05)	0.613346		WilcoxonRanksumTest_rightTailed	Wilcoxon rank test (similar to a 2-sample t-test without assuming a normal distribution). Right-tailed, i.e. the p value is small, if the median of the distribution of measured values in the first subcohort A is significantly higher than in the second subcohort B.	0.824939	17 covariates: significantly and frequently mutated genes (MutSig2CV.q<0.1, f>=0.05)	0.876726
	97 samples with PBL diagnosis having (WES|SNP|FISH|IHC)	9 patients with PBL diagnosis having (WES|SNP|FISH|IHC) and high risk IPI (4 or 5)	32 patients with PBL diagnosis having (WES|SNP|FISH|IHC) and low or intermediate risk IPI (0-3)		BRAF	@(nMutations)~isnan(nMutations)	7	PBL007=0, PBL041=0, PBL043=0, PBL045=0, PBL097=0, PBL102=0, PBL104=0	28	PBL030=0, PBL034=0, PBL035=1, PBL037=0, PBL040=0, PBL042=0, PBL049=0, PBL051=0, PBL052=1, PBL055=0, PBL058=0, PBL059=0, PBL087=0, PBL093=0, PBL095=0, PBL098=0, PBL100=0, PBL103=0, PBL105=0, PBL110=0, PBL115=0, PBL116=0, PBL123=0, PBL130=0, PBL132=0, PBL138=0, PBL140=0, PBL141=1		@(nMutations)nMutations>0	0	0		3	0.107143	PBL035, PBL052, PBL141			WilcoxonRanksumTest_leftTailed	Wilcoxon rank test (similar to a 2-sample t-test without assuming a normal distribution). Left-tailed, i.e. the p value is small, if the median of the distribution of measured values in the first subcohort A is significantly lower than in the second subcohort B.	0.197615	17 covariates: significantly and frequently mutated genes (MutSig2CV.q<0.1, f>=0.05)	0.613346		WilcoxonRanksumTest_rightTailed	Wilcoxon rank test (similar to a 2-sample t-test without assuming a normal distribution). Right-tailed, i.e. the p value is small, if the median of the distribution of measured values in the first subcohort A is significantly higher than in the second subcohort B.	0.825154	17 covariates: significantly and frequently mutated genes (MutSig2CV.q<0.1, f>=0.05)	0.876726
18 patients with PBL diagnosis having (WES|SNP|FISH|IHC) and oral cavity/nasopharynx (OCN) positive <VERSUS> 36 patients with PBL diagnosis having (WES|SNP|FISH|IHC) and oral cavity/nasopharynx (OCN) negative
	97 samples with PBL diagnosis having (WES|SNP|FISH|IHC)	18 patients with PBL diagnosis having (WES|SNP|FISH|IHC) and oral cavity/nasopharynx (OCN) positive	36 patients with PBL diagnosis having (WES|SNP|FISH|IHC) and oral cavity/nasopharynx (OCN) negative		NRAS	@(nMutations)~isnan(nMutations)	15	PBL016=1, PBL030=1, PBL039=0, PBL043=0, PBL052=0, PBL070=0, PBL076=0, PBL078=0, PBL083=0, PBL086=0, PBL093=1, PBL115=0, PBL116=1, PBL123=0, PBL130=1	31	PBL007=1, PBL019=0, PBL020=0, PBL034=1, PBL035=0, PBL037=0, PBL040=1, PBL041=1, PBL045=1, PBL049=0, PBL051=0, PBL055=0, PBL058=0, PBL059=0, PBL063=1, PBL068=0, PBL071=0, PBL087=0, PBL088=1, PBL095=1, PBL097=0, PBL098=1, PBL100=0, PBL102=0, PBL103=0, PBL104=1, PBL105=0, PBL110=0, PBL132=0, PBL138=0, PBL141=0		@(nMutations)nMutations>0	5	0.333333	PBL016, PBL030, PBL093, PBL116, PBL130	10	0.322581	PBL007, PBL034, PBL040, PBL041, PBL045, PBL063, PBL088, PBL095, PBL098, PBL104			WilcoxonRanksumTest_leftTailed	Wilcoxon rank test (similar to a 2-sample t-test without assuming a normal distribution). Left-tailed, i.e. the p value is small, if the median of the distribution of measured values in the first subcohort A is significantly lower than in the second subcohort B.	0.534488	17 covariates: significantly and frequently mutated genes (MutSig2CV.q<0.1, f>=0.05)	0.90863		WilcoxonRanksumTest_rightTailed	Wilcoxon rank test (similar to a 2-sample t-test without assuming a normal distribution). Right-tailed, i.e. the p value is small, if the median of the distribution of measured values in the first subcohort A is significantly higher than in the second subcohort B.	0.476992	17 covariates: significantly and frequently mutated genes (MutSig2CV.q<0.1, f>=0.05)	0.837683
	97 samples with PBL diagnosis having (WES|SNP|FISH|IHC)	18 patients with PBL diagnosis having (WES|SNP|FISH|IHC) and oral cavity/nasopharynx (OCN) positive	36 patients with PBL diagnosis having (WES|SNP|FISH|IHC) and oral cavity/nasopharynx (OCN) negative		STAT3	@(nMutations)~isnan(nMutations)	15	PBL016=0, PBL030=0, PBL039=0, PBL043=0, PBL052=1, PBL070=1, PBL076=1, PBL078=0, PBL083=0, PBL086=1, PBL093=0, PBL115=0, PBL116=0, PBL123=0, PBL130=1	31	PBL007=0, PBL019=0, PBL020=1, PBL034=0, PBL035=1, PBL037=0, PBL040=0, PBL041=0, PBL045=0, PBL049=0, PBL051=0, PBL055=0, PBL058=0, PBL059=0, PBL063=0, PBL068=0, PBL071=0, PBL087=0, PBL088=0, PBL095=0, PBL097=0, PBL098=1, PBL100=1, PBL102=0, PBL103=0, PBL104=0, PBL105=0, PBL110=1, PBL132=0, PBL138=0, PBL141=0		@(nMutations)nMutations>0	5	0.333333	PBL052, PBL070, PBL076, PBL086, PBL130	5	0.16129	PBL020, PBL035, PBL098, PBL100, PBL110			WilcoxonRanksumTest_leftTailed	Wilcoxon rank test (similar to a 2-sample t-test without assuming a normal distribution). Left-tailed, i.e. the p value is small, if the median of the distribution of measured values in the first subcohort A is significantly lower than in the second subcohort B.	0.907919	17 covariates: significantly and frequently mutated genes (MutSig2CV.q<0.1, f>=0.05)	0.998651		WilcoxonRanksumTest_rightTailed	Wilcoxon rank test (similar to a 2-sample t-test without assuming a normal distribution). Right-tailed, i.e. the p value is small, if the median of the distribution of measured values in the first subcohort A is significantly higher than in the second subcohort B.	0.097616	17 covariates: significantly and frequently mutated genes (MutSig2CV.q<0.1, f>=0.05)	0.353087
	97 samples with PBL diagnosis having (WES|SNP|FISH|IHC)	18 patients with PBL diagnosis having (WES|SNP|FISH|IHC) and oral cavity/nasopharynx (OCN) positive	36 patients with PBL diagnosis having (WES|SNP|FISH|IHC) and oral cavity/nasopharynx (OCN) negative		TP53	@(nMutations)~isnan(nMutations)	15	PBL016=0, PBL030=0, PBL039=0, PBL043=0, PBL052=0, PBL070=0, PBL076=0, PBL078=1, PBL083=0, PBL086=0, PBL093=0, PBL115=0, PBL116=0, PBL123=0, PBL130=0	31	PBL007=0, PBL019=0, PBL020=0, PBL034=1, PBL035=0, PBL037=0, PBL040=0, PBL041=0, PBL045=0, PBL049=0, PBL051=0, PBL055=0, PBL058=0, PBL059=0, PBL063=0, PBL068=0, PBL071=0, PBL087=0, PBL088=0, PBL095=1, PBL097=0, PBL098=0, PBL100=0, PBL102=0, PBL103=0, PBL104=1, PBL105=0, PBL110=0, PBL132=0, PBL138=0, PBL141=0		@(nMutations)nMutations>0	1	0.0666667	PBL078	3	0.0967742	PBL034, PBL095, PBL104			WilcoxonRanksumTest_leftTailed	Wilcoxon rank test (similar to a 2-sample t-test without assuming a normal distribution). Left-tailed, i.e. the p value is small, if the median of the distribution of measured values in the first subcohort A is significantly lower than in the second subcohort B.	0.377516	17 covariates: significantly and frequently mutated genes (MutSig2CV.q<0.1, f>=0.05)	0.90863		WilcoxonRanksumTest_rightTailed	Wilcoxon rank test (similar to a 2-sample t-test without assuming a normal distribution). Right-tailed, i.e. the p value is small, if the median of the distribution of measured values in the first subcohort A is significantly higher than in the second subcohort B.	0.640581	17 covariates: significantly and frequently mutated genes (MutSig2CV.q<0.1, f>=0.05)	0.837683
	97 samples with PBL diagnosis having (WES|SNP|FISH|IHC)	18 patients with PBL diagnosis having (WES|SNP|FISH|IHC) and oral cavity/nasopharynx (OCN) positive	36 patients with PBL diagnosis having (WES|SNP|FISH|IHC) and oral cavity/nasopharynx (OCN) negative		TET2	@(nMutations)~isnan(nMutations)	15	PBL016=0, PBL030=0, PBL039=0, PBL043=1, PBL052=0, PBL070=1, PBL076=0, PBL078=0, PBL083=0, PBL086=0, PBL093=0, PBL115=0, PBL116=2, PBL123=0, PBL130=0	31	PBL007=0, PBL019=0, PBL020=0, PBL034=0, PBL035=0, PBL037=0, PBL040=0, PBL041=0, PBL045=2, PBL049=0, PBL051=0, PBL055=0, PBL058=0, PBL059=0, PBL063=0, PBL068=0, PBL071=0, PBL087=0, PBL088=0, PBL095=0, PBL097=0, PBL098=0, PBL100=0, PBL102=0, PBL103=0, PBL104=0, PBL105=0, PBL110=0, PBL132=0, PBL138=0, PBL141=0		@(nMutations)nMutations>0	3	0.2	PBL043, PBL070, PBL116	1	0.0322581	PBL045			WilcoxonRanksumTest_leftTailed	Wilcoxon rank test (similar to a 2-sample t-test without assuming a normal distribution). Left-tailed, i.e. the p value is small, if the median of the distribution of measured values in the first subcohort A is significantly lower than in the second subcohort B.	0.967565	17 covariates: significantly and frequently mutated genes (MutSig2CV.q<0.1, f>=0.05)	0.998651		WilcoxonRanksumTest_rightTailed	Wilcoxon rank test (similar to a 2-sample t-test without assuming a normal distribution). Right-tailed, i.e. the p value is small, if the median of the distribution of measured values in the first subcohort A is significantly higher than in the second subcohort B.	0.0360729	17 covariates: significantly and frequently mutated genes (MutSig2CV.q<0.1, f>=0.05)	0.204413
	97 samples with PBL diagnosis having (WES|SNP|FISH|IHC)	18 patients with PBL diagnosis having (WES|SNP|FISH|IHC) and oral cavity/nasopharynx (OCN) positive	36 patients with PBL diagnosis having (WES|SNP|FISH|IHC) and oral cavity/nasopharynx (OCN) negative		ATN1	@(nMutations)~isnan(nMutations)	15	PBL016=0, PBL030=0, PBL039=0, PBL043=0, PBL052=0, PBL070=1, PBL076=1, PBL078=0, PBL083=0, PBL086=0, PBL093=1, PBL115=0, PBL116=0, PBL123=1, PBL130=0	31	PBL007=0, PBL019=0, PBL020=0, PBL034=0, PBL035=0, PBL037=0, PBL040=0, PBL041=0, PBL045=1, PBL049=0, PBL051=0, PBL055=0, PBL058=0, PBL059=0, PBL063=0, PBL068=0, PBL071=0, PBL087=1, PBL088=0, PBL095=0, PBL097=0, PBL098=0, PBL100=0, PBL102=0, PBL103=0, PBL104=0, PBL105=0, PBL110=0, PBL132=0, PBL138=0, PBL141=0		@(nMutations)nMutations>0	4	0.266667	PBL070, PBL076, PBL093, PBL123	2	0.0645161	PBL045, PBL087			WilcoxonRanksumTest_leftTailed	Wilcoxon rank test (similar to a 2-sample t-test without assuming a normal distribution). Left-tailed, i.e. the p value is small, if the median of the distribution of measured values in the first subcohort A is significantly lower than in the second subcohort B.	0.971782	17 covariates: significantly and frequently mutated genes (MutSig2CV.q<0.1, f>=0.05)	0.998651		WilcoxonRanksumTest_rightTailed	Wilcoxon rank test (similar to a 2-sample t-test without assuming a normal distribution). Right-tailed, i.e. the p value is small, if the median of the distribution of measured values in the first subcohort A is significantly higher than in the second subcohort B.	0.0309169	17 covariates: significantly and frequently mutated genes (MutSig2CV.q<0.1, f>=0.05)	0.204413
	97 samples with PBL diagnosis having (WES|SNP|FISH|IHC)	18 patients with PBL diagnosis having (WES|SNP|FISH|IHC) and oral cavity/nasopharynx (OCN) positive	36 patients with PBL diagnosis having (WES|SNP|FISH|IHC) and oral cavity/nasopharynx (OCN) negative		KRAS	@(nMutations)~isnan(nMutations)	15	PBL016=0, PBL030=0, PBL039=1, PBL043=0, PBL052=0, PBL070=0, PBL076=0, PBL078=0, PBL083=0, PBL086=0, PBL093=0, PBL115=0, PBL116=0, PBL123=0, PBL130=0	31	PBL007=0, PBL019=0, PBL020=0, PBL034=0, PBL035=0, PBL037=0, PBL040=0, PBL041=0, PBL045=0, PBL049=0, PBL051=0, PBL055=0, PBL058=0, PBL059=0, PBL063=0, PBL068=1, PBL071=1, PBL087=0, PBL088=0, PBL095=0, PBL097=1, PBL098=0, PBL100=0, PBL102=0, PBL103=0, PBL104=0, PBL105=0, PBL110=0, PBL132=0, PBL138=0, PBL141=0		@(nMutations)nMutations>0	1	0.0666667	PBL039	3	0.0967742	PBL068, PBL071, PBL097			WilcoxonRanksumTest_leftTailed	Wilcoxon rank test (similar to a 2-sample t-test without assuming a normal distribution). Left-tailed, i.e. the p value is small, if the median of the distribution of measured values in the first subcohort A is significantly lower than in the second subcohort B.	0.377516	17 covariates: significantly and frequently mutated genes (MutSig2CV.q<0.1, f>=0.05)	0.90863		WilcoxonRanksumTest_rightTailed	Wilcoxon rank test (similar to a 2-sample t-test without assuming a normal distribution). Right-tailed, i.e. the p value is small, if the median of the distribution of measured values in the first subcohort A is significantly higher than in the second subcohort B.	0.640581	17 covariates: significantly and frequently mutated genes (MutSig2CV.q<0.1, f>=0.05)	0.837683
	97 samples with PBL diagnosis having (WES|SNP|FISH|IHC)	18 patients with PBL diagnosis having (WES|SNP|FISH|IHC) and oral cavity/nasopharynx (OCN) positive	36 patients with PBL diagnosis having (WES|SNP|FISH|IHC) and oral cavity/nasopharynx (OCN) negative		SPG11	@(nMutations)~isnan(nMutations)	15	PBL016=0, PBL030=0, PBL039=0, PBL043=0, PBL052=0, PBL070=0, PBL076=1, PBL078=0, PBL083=0, PBL086=0, PBL093=0, PBL115=0, PBL116=0, PBL123=0, PBL130=1	31	PBL007=0, PBL019=0, PBL020=0, PBL034=0, PBL035=0, PBL037=0, PBL040=0, PBL041=1, PBL045=0, PBL049=0, PBL051=0, PBL055=0, PBL058=0, PBL059=0, PBL063=0, PBL068=0, PBL071=0, PBL087=0, PBL088=0, PBL095=0, PBL097=0, PBL098=0, PBL100=0, PBL102=0, PBL103=0, PBL104=0, PBL105=0, PBL110=0, PBL132=0, PBL138=1, PBL141=0		@(nMutations)nMutations>0	2	0.133333	PBL076, PBL130	2	0.0645161	PBL041, PBL138			WilcoxonRanksumTest_leftTailed	Wilcoxon rank test (similar to a 2-sample t-test without assuming a normal distribution). Left-tailed, i.e. the p value is small, if the median of the distribution of measured values in the first subcohort A is significantly lower than in the second subcohort B.	0.785827	17 covariates: significantly and frequently mutated genes (MutSig2CV.q<0.1, f>=0.05)	0.998651		WilcoxonRanksumTest_rightTailed	Wilcoxon rank test (similar to a 2-sample t-test without assuming a normal distribution). Right-tailed, i.e. the p value is small, if the median of the distribution of measured values in the first subcohort A is significantly higher than in the second subcohort B.	0.228431	17 covariates: significantly and frequently mutated genes (MutSig2CV.q<0.1, f>=0.05)	0.554761
	97 samples with PBL diagnosis having (WES|SNP|FISH|IHC)	18 patients with PBL diagnosis having (WES|SNP|FISH|IHC) and oral cavity/nasopharynx (OCN) positive	36 patients with PBL diagnosis having (WES|SNP|FISH|IHC) and oral cavity/nasopharynx (OCN) negative		ATXN3	@(nMutations)~isnan(nMutations)	15	PBL016=0, PBL030=0, PBL039=0, PBL043=0, PBL052=1, PBL070=0, PBL076=0, PBL078=0, PBL083=0, PBL086=0, PBL093=0, PBL115=0, PBL116=0, PBL123=0, PBL130=0	31	PBL007=0, PBL019=1, PBL020=0, PBL034=0, PBL035=1, PBL037=0, PBL040=0, PBL041=0, PBL045=0, PBL049=0, PBL051=0, PBL055=0, PBL058=0, PBL059=0, PBL063=0, PBL068=0, PBL071=0, PBL087=0, PBL088=0, PBL095=0, PBL097=0, PBL098=0, PBL100=0, PBL102=0, PBL103=0, PBL104=0, PBL105=0, PBL110=0, PBL132=0, PBL138=0, PBL141=0		@(nMutations)nMutations>0	1	0.0666667	PBL052	2	0.0645161	PBL019, PBL035			WilcoxonRanksumTest_leftTailed	Wilcoxon rank test (similar to a 2-sample t-test without assuming a normal distribution). Left-tailed, i.e. the p value is small, if the median of the distribution of measured values in the first subcohort A is significantly lower than in the second subcohort B.	0.521843	17 covariates: significantly and frequently mutated genes (MutSig2CV.q<0.1, f>=0.05)	0.90863		WilcoxonRanksumTest_rightTailed	Wilcoxon rank test (similar to a 2-sample t-test without assuming a normal distribution). Right-tailed, i.e. the p value is small, if the median of the distribution of measured values in the first subcohort A is significantly higher than in the second subcohort B.	0.5	17 covariates: significantly and frequently mutated genes (MutSig2CV.q<0.1, f>=0.05)	0.837683
	97 samples with PBL diagnosis having (WES|SNP|FISH|IHC)	18 patients with PBL diagnosis having (WES|SNP|FISH|IHC) and oral cavity/nasopharynx (OCN) positive	36 patients with PBL diagnosis having (WES|SNP|FISH|IHC) and oral cavity/nasopharynx (OCN) negative		USF3	@(nMutations)~isnan(nMutations)	15	PBL016=0, PBL030=0, PBL039=0, PBL043=0, PBL052=0, PBL070=0, PBL076=0, PBL078=0, PBL083=0, PBL086=0, PBL093=0, PBL115=0, PBL116=0, PBL123=0, PBL130=0	31	PBL007=0, PBL019=0, PBL020=0, PBL034=0, PBL035=0, PBL037=0, PBL040=1, PBL041=0, PBL045=0, PBL049=0, PBL051=0, PBL055=0, PBL058=0, PBL059=0, PBL063=0, PBL068=0, PBL071=0, PBL087=1, PBL088=0, PBL095=1, PBL097=0, PBL098=0, PBL100=0, PBL102=0, PBL103=0, PBL104=1, PBL105=0, PBL110=0, PBL132=1, PBL138=0, PBL141=0		@(nMutations)nMutations>0	0	0		5	0.16129	PBL040, PBL087, PBL095, PBL104, PBL132			WilcoxonRanksumTest_leftTailed	Wilcoxon rank test (similar to a 2-sample t-test without assuming a normal distribution). Left-tailed, i.e. the p value is small, if the median of the distribution of measured values in the first subcohort A is significantly lower than in the second subcohort B.	0.0539385	17 covariates: significantly and frequently mutated genes (MutSig2CV.q<0.1, f>=0.05)	0.44416		WilcoxonRanksumTest_rightTailed	Wilcoxon rank test (similar to a 2-sample t-test without assuming a normal distribution). Right-tailed, i.e. the p value is small, if the median of the distribution of measured values in the first subcohort A is significantly higher than in the second subcohort B.	0.950658	17 covariates: significantly and frequently mutated genes (MutSig2CV.q<0.1, f>=0.05)	0.950658
	97 samples with PBL diagnosis having (WES|SNP|FISH|IHC)	18 patients with PBL diagnosis having (WES|SNP|FISH|IHC) and oral cavity/nasopharynx (OCN) positive	36 patients with PBL diagnosis having (WES|SNP|FISH|IHC) and oral cavity/nasopharynx (OCN) negative		BIRC8	@(nMutations)~isnan(nMutations)	15	PBL016=1, PBL030=0, PBL039=0, PBL043=0, PBL052=0, PBL070=0, PBL076=0, PBL078=0, PBL083=0, PBL086=0, PBL093=0, PBL115=0, PBL116=0, PBL123=0, PBL130=0	31	PBL007=0, PBL019=1, PBL020=0, PBL034=0, PBL035=1, PBL037=0, PBL040=0, PBL041=0, PBL045=0, PBL049=0, PBL051=0, PBL055=0, PBL058=0, PBL059=0, PBL063=0, PBL068=0, PBL071=0, PBL087=0, PBL088=0, PBL095=0, PBL097=0, PBL098=0, PBL100=0, PBL102=0, PBL103=0, PBL104=0, PBL105=0, PBL110=0, PBL132=0, PBL138=1, PBL141=0		@(nMutations)nMutations>0	1	0.0666667	PBL016	3	0.0967742	PBL019, PBL035, PBL138			WilcoxonRanksumTest_leftTailed	Wilcoxon rank test (similar to a 2-sample t-test without assuming a normal distribution). Left-tailed, i.e. the p value is small, if the median of the distribution of measured values in the first subcohort A is significantly lower than in the second subcohort B.	0.377516	17 covariates: significantly and frequently mutated genes (MutSig2CV.q<0.1, f>=0.05)	0.90863		WilcoxonRanksumTest_rightTailed	Wilcoxon rank test (similar to a 2-sample t-test without assuming a normal distribution). Right-tailed, i.e. the p value is small, if the median of the distribution of measured values in the first subcohort A is significantly higher than in the second subcohort B.	0.640581	17 covariates: significantly and frequently mutated genes (MutSig2CV.q<0.1, f>=0.05)	0.837683
	97 samples with PBL diagnosis having (WES|SNP|FISH|IHC)	18 patients with PBL diagnosis having (WES|SNP|FISH|IHC) and oral cavity/nasopharynx (OCN) positive	36 patients with PBL diagnosis having (WES|SNP|FISH|IHC) and oral cavity/nasopharynx (OCN) negative		CFAP44	@(nMutations)~isnan(nMutations)	15	PBL016=0, PBL030=0, PBL039=0, PBL043=0, PBL052=1, PBL070=0, PBL076=1, PBL078=1, PBL083=0, PBL086=1, PBL093=0, PBL115=0, PBL116=0, PBL123=0, PBL130=0	31	PBL007=0, PBL019=0, PBL020=0, PBL034=0, PBL035=0, PBL037=0, PBL040=0, PBL041=0, PBL045=0, PBL049=0, PBL051=0, PBL055=0, PBL058=0, PBL059=0, PBL063=0, PBL068=0, PBL071=0, PBL087=0, PBL088=0, PBL095=0, PBL097=0, PBL098=0, PBL100=0, PBL102=0, PBL103=0, PBL104=0, PBL105=0, PBL110=0, PBL132=0, PBL138=0, PBL141=0		@(nMutations)nMutations>0	4	0.266667	PBL052, PBL076, PBL078, PBL086	0	0				WilcoxonRanksumTest_leftTailed	Wilcoxon rank test (similar to a 2-sample t-test without assuming a normal distribution). Left-tailed, i.e. the p value is small, if the median of the distribution of measured values in the first subcohort A is significantly lower than in the second subcohort B.	0.998651	17 covariates: significantly and frequently mutated genes (MutSig2CV.q<0.1, f>=0.05)	0.998651		WilcoxonRanksumTest_rightTailed	Wilcoxon rank test (similar to a 2-sample t-test without assuming a normal distribution). Right-tailed, i.e. the p value is small, if the median of the distribution of measured values in the first subcohort A is significantly higher than in the second subcohort B.	0.00157813	17 covariates: significantly and frequently mutated genes (MutSig2CV.q<0.1, f>=0.05)	0.0268282
	97 samples with PBL diagnosis having (WES|SNP|FISH|IHC)	18 patients with PBL diagnosis having (WES|SNP|FISH|IHC) and oral cavity/nasopharynx (OCN) positive	36 patients with PBL diagnosis having (WES|SNP|FISH|IHC) and oral cavity/nasopharynx (OCN) negative		ASH1L	@(nMutations)~isnan(nMutations)	15	PBL016=0, PBL030=0, PBL039=0, PBL043=0, PBL052=0, PBL070=0, PBL076=0, PBL078=0, PBL083=0, PBL086=0, PBL093=0, PBL115=0, PBL116=0, PBL123=0, PBL130=0	31	PBL007=1, PBL019=0, PBL020=0, PBL034=0, PBL035=0, PBL037=0, PBL040=0, PBL041=0, PBL045=0, PBL049=1, PBL051=0, PBL055=0, PBL058=0, PBL059=0, PBL063=0, PBL068=0, PBL071=1, PBL087=0, PBL088=0, PBL095=1, PBL097=0, PBL098=0, PBL100=0, PBL102=0, PBL103=0, PBL104=0, PBL105=0, PBL110=0, PBL132=0, PBL138=0, PBL141=0		@(nMutations)nMutations>0	0	0		4	0.129032	PBL007, PBL049, PBL071, PBL095			WilcoxonRanksumTest_leftTailed	Wilcoxon rank test (similar to a 2-sample t-test without assuming a normal distribution). Left-tailed, i.e. the p value is small, if the median of the distribution of measured values in the first subcohort A is significantly lower than in the second subcohort B.	0.0783811	17 covariates: significantly and frequently mutated genes (MutSig2CV.q<0.1, f>=0.05)	0.44416		WilcoxonRanksumTest_rightTailed	Wilcoxon rank test (similar to a 2-sample t-test without assuming a normal distribution). Right-tailed, i.e. the p value is small, if the median of the distribution of measured values in the first subcohort A is significantly higher than in the second subcohort B.	0.928409	17 covariates: significantly and frequently mutated genes (MutSig2CV.q<0.1, f>=0.05)	0.950658
	97 samples with PBL diagnosis having (WES|SNP|FISH|IHC)	18 patients with PBL diagnosis having (WES|SNP|FISH|IHC) and oral cavity/nasopharynx (OCN) positive	36 patients with PBL diagnosis having (WES|SNP|FISH|IHC) and oral cavity/nasopharynx (OCN) negative		CAMSAP1	@(nMutations)~isnan(nMutations)	15	PBL016=0, PBL030=0, PBL039=0, PBL043=0, PBL052=0, PBL070=0, PBL076=0, PBL078=1, PBL083=0, PBL086=1, PBL093=0, PBL115=0, PBL116=0, PBL123=0, PBL130=0	31	PBL007=0, PBL019=0, PBL020=0, PBL034=0, PBL035=0, PBL037=0, PBL040=0, PBL041=0, PBL045=0, PBL049=0, PBL051=0, PBL055=0, PBL058=0, PBL059=0, PBL063=0, PBL068=0, PBL071=1, PBL087=0, PBL088=0, PBL095=0, PBL097=0, PBL098=1, PBL100=0, PBL102=0, PBL103=0, PBL104=0, PBL105=0, PBL110=0, PBL132=0, PBL138=0, PBL141=0		@(nMutations)nMutations>0	2	0.133333	PBL078, PBL086	2	0.0645161	PBL071, PBL098			WilcoxonRanksumTest_leftTailed	Wilcoxon rank test (similar to a 2-sample t-test without assuming a normal distribution). Left-tailed, i.e. the p value is small, if the median of the distribution of measured values in the first subcohort A is significantly lower than in the second subcohort B.	0.785827	17 covariates: significantly and frequently mutated genes (MutSig2CV.q<0.1, f>=0.05)	0.998651		WilcoxonRanksumTest_rightTailed	Wilcoxon rank test (similar to a 2-sample t-test without assuming a normal distribution). Right-tailed, i.e. the p value is small, if the median of the distribution of measured values in the first subcohort A is significantly higher than in the second subcohort B.	0.228431	17 covariates: significantly and frequently mutated genes (MutSig2CV.q<0.1, f>=0.05)	0.554761
	97 samples with PBL diagnosis having (WES|SNP|FISH|IHC)	18 patients with PBL diagnosis having (WES|SNP|FISH|IHC) and oral cavity/nasopharynx (OCN) positive	36 patients with PBL diagnosis having (WES|SNP|FISH|IHC) and oral cavity/nasopharynx (OCN) negative		GSDME	@(nMutations)~isnan(nMutations)	15	PBL016=0, PBL030=0, PBL039=0, PBL043=0, PBL052=0, PBL070=0, PBL076=0, PBL078=1, PBL083=0, PBL086=0, PBL093=0, PBL115=0, PBL116=0, PBL123=0, PBL130=1	31	PBL007=0, PBL019=0, PBL020=0, PBL034=0, PBL035=0, PBL037=0, PBL040=0, PBL041=0, PBL045=0, PBL049=0, PBL051=0, PBL055=0, PBL058=0, PBL059=0, PBL063=0, PBL068=0, PBL071=0, PBL087=0, PBL088=0, PBL095=1, PBL097=0, PBL098=0, PBL100=0, PBL102=0, PBL103=0, PBL104=0, PBL105=0, PBL110=0, PBL132=0, PBL138=0, PBL141=0		@(nMutations)nMutations>0	2	0.133333	PBL078, PBL130	1	0.0322581	PBL095			WilcoxonRanksumTest_leftTailed	Wilcoxon rank test (similar to a 2-sample t-test without assuming a normal distribution). Left-tailed, i.e. the p value is small, if the median of the distribution of measured values in the first subcohort A is significantly lower than in the second subcohort B.	0.905694	17 covariates: significantly and frequently mutated genes (MutSig2CV.q<0.1, f>=0.05)	0.998651		WilcoxonRanksumTest_rightTailed	Wilcoxon rank test (similar to a 2-sample t-test without assuming a normal distribution). Right-tailed, i.e. the p value is small, if the median of the distribution of measured values in the first subcohort A is significantly higher than in the second subcohort B.	0.103849	17 covariates: significantly and frequently mutated genes (MutSig2CV.q<0.1, f>=0.05)	0.353087
	97 samples with PBL diagnosis having (WES|SNP|FISH|IHC)	18 patients with PBL diagnosis having (WES|SNP|FISH|IHC) and oral cavity/nasopharynx (OCN) positive	36 patients with PBL diagnosis having (WES|SNP|FISH|IHC) and oral cavity/nasopharynx (OCN) negative		NUP205	@(nMutations)~isnan(nMutations)	15	PBL016=0, PBL030=0, PBL039=0, PBL043=0, PBL052=0, PBL070=0, PBL076=0, PBL078=0, PBL083=0, PBL086=0, PBL093=0, PBL115=0, PBL116=0, PBL123=0, PBL130=0	31	PBL007=0, PBL019=1, PBL020=0, PBL034=0, PBL035=0, PBL037=0, PBL040=0, PBL041=0, PBL045=0, PBL049=1, PBL051=0, PBL055=0, PBL058=0, PBL059=0, PBL063=0, PBL068=0, PBL071=0, PBL087=0, PBL088=0, PBL095=0, PBL097=0, PBL098=0, PBL100=0, PBL102=0, PBL103=0, PBL104=0, PBL105=0, PBL110=0, PBL132=0, PBL138=0, PBL141=0		@(nMutations)nMutations>0	0	0		2	0.0645161	PBL019, PBL049			WilcoxonRanksumTest_leftTailed	Wilcoxon rank test (similar to a 2-sample t-test without assuming a normal distribution). Left-tailed, i.e. the p value is small, if the median of the distribution of measured values in the first subcohort A is significantly lower than in the second subcohort B.	0.168102	17 covariates: significantly and frequently mutated genes (MutSig2CV.q<0.1, f>=0.05)	0.714433		WilcoxonRanksumTest_rightTailed	Wilcoxon rank test (similar to a 2-sample t-test without assuming a normal distribution). Right-tailed, i.e. the p value is small, if the median of the distribution of measured values in the first subcohort A is significantly higher than in the second subcohort B.	0.848029	17 covariates: significantly and frequently mutated genes (MutSig2CV.q<0.1, f>=0.05)	0.950658
	97 samples with PBL diagnosis having (WES|SNP|FISH|IHC)	18 patients with PBL diagnosis having (WES|SNP|FISH|IHC) and oral cavity/nasopharynx (OCN) positive	36 patients with PBL diagnosis having (WES|SNP|FISH|IHC) and oral cavity/nasopharynx (OCN) negative		MYC	@(nMutations)~isnan(nMutations)	15	PBL016=0, PBL030=0, PBL039=0, PBL043=0, PBL052=0, PBL070=0, PBL076=0, PBL078=0, PBL083=0, PBL086=0, PBL093=0, PBL115=0, PBL116=0, PBL123=0, PBL130=0	31	PBL007=0, PBL019=1, PBL020=1, PBL034=0, PBL035=0, PBL037=0, PBL040=0, PBL041=0, PBL045=0, PBL049=0, PBL051=0, PBL055=0, PBL058=1, PBL059=0, PBL063=0, PBL068=0, PBL071=1, PBL087=0, PBL088=0, PBL095=0, PBL097=0, PBL098=2, PBL100=0, PBL102=0, PBL103=0, PBL104=0, PBL105=0, PBL110=0, PBL132=0, PBL138=0, PBL141=0		@(nMutations)nMutations>0	0	0		5	0.16129	PBL019, PBL020, PBL058, PBL071, PBL098			WilcoxonRanksumTest_leftTailed	Wilcoxon rank test (similar to a 2-sample t-test without assuming a normal distribution). Left-tailed, i.e. the p value is small, if the median of the distribution of measured values in the first subcohort A is significantly lower than in the second subcohort B.	0.0541252	17 covariates: significantly and frequently mutated genes (MutSig2CV.q<0.1, f>=0.05)	0.44416		WilcoxonRanksumTest_rightTailed	Wilcoxon rank test (similar to a 2-sample t-test without assuming a normal distribution). Right-tailed, i.e. the p value is small, if the median of the distribution of measured values in the first subcohort A is significantly higher than in the second subcohort B.	0.950479	17 covariates: significantly and frequently mutated genes (MutSig2CV.q<0.1, f>=0.05)	0.950658
	97 samples with PBL diagnosis having (WES|SNP|FISH|IHC)	18 patients with PBL diagnosis having (WES|SNP|FISH|IHC) and oral cavity/nasopharynx (OCN) positive	36 patients with PBL diagnosis having (WES|SNP|FISH|IHC) and oral cavity/nasopharynx (OCN) negative		BRAF	@(nMutations)~isnan(nMutations)	15	PBL016=0, PBL030=0, PBL039=0, PBL043=0, PBL052=1, PBL070=0, PBL076=0, PBL078=0, PBL083=0, PBL086=0, PBL093=0, PBL115=0, PBL116=0, PBL123=0, PBL130=0	31	PBL007=0, PBL019=0, PBL020=0, PBL034=0, PBL035=1, PBL037=0, PBL040=0, PBL041=0, PBL045=0, PBL049=0, PBL051=0, PBL055=0, PBL058=0, PBL059=0, PBL063=0, PBL068=0, PBL071=0, PBL087=0, PBL088=0, PBL095=0, PBL097=0, PBL098=0, PBL100=0, PBL102=0, PBL103=0, PBL104=0, PBL105=0, PBL110=0, PBL132=0, PBL138=0, PBL141=1		@(nMutations)nMutations>0	1	0.0666667	PBL052	2	0.0645161	PBL035, PBL141			WilcoxonRanksumTest_leftTailed	Wilcoxon rank test (similar to a 2-sample t-test without assuming a normal distribution). Left-tailed, i.e. the p value is small, if the median of the distribution of measured values in the first subcohort A is significantly lower than in the second subcohort B.	0.521843	17 covariates: significantly and frequently mutated genes (MutSig2CV.q<0.1, f>=0.05)	0.90863		WilcoxonRanksumTest_rightTailed	Wilcoxon rank test (similar to a 2-sample t-test without assuming a normal distribution). Right-tailed, i.e. the p value is small, if the median of the distribution of measured values in the first subcohort A is significantly higher than in the second subcohort B.	0.5	17 covariates: significantly and frequently mutated genes (MutSig2CV.q<0.1, f>=0.05)	0.837683
17 patients with PBL diagnosis having (WES|SNP|FISH|IHC) and HIV status negative and EBV status positive <VERSUS> 18 patients with PBL diagnosis having (WES|SNP|FISH|IHC) and HIV status negative and EBV status negative
	97 samples with PBL diagnosis having (WES|SNP|FISH|IHC)	17 patients with PBL diagnosis having (WES|SNP|FISH|IHC) and HIV status negative and EBV status positive	18 patients with PBL diagnosis having (WES|SNP|FISH|IHC) and HIV status negative and EBV status negative		NRAS	@(nMutations)~isnan(nMutations)	14	PBL011=0, PBL030=1, PBL045=1, PBL055=0, PBL059=0, PBL060=1, PBL087=0, PBL097=0, PBL100=0, PBL103=0, PBL105=0, PBL123=0, PBL132=0, PBL138=0	17	PBL016=1, PBL019=0, PBL039=0, PBL041=1, PBL042=0, PBL043=0, PBL058=0, PBL064=0, PBL068=0, PBL093=1, PBL095=1, PBL104=1, PBL110=0, PBL115=0, PBL116=1, PBL140=0, PBL141=0		@(nMutations)nMutations>0	3	0.214286	PBL030, PBL045, PBL060	6	0.352941	PBL016, PBL041, PBL093, PBL095, PBL104, PBL116			WilcoxonRanksumTest_leftTailed	Wilcoxon rank test (similar to a 2-sample t-test without assuming a normal distribution). Left-tailed, i.e. the p value is small, if the median of the distribution of measured values in the first subcohort A is significantly lower than in the second subcohort B.	0.209718	17 covariates: significantly and frequently mutated genes (MutSig2CV.q<0.1, f>=0.05)	0.396133		WilcoxonRanksumTest_rightTailed	Wilcoxon rank test (similar to a 2-sample t-test without assuming a normal distribution). Right-tailed, i.e. the p value is small, if the median of the distribution of measured values in the first subcohort A is significantly higher than in the second subcohort B.	0.804516	17 covariates: significantly and frequently mutated genes (MutSig2CV.q<0.1, f>=0.05)	1
	97 samples with PBL diagnosis having (WES|SNP|FISH|IHC)	17 patients with PBL diagnosis having (WES|SNP|FISH|IHC) and HIV status negative and EBV status positive	18 patients with PBL diagnosis having (WES|SNP|FISH|IHC) and HIV status negative and EBV status negative		STAT3	@(nMutations)~isnan(nMutations)	14	PBL011=0, PBL030=0, PBL045=0, PBL055=0, PBL059=0, PBL060=1, PBL087=0, PBL097=0, PBL100=1, PBL103=0, PBL105=0, PBL123=0, PBL132=0, PBL138=0	17	PBL016=0, PBL019=0, PBL039=0, PBL041=0, PBL042=0, PBL043=0, PBL058=0, PBL064=0, PBL068=0, PBL093=0, PBL095=0, PBL104=0, PBL110=1, PBL115=0, PBL116=0, PBL140=0, PBL141=0		@(nMutations)nMutations>0	2	0.142857	PBL060, PBL100	1	0.0588235	PBL110			WilcoxonRanksumTest_leftTailed	Wilcoxon rank test (similar to a 2-sample t-test without assuming a normal distribution). Left-tailed, i.e. the p value is small, if the median of the distribution of measured values in the first subcohort A is significantly lower than in the second subcohort B.	0.792031	17 covariates: significantly and frequently mutated genes (MutSig2CV.q<0.1, f>=0.05)	0.841533		WilcoxonRanksumTest_rightTailed	Wilcoxon rank test (similar to a 2-sample t-test without assuming a normal distribution). Right-tailed, i.e. the p value is small, if the median of the distribution of measured values in the first subcohort A is significantly higher than in the second subcohort B.	0.230861	17 covariates: significantly and frequently mutated genes (MutSig2CV.q<0.1, f>=0.05)	1
	97 samples with PBL diagnosis having (WES|SNP|FISH|IHC)	17 patients with PBL diagnosis having (WES|SNP|FISH|IHC) and HIV status negative and EBV status positive	18 patients with PBL diagnosis having (WES|SNP|FISH|IHC) and HIV status negative and EBV status negative		TP53	@(nMutations)~isnan(nMutations)	14	PBL011=1, PBL030=0, PBL045=0, PBL055=0, PBL059=0, PBL060=0, PBL087=0, PBL097=0, PBL100=0, PBL103=0, PBL105=0, PBL123=0, PBL132=0, PBL138=0	17	PBL016=0, PBL019=0, PBL039=0, PBL041=0, PBL042=1, PBL043=0, PBL058=0, PBL064=1, PBL068=0, PBL093=0, PBL095=1, PBL104=1, PBL110=0, PBL115=0, PBL116=0, PBL140=0, PBL141=0		@(nMutations)nMutations>0	1	0.0714286	PBL011	4	0.235294	PBL042, PBL064, PBL095, PBL104			WilcoxonRanksumTest_leftTailed	Wilcoxon rank test (similar to a 2-sample t-test without assuming a normal distribution). Left-tailed, i.e. the p value is small, if the median of the distribution of measured values in the first subcohort A is significantly lower than in the second subcohort B.	0.118351	17 covariates: significantly and frequently mutated genes (MutSig2CV.q<0.1, f>=0.05)	0.396133		WilcoxonRanksumTest_rightTailed	Wilcoxon rank test (similar to a 2-sample t-test without assuming a normal distribution). Right-tailed, i.e. the p value is small, if the median of the distribution of measured values in the first subcohort A is significantly higher than in the second subcohort B.	0.893535	17 covariates: significantly and frequently mutated genes (MutSig2CV.q<0.1, f>=0.05)	1
	97 samples with PBL diagnosis having (WES|SNP|FISH|IHC)	17 patients with PBL diagnosis having (WES|SNP|FISH|IHC) and HIV status negative and EBV status positive	18 patients with PBL diagnosis having (WES|SNP|FISH|IHC) and HIV status negative and EBV status negative		TET2	@(nMutations)~isnan(nMutations)	14	PBL011=0, PBL030=0, PBL045=2, PBL055=0, PBL059=0, PBL060=1, PBL087=0, PBL097=0, PBL100=0, PBL103=0, PBL105=0, PBL123=0, PBL132=0, PBL138=0	17	PBL016=0, PBL019=0, PBL039=0, PBL041=0, PBL042=0, PBL043=1, PBL058=0, PBL064=0, PBL068=0, PBL093=0, PBL095=0, PBL104=0, PBL110=0, PBL115=0, PBL116=2, PBL140=1, PBL141=0		@(nMutations)nMutations>0	2	0.142857	PBL045, PBL060	3	0.176471	PBL043, PBL116, PBL140			WilcoxonRanksumTest_leftTailed	Wilcoxon rank test (similar to a 2-sample t-test without assuming a normal distribution). Left-tailed, i.e. the p value is small, if the median of the distribution of measured values in the first subcohort A is significantly lower than in the second subcohort B.	0.426167	17 covariates: significantly and frequently mutated genes (MutSig2CV.q<0.1, f>=0.05)	0.603737		WilcoxonRanksumTest_rightTailed	Wilcoxon rank test (similar to a 2-sample t-test without assuming a normal distribution). Right-tailed, i.e. the p value is small, if the median of the distribution of measured values in the first subcohort A is significantly higher than in the second subcohort B.	0.598005	17 covariates: significantly and frequently mutated genes (MutSig2CV.q<0.1, f>=0.05)	1
	97 samples with PBL diagnosis having (WES|SNP|FISH|IHC)	17 patients with PBL diagnosis having (WES|SNP|FISH|IHC) and HIV status negative and EBV status positive	18 patients with PBL diagnosis having (WES|SNP|FISH|IHC) and HIV status negative and EBV status negative		ATN1	@(nMutations)~isnan(nMutations)	14	PBL011=0, PBL030=0, PBL045=1, PBL055=0, PBL059=0, PBL060=0, PBL087=1, PBL097=0, PBL100=0, PBL103=0, PBL105=0, PBL123=1, PBL132=0, PBL138=0	17	PBL016=0, PBL019=0, PBL039=0, PBL041=0, PBL042=0, PBL043=0, PBL058=0, PBL064=0, PBL068=0, PBL093=1, PBL095=0, PBL104=0, PBL110=0, PBL115=0, PBL116=0, PBL140=1, PBL141=0		@(nMutations)nMutations>0	3	0.214286	PBL045, PBL087, PBL123	2	0.117647	PBL093, PBL140			WilcoxonRanksumTest_leftTailed	Wilcoxon rank test (similar to a 2-sample t-test without assuming a normal distribution). Left-tailed, i.e. the p value is small, if the median of the distribution of measured values in the first subcohort A is significantly lower than in the second subcohort B.	0.772567	17 covariates: significantly and frequently mutated genes (MutSig2CV.q<0.1, f>=0.05)	0.841533		WilcoxonRanksumTest_rightTailed	Wilcoxon rank test (similar to a 2-sample t-test without assuming a normal distribution). Right-tailed, i.e. the p value is small, if the median of the distribution of measured values in the first subcohort A is significantly higher than in the second subcohort B.	0.246656	17 covariates: significantly and frequently mutated genes (MutSig2CV.q<0.1, f>=0.05)	1
	97 samples with PBL diagnosis having (WES|SNP|FISH|IHC)	17 patients with PBL diagnosis having (WES|SNP|FISH|IHC) and HIV status negative and EBV status positive	18 patients with PBL diagnosis having (WES|SNP|FISH|IHC) and HIV status negative and EBV status negative		KRAS	@(nMutations)~isnan(nMutations)	14	PBL011=0, PBL030=0, PBL045=0, PBL055=0, PBL059=0, PBL060=0, PBL087=0, PBL097=1, PBL100=0, PBL103=0, PBL105=0, PBL123=0, PBL132=0, PBL138=0	17	PBL016=0, PBL019=0, PBL039=1, PBL041=0, PBL042=0, PBL043=0, PBL058=0, PBL064=0, PBL068=1, PBL093=0, PBL095=0, PBL104=0, PBL110=0, PBL115=0, PBL116=0, PBL140=0, PBL141=0		@(nMutations)nMutations>0	1	0.0714286	PBL097	2	0.117647	PBL039, PBL068			WilcoxonRanksumTest_leftTailed	Wilcoxon rank test (similar to a 2-sample t-test without assuming a normal distribution). Left-tailed, i.e. the p value is small, if the median of the distribution of measured values in the first subcohort A is significantly lower than in the second subcohort B.	0.349239	17 covariates: significantly and frequently mutated genes (MutSig2CV.q<0.1, f>=0.05)	0.539733		WilcoxonRanksumTest_rightTailed	Wilcoxon rank test (similar to a 2-sample t-test without assuming a normal distribution). Right-tailed, i.e. the p value is small, if the median of the distribution of measured values in the first subcohort A is significantly higher than in the second subcohort B.	0.678981	17 covariates: significantly and frequently mutated genes (MutSig2CV.q<0.1, f>=0.05)	1
	97 samples with PBL diagnosis having (WES|SNP|FISH|IHC)	17 patients with PBL diagnosis having (WES|SNP|FISH|IHC) and HIV status negative and EBV status positive	18 patients with PBL diagnosis having (WES|SNP|FISH|IHC) and HIV status negative and EBV status negative		SPG11	@(nMutations)~isnan(nMutations)	14	PBL011=0, PBL030=0, PBL045=0, PBL055=0, PBL059=0, PBL060=0, PBL087=0, PBL097=0, PBL100=0, PBL103=0, PBL105=0, PBL123=0, PBL132=0, PBL138=1	17	PBL016=0, PBL019=0, PBL039=0, PBL041=1, PBL042=0, PBL043=0, PBL058=0, PBL064=0, PBL068=0, PBL093=0, PBL095=0, PBL104=0, PBL110=0, PBL115=0, PBL116=0, PBL140=0, PBL141=0		@(nMutations)nMutations>0	1	0.0714286	PBL138	1	0.0588235	PBL041			WilcoxonRanksumTest_leftTailed	Wilcoxon rank test (similar to a 2-sample t-test without assuming a normal distribution). Left-tailed, i.e. the p value is small, if the median of the distribution of measured values in the first subcohort A is significantly lower than in the second subcohort B.	0.573963	17 covariates: significantly and frequently mutated genes (MutSig2CV.q<0.1, f>=0.05)	0.721896		WilcoxonRanksumTest_rightTailed	Wilcoxon rank test (similar to a 2-sample t-test without assuming a normal distribution). Right-tailed, i.e. the p value is small, if the median of the distribution of measured values in the first subcohort A is significantly higher than in the second subcohort B.	0.462858	17 covariates: significantly and frequently mutated genes (MutSig2CV.q<0.1, f>=0.05)	1
	97 samples with PBL diagnosis having (WES|SNP|FISH|IHC)	17 patients with PBL diagnosis having (WES|SNP|FISH|IHC) and HIV status negative and EBV status positive	18 patients with PBL diagnosis having (WES|SNP|FISH|IHC) and HIV status negative and EBV status negative		ATXN3	@(nMutations)~isnan(nMutations)	14	PBL011=0, PBL030=0, PBL045=0, PBL055=0, PBL059=0, PBL060=0, PBL087=0, PBL097=0, PBL100=0, PBL103=0, PBL105=0, PBL123=0, PBL132=0, PBL138=0	17	PBL016=0, PBL019=1, PBL039=0, PBL041=0, PBL042=0, PBL043=0, PBL058=0, PBL064=0, PBL068=0, PBL093=0, PBL095=0, PBL104=0, PBL110=0, PBL115=0, PBL116=0, PBL140=0, PBL141=0		@(nMutations)nMutations>0	0	0		1	0.0588235	PBL019			WilcoxonRanksumTest_leftTailed	Wilcoxon rank test (similar to a 2-sample t-test without assuming a normal distribution). Left-tailed, i.e. the p value is small, if the median of the distribution of measured values in the first subcohort A is significantly lower than in the second subcohort B.	0.199708	17 covariates: significantly and frequently mutated genes (MutSig2CV.q<0.1, f>=0.05)	0.396133		WilcoxonRanksumTest_rightTailed	Wilcoxon rank test (similar to a 2-sample t-test without assuming a normal distribution). Right-tailed, i.e. the p value is small, if the median of the distribution of measured values in the first subcohort A is significantly higher than in the second subcohort B.	0.834551	17 covariates: significantly and frequently mutated genes (MutSig2CV.q<0.1, f>=0.05)	1
	97 samples with PBL diagnosis having (WES|SNP|FISH|IHC)	17 patients with PBL diagnosis having (WES|SNP|FISH|IHC) and HIV status negative and EBV status positive	18 patients with PBL diagnosis having (WES|SNP|FISH|IHC) and HIV status negative and EBV status negative		USF3	@(nMutations)~isnan(nMutations)	14	PBL011=0, PBL030=0, PBL045=0, PBL055=0, PBL059=0, PBL060=0, PBL087=1, PBL097=0, PBL100=0, PBL103=0, PBL105=0, PBL123=0, PBL132=1, PBL138=0	17	PBL016=0, PBL019=0, PBL039=0, PBL041=0, PBL042=0, PBL043=0, PBL058=0, PBL064=0, PBL068=0, PBL093=0, PBL095=1, PBL104=1, PBL110=0, PBL115=0, PBL116=0, PBL140=0, PBL141=0		@(nMutations)nMutations>0	2	0.142857	PBL087, PBL132	2	0.117647	PBL095, PBL104			WilcoxonRanksumTest_leftTailed	Wilcoxon rank test (similar to a 2-sample t-test without assuming a normal distribution). Left-tailed, i.e. the p value is small, if the median of the distribution of measured values in the first subcohort A is significantly lower than in the second subcohort B.	0.594503	17 covariates: significantly and frequently mutated genes (MutSig2CV.q<0.1, f>=0.05)	0.721896		WilcoxonRanksumTest_rightTailed	Wilcoxon rank test (similar to a 2-sample t-test without assuming a normal distribution). Right-tailed, i.e. the p value is small, if the median of the distribution of measured values in the first subcohort A is significantly higher than in the second subcohort B.	0.432184	17 covariates: significantly and frequently mutated genes (MutSig2CV.q<0.1, f>=0.05)	1
	97 samples with PBL diagnosis having (WES|SNP|FISH|IHC)	17 patients with PBL diagnosis having (WES|SNP|FISH|IHC) and HIV status negative and EBV status positive	18 patients with PBL diagnosis having (WES|SNP|FISH|IHC) and HIV status negative and EBV status negative		BIRC8	@(nMutations)~isnan(nMutations)	14	PBL011=0, PBL030=0, PBL045=0, PBL055=0, PBL059=0, PBL060=0, PBL087=0, PBL097=0, PBL100=0, PBL103=0, PBL105=0, PBL123=0, PBL132=0, PBL138=1	17	PBL016=1, PBL019=1, PBL039=0, PBL041=0, PBL042=0, PBL043=0, PBL058=0, PBL064=0, PBL068=0, PBL093=0, PBL095=0, PBL104=0, PBL110=0, PBL115=0, PBL116=0, PBL140=0, PBL141=0		@(nMutations)nMutations>0	1	0.0714286	PBL138	2	0.117647	PBL016, PBL019			WilcoxonRanksumTest_leftTailed	Wilcoxon rank test (similar to a 2-sample t-test without assuming a normal distribution). Left-tailed, i.e. the p value is small, if the median of the distribution of measured values in the first subcohort A is significantly lower than in the second subcohort B.	0.349239	17 covariates: significantly and frequently mutated genes (MutSig2CV.q<0.1, f>=0.05)	0.539733		WilcoxonRanksumTest_rightTailed	Wilcoxon rank test (similar to a 2-sample t-test without assuming a normal distribution). Right-tailed, i.e. the p value is small, if the median of the distribution of measured values in the first subcohort A is significantly higher than in the second subcohort B.	0.678981	17 covariates: significantly and frequently mutated genes (MutSig2CV.q<0.1, f>=0.05)	1
	97 samples with PBL diagnosis having (WES|SNP|FISH|IHC)	17 patients with PBL diagnosis having (WES|SNP|FISH|IHC) and HIV status negative and EBV status positive	18 patients with PBL diagnosis having (WES|SNP|FISH|IHC) and HIV status negative and EBV status negative		CFAP44	@(nMutations)~isnan(nMutations)	14	PBL011=0, PBL030=0, PBL045=0, PBL055=0, PBL059=0, PBL060=0, PBL087=0, PBL097=0, PBL100=0, PBL103=0, PBL105=0, PBL123=0, PBL132=0, PBL138=0	17	PBL016=0, PBL019=0, PBL039=0, PBL041=0, PBL042=1, PBL043=0, PBL058=0, PBL064=0, PBL068=0, PBL093=0, PBL095=0, PBL104=0, PBL110=0, PBL115=0, PBL116=0, PBL140=0, PBL141=0		@(nMutations)nMutations>0	0	0		1	0.0588235	PBL042			WilcoxonRanksumTest_leftTailed	Wilcoxon rank test (similar to a 2-sample t-test without assuming a normal distribution). Left-tailed, i.e. the p value is small, if the median of the distribution of measured values in the first subcohort A is significantly lower than in the second subcohort B.	0.199708	17 covariates: significantly and frequently mutated genes (MutSig2CV.q<0.1, f>=0.05)	0.396133		WilcoxonRanksumTest_rightTailed	Wilcoxon rank test (similar to a 2-sample t-test without assuming a normal distribution). Right-tailed, i.e. the p value is small, if the median of the distribution of measured values in the first subcohort A is significantly higher than in the second subcohort B.	0.834551	17 covariates: significantly and frequently mutated genes (MutSig2CV.q<0.1, f>=0.05)	1
	97 samples with PBL diagnosis having (WES|SNP|FISH|IHC)	17 patients with PBL diagnosis having (WES|SNP|FISH|IHC) and HIV status negative and EBV status positive	18 patients with PBL diagnosis having (WES|SNP|FISH|IHC) and HIV status negative and EBV status negative		ASH1L	@(nMutations)~isnan(nMutations)	14	PBL011=0, PBL030=0, PBL045=0, PBL055=0, PBL059=0, PBL060=0, PBL087=0, PBL097=0, PBL100=0, PBL103=0, PBL105=0, PBL123=0, PBL132=0, PBL138=0	17	PBL016=0, PBL019=0, PBL039=0, PBL041=0, PBL042=0, PBL043=0, PBL058=0, PBL064=0, PBL068=0, PBL093=0, PBL095=1, PBL104=0, PBL110=0, PBL115=0, PBL116=0, PBL140=0, PBL141=0		@(nMutations)nMutations>0	0	0		1	0.0588235	PBL095			WilcoxonRanksumTest_leftTailed	Wilcoxon rank test (similar to a 2-sample t-test without assuming a normal distribution). Left-tailed, i.e. the p value is small, if the median of the distribution of measured values in the first subcohort A is significantly lower than in the second subcohort B.	0.199708	17 covariates: significantly and frequently mutated genes (MutSig2CV.q<0.1, f>=0.05)	0.396133		WilcoxonRanksumTest_rightTailed	Wilcoxon rank test (similar to a 2-sample t-test without assuming a normal distribution). Right-tailed, i.e. the p value is small, if the median of the distribution of measured values in the first subcohort A is significantly higher than in the second subcohort B.	0.834551	17 covariates: significantly and frequently mutated genes (MutSig2CV.q<0.1, f>=0.05)	1
	97 samples with PBL diagnosis having (WES|SNP|FISH|IHC)	17 patients with PBL diagnosis having (WES|SNP|FISH|IHC) and HIV status negative and EBV status positive	18 patients with PBL diagnosis having (WES|SNP|FISH|IHC) and HIV status negative and EBV status negative		CAMSAP1	@(nMutations)~isnan(nMutations)	14	PBL011=0, PBL030=0, PBL045=0, PBL055=0, PBL059=0, PBL060=0, PBL087=0, PBL097=0, PBL100=0, PBL103=0, PBL105=0, PBL123=0, PBL132=0, PBL138=0	17	PBL016=0, PBL019=0, PBL039=0, PBL041=0, PBL042=0, PBL043=0, PBL058=0, PBL064=0, PBL068=0, PBL093=0, PBL095=0, PBL104=0, PBL110=0, PBL115=0, PBL116=0, PBL140=0, PBL141=0		@(nMutations)nMutations>0	0	0		0	0				WilcoxonRanksumTest_leftTailed	Wilcoxon rank test (similar to a 2-sample t-test without assuming a normal distribution). Left-tailed, i.e. the p value is small, if the median of the distribution of measured values in the first subcohort A is significantly lower than in the second subcohort B.	1	17 covariates: significantly and frequently mutated genes (MutSig2CV.q<0.1, f>=0.05)	1		WilcoxonRanksumTest_rightTailed	Wilcoxon rank test (similar to a 2-sample t-test without assuming a normal distribution). Right-tailed, i.e. the p value is small, if the median of the distribution of measured values in the first subcohort A is significantly higher than in the second subcohort B.	1	17 covariates: significantly and frequently mutated genes (MutSig2CV.q<0.1, f>=0.05)	1
	97 samples with PBL diagnosis having (WES|SNP|FISH|IHC)	17 patients with PBL diagnosis having (WES|SNP|FISH|IHC) and HIV status negative and EBV status positive	18 patients with PBL diagnosis having (WES|SNP|FISH|IHC) and HIV status negative and EBV status negative		GSDME	@(nMutations)~isnan(nMutations)	14	PBL011=0, PBL030=0, PBL045=0, PBL055=0, PBL059=0, PBL060=0, PBL087=0, PBL097=0, PBL100=0, PBL103=0, PBL105=0, PBL123=0, PBL132=0, PBL138=0	17	PBL016=0, PBL019=0, PBL039=0, PBL041=0, PBL042=0, PBL043=0, PBL058=0, PBL064=0, PBL068=0, PBL093=0, PBL095=1, PBL104=0, PBL110=0, PBL115=0, PBL116=0, PBL140=0, PBL141=0		@(nMutations)nMutations>0	0	0		1	0.0588235	PBL095			WilcoxonRanksumTest_leftTailed	Wilcoxon rank test (similar to a 2-sample t-test without assuming a normal distribution). Left-tailed, i.e. the p value is small, if the median of the distribution of measured values in the first subcohort A is significantly lower than in the second subcohort B.	0.199708	17 covariates: significantly and frequently mutated genes (MutSig2CV.q<0.1, f>=0.05)	0.396133		WilcoxonRanksumTest_rightTailed	Wilcoxon rank test (similar to a 2-sample t-test without assuming a normal distribution). Right-tailed, i.e. the p value is small, if the median of the distribution of measured values in the first subcohort A is significantly higher than in the second subcohort B.	0.834551	17 covariates: significantly and frequently mutated genes (MutSig2CV.q<0.1, f>=0.05)	1
	97 samples with PBL diagnosis having (WES|SNP|FISH|IHC)	17 patients with PBL diagnosis having (WES|SNP|FISH|IHC) and HIV status negative and EBV status positive	18 patients with PBL diagnosis having (WES|SNP|FISH|IHC) and HIV status negative and EBV status negative		NUP205	@(nMutations)~isnan(nMutations)	14	PBL011=0, PBL030=0, PBL045=0, PBL055=0, PBL059=0, PBL060=0, PBL087=0, PBL097=0, PBL100=0, PBL103=0, PBL105=0, PBL123=0, PBL132=0, PBL138=0	17	PBL016=0, PBL019=1, PBL039=0, PBL041=0, PBL042=0, PBL043=0, PBL058=0, PBL064=0, PBL068=0, PBL093=0, PBL095=0, PBL104=0, PBL110=0, PBL115=0, PBL116=0, PBL140=0, PBL141=0		@(nMutations)nMutations>0	0	0		1	0.0588235	PBL019			WilcoxonRanksumTest_leftTailed	Wilcoxon rank test (similar to a 2-sample t-test without assuming a normal distribution). Left-tailed, i.e. the p value is small, if the median of the distribution of measured values in the first subcohort A is significantly lower than in the second subcohort B.	0.199708	17 covariates: significantly and frequently mutated genes (MutSig2CV.q<0.1, f>=0.05)	0.396133		WilcoxonRanksumTest_rightTailed	Wilcoxon rank test (similar to a 2-sample t-test without assuming a normal distribution). Right-tailed, i.e. the p value is small, if the median of the distribution of measured values in the first subcohort A is significantly higher than in the second subcohort B.	0.834551	17 covariates: significantly and frequently mutated genes (MutSig2CV.q<0.1, f>=0.05)	1
	97 samples with PBL diagnosis having (WES|SNP|FISH|IHC)	17 patients with PBL diagnosis having (WES|SNP|FISH|IHC) and HIV status negative and EBV status positive	18 patients with PBL diagnosis having (WES|SNP|FISH|IHC) and HIV status negative and EBV status negative		MYC	@(nMutations)~isnan(nMutations)	14	PBL011=0, PBL030=0, PBL045=0, PBL055=0, PBL059=0, PBL060=0, PBL087=0, PBL097=0, PBL100=0, PBL103=0, PBL105=0, PBL123=0, PBL132=0, PBL138=0	17	PBL016=0, PBL019=1, PBL039=0, PBL041=0, PBL042=1, PBL043=0, PBL058=1, PBL064=0, PBL068=0, PBL093=0, PBL095=0, PBL104=0, PBL110=0, PBL115=0, PBL116=0, PBL140=0, PBL141=0		@(nMutations)nMutations>0	0	0		3	0.176471	PBL019, PBL042, PBL058			WilcoxonRanksumTest_leftTailed	Wilcoxon rank test (similar to a 2-sample t-test without assuming a normal distribution). Left-tailed, i.e. the p value is small, if the median of the distribution of measured values in the first subcohort A is significantly lower than in the second subcohort B.	0.0561159	17 covariates: significantly and frequently mutated genes (MutSig2CV.q<0.1, f>=0.05)	0.396133		WilcoxonRanksumTest_rightTailed	Wilcoxon rank test (similar to a 2-sample t-test without assuming a normal distribution). Right-tailed, i.e. the p value is small, if the median of the distribution of measured values in the first subcohort A is significantly higher than in the second subcohort B.	0.952115	17 covariates: significantly and frequently mutated genes (MutSig2CV.q<0.1, f>=0.05)	1
	97 samples with PBL diagnosis having (WES|SNP|FISH|IHC)	17 patients with PBL diagnosis having (WES|SNP|FISH|IHC) and HIV status negative and EBV status positive	18 patients with PBL diagnosis having (WES|SNP|FISH|IHC) and HIV status negative and EBV status negative		BRAF	@(nMutations)~isnan(nMutations)	14	PBL011=0, PBL030=0, PBL045=0, PBL055=0, PBL059=0, PBL060=0, PBL087=0, PBL097=0, PBL100=0, PBL103=0, PBL105=0, PBL123=0, PBL132=0, PBL138=0	17	PBL016=0, PBL019=0, PBL039=0, PBL041=0, PBL042=0, PBL043=0, PBL058=0, PBL064=0, PBL068=0, PBL093=0, PBL095=0, PBL104=0, PBL110=0, PBL115=0, PBL116=0, PBL140=0, PBL141=1		@(nMutations)nMutations>0	0	0		1	0.0588235	PBL141			WilcoxonRanksumTest_leftTailed	Wilcoxon rank test (similar to a 2-sample t-test without assuming a normal distribution). Left-tailed, i.e. the p value is small, if the median of the distribution of measured values in the first subcohort A is significantly lower than in the second subcohort B.	0.199708	17 covariates: significantly and frequently mutated genes (MutSig2CV.q<0.1, f>=0.05)	0.396133		WilcoxonRanksumTest_rightTailed	Wilcoxon rank test (similar to a 2-sample t-test without assuming a normal distribution). Right-tailed, i.e. the p value is small, if the median of the distribution of measured values in the first subcohort A is significantly higher than in the second subcohort B.	0.834551	17 covariates: significantly and frequently mutated genes (MutSig2CV.q<0.1, f>=0.05)	1
15 patients with PBL diagnosis having (WES|SNP|FISH|IHC) and HIV status positive and EBV status positive <VERSUS> 2 patients with PBL diagnosis having (WES|SNP|FISH|IHC) and HIV status positive and EBV status negative
	97 samples with PBL diagnosis having (WES|SNP|FISH|IHC)	15 patients with PBL diagnosis having (WES|SNP|FISH|IHC) and HIV status positive and EBV status positive	2 patients with PBL diagnosis having (WES|SNP|FISH|IHC) and HIV status positive and EBV status negative		NRAS	@(nMutations)~isnan(nMutations)	13	PBL014=0, PBL020=0, PBL035=0, PBL037=0, PBL040=1, PBL049=0, PBL051=0, PBL052=0, PBL071=0, PBL076=0, PBL084=0, PBL098=1, PBL130=1	2	PBL034=1, PBL102=0		@(nMutations)nMutations>0	3	0.230769	PBL040, PBL098, PBL130	1	0.5	PBL034			WilcoxonRanksumTest_leftTailed	Wilcoxon rank test (similar to a 2-sample t-test without assuming a normal distribution). Left-tailed, i.e. the p value is small, if the median of the distribution of measured values in the first subcohort A is significantly lower than in the second subcohort B.	0.47619	17 covariates: significantly and frequently mutated genes (MutSig2CV.q<0.1, f>=0.05)	1		WilcoxonRanksumTest_rightTailed	Wilcoxon rank test (similar to a 2-sample t-test without assuming a normal distribution). Right-tailed, i.e. the p value is small, if the median of the distribution of measured values in the first subcohort A is significantly higher than in the second subcohort B.	0.942857	17 covariates: significantly and frequently mutated genes (MutSig2CV.q<0.1, f>=0.05)	0.990476
	97 samples with PBL diagnosis having (WES|SNP|FISH|IHC)	15 patients with PBL diagnosis having (WES|SNP|FISH|IHC) and HIV status positive and EBV status positive	2 patients with PBL diagnosis having (WES|SNP|FISH|IHC) and HIV status positive and EBV status negative		STAT3	@(nMutations)~isnan(nMutations)	13	PBL014=0, PBL020=1, PBL035=1, PBL037=0, PBL040=0, PBL049=0, PBL051=0, PBL052=1, PBL071=0, PBL076=1, PBL084=1, PBL098=1, PBL130=1	2	PBL034=0, PBL102=0		@(nMutations)nMutations>0	7	0.538462	PBL020, PBL035, PBL052, PBL076, PBL084, PBL098, PBL130	0	0				WilcoxonRanksumTest_leftTailed	Wilcoxon rank test (similar to a 2-sample t-test without assuming a normal distribution). Left-tailed, i.e. the p value is small, if the median of the distribution of measured values in the first subcohort A is significantly lower than in the second subcohort B.	1	17 covariates: significantly and frequently mutated genes (MutSig2CV.q<0.1, f>=0.05)	1		WilcoxonRanksumTest_rightTailed	Wilcoxon rank test (similar to a 2-sample t-test without assuming a normal distribution). Right-tailed, i.e. the p value is small, if the median of the distribution of measured values in the first subcohort A is significantly higher than in the second subcohort B.	0.266667	17 covariates: significantly and frequently mutated genes (MutSig2CV.q<0.1, f>=0.05)	0.982222
	97 samples with PBL diagnosis having (WES|SNP|FISH|IHC)	15 patients with PBL diagnosis having (WES|SNP|FISH|IHC) and HIV status positive and EBV status positive	2 patients with PBL diagnosis having (WES|SNP|FISH|IHC) and HIV status positive and EBV status negative		TP53	@(nMutations)~isnan(nMutations)	13	PBL014=0, PBL020=0, PBL035=0, PBL037=0, PBL040=0, PBL049=0, PBL051=0, PBL052=0, PBL071=0, PBL076=0, PBL084=1, PBL098=0, PBL130=0	2	PBL034=1, PBL102=0		@(nMutations)nMutations>0	1	0.0769231	PBL084	1	0.5	PBL034			WilcoxonRanksumTest_leftTailed	Wilcoxon rank test (similar to a 2-sample t-test without assuming a normal distribution). Left-tailed, i.e. the p value is small, if the median of the distribution of measured values in the first subcohort A is significantly lower than in the second subcohort B.	0.257143	17 covariates: significantly and frequently mutated genes (MutSig2CV.q<0.1, f>=0.05)	1		WilcoxonRanksumTest_rightTailed	Wilcoxon rank test (similar to a 2-sample t-test without assuming a normal distribution). Right-tailed, i.e. the p value is small, if the median of the distribution of measured values in the first subcohort A is significantly higher than in the second subcohort B.	0.990476	17 covariates: significantly and frequently mutated genes (MutSig2CV.q<0.1, f>=0.05)	0.990476
	97 samples with PBL diagnosis having (WES|SNP|FISH|IHC)	15 patients with PBL diagnosis having (WES|SNP|FISH|IHC) and HIV status positive and EBV status positive	2 patients with PBL diagnosis having (WES|SNP|FISH|IHC) and HIV status positive and EBV status negative		TET2	@(nMutations)~isnan(nMutations)	13	PBL014=0, PBL020=0, PBL035=0, PBL037=0, PBL040=0, PBL049=0, PBL051=0, PBL052=0, PBL071=0, PBL076=0, PBL084=1, PBL098=0, PBL130=0	2	PBL034=0, PBL102=0		@(nMutations)nMutations>0	1	0.0769231	PBL084	0	0				WilcoxonRanksumTest_leftTailed	Wilcoxon rank test (similar to a 2-sample t-test without assuming a normal distribution). Left-tailed, i.e. the p value is small, if the median of the distribution of measured values in the first subcohort A is significantly lower than in the second subcohort B.	1	17 covariates: significantly and frequently mutated genes (MutSig2CV.q<0.1, f>=0.05)	1		WilcoxonRanksumTest_rightTailed	Wilcoxon rank test (similar to a 2-sample t-test without assuming a normal distribution). Right-tailed, i.e. the p value is small, if the median of the distribution of measured values in the first subcohort A is significantly higher than in the second subcohort B.	0.866667	17 covariates: significantly and frequently mutated genes (MutSig2CV.q<0.1, f>=0.05)	0.982222
	97 samples with PBL diagnosis having (WES|SNP|FISH|IHC)	15 patients with PBL diagnosis having (WES|SNP|FISH|IHC) and HIV status positive and EBV status positive	2 patients with PBL diagnosis having (WES|SNP|FISH|IHC) and HIV status positive and EBV status negative		ATN1	@(nMutations)~isnan(nMutations)	13	PBL014=0, PBL020=0, PBL035=0, PBL037=0, PBL040=0, PBL049=0, PBL051=0, PBL052=0, PBL071=0, PBL076=1, PBL084=0, PBL098=0, PBL130=0	2	PBL034=0, PBL102=0		@(nMutations)nMutations>0	1	0.0769231	PBL076	0	0				WilcoxonRanksumTest_leftTailed	Wilcoxon rank test (similar to a 2-sample t-test without assuming a normal distribution). Left-tailed, i.e. the p value is small, if the median of the distribution of measured values in the first subcohort A is significantly lower than in the second subcohort B.	1	17 covariates: significantly and frequently mutated genes (MutSig2CV.q<0.1, f>=0.05)	1		WilcoxonRanksumTest_rightTailed	Wilcoxon rank test (similar to a 2-sample t-test without assuming a normal distribution). Right-tailed, i.e. the p value is small, if the median of the distribution of measured values in the first subcohort A is significantly higher than in the second subcohort B.	0.866667	17 covariates: significantly and frequently mutated genes (MutSig2CV.q<0.1, f>=0.05)	0.982222
	97 samples with PBL diagnosis having (WES|SNP|FISH|IHC)	15 patients with PBL diagnosis having (WES|SNP|FISH|IHC) and HIV status positive and EBV status positive	2 patients with PBL diagnosis having (WES|SNP|FISH|IHC) and HIV status positive and EBV status negative		KRAS	@(nMutations)~isnan(nMutations)	13	PBL014=0, PBL020=0, PBL035=0, PBL037=0, PBL040=0, PBL049=0, PBL051=0, PBL052=0, PBL071=1, PBL076=0, PBL084=0, PBL098=0, PBL130=0	2	PBL034=0, PBL102=0		@(nMutations)nMutations>0	1	0.0769231	PBL071	0	0				WilcoxonRanksumTest_leftTailed	Wilcoxon rank test (similar to a 2-sample t-test without assuming a normal distribution). Left-tailed, i.e. the p value is small, if the median of the distribution of measured values in the first subcohort A is significantly lower than in the second subcohort B.	1	17 covariates: significantly and frequently mutated genes (MutSig2CV.q<0.1, f>=0.05)	1		WilcoxonRanksumTest_rightTailed	Wilcoxon rank test (similar to a 2-sample t-test without assuming a normal distribution). Right-tailed, i.e. the p value is small, if the median of the distribution of measured values in the first subcohort A is significantly higher than in the second subcohort B.	0.866667	17 covariates: significantly and frequently mutated genes (MutSig2CV.q<0.1, f>=0.05)	0.982222
	97 samples with PBL diagnosis having (WES|SNP|FISH|IHC)	15 patients with PBL diagnosis having (WES|SNP|FISH|IHC) and HIV status positive and EBV status positive	2 patients with PBL diagnosis having (WES|SNP|FISH|IHC) and HIV status positive and EBV status negative		SPG11	@(nMutations)~isnan(nMutations)	13	PBL014=0, PBL020=0, PBL035=0, PBL037=0, PBL040=0, PBL049=0, PBL051=0, PBL052=0, PBL071=0, PBL076=1, PBL084=0, PBL098=0, PBL130=1	2	PBL034=0, PBL102=0		@(nMutations)nMutations>0	2	0.153846	PBL076, PBL130	0	0				WilcoxonRanksumTest_leftTailed	Wilcoxon rank test (similar to a 2-sample t-test without assuming a normal distribution). Left-tailed, i.e. the p value is small, if the median of the distribution of measured values in the first subcohort A is significantly lower than in the second subcohort B.	1	17 covariates: significantly and frequently mutated genes (MutSig2CV.q<0.1, f>=0.05)	1		WilcoxonRanksumTest_rightTailed	Wilcoxon rank test (similar to a 2-sample t-test without assuming a normal distribution). Right-tailed, i.e. the p value is small, if the median of the distribution of measured values in the first subcohort A is significantly higher than in the second subcohort B.	0.742857	17 covariates: significantly and frequently mutated genes (MutSig2CV.q<0.1, f>=0.05)	0.982222
	97 samples with PBL diagnosis having (WES|SNP|FISH|IHC)	15 patients with PBL diagnosis having (WES|SNP|FISH|IHC) and HIV status positive and EBV status positive	2 patients with PBL diagnosis having (WES|SNP|FISH|IHC) and HIV status positive and EBV status negative		ATXN3	@(nMutations)~isnan(nMutations)	13	PBL014=1, PBL020=0, PBL035=1, PBL037=0, PBL040=0, PBL049=0, PBL051=0, PBL052=1, PBL071=0, PBL076=0, PBL084=0, PBL098=0, PBL130=0	2	PBL034=0, PBL102=0		@(nMutations)nMutations>0	3	0.230769	PBL014, PBL035, PBL052	0	0				WilcoxonRanksumTest_leftTailed	Wilcoxon rank test (similar to a 2-sample t-test without assuming a normal distribution). Left-tailed, i.e. the p value is small, if the median of the distribution of measured values in the first subcohort A is significantly lower than in the second subcohort B.	1	17 covariates: significantly and frequently mutated genes (MutSig2CV.q<0.1, f>=0.05)	1		WilcoxonRanksumTest_rightTailed	Wilcoxon rank test (similar to a 2-sample t-test without assuming a normal distribution). Right-tailed, i.e. the p value is small, if the median of the distribution of measured values in the first subcohort A is significantly higher than in the second subcohort B.	0.628571	17 covariates: significantly and frequently mutated genes (MutSig2CV.q<0.1, f>=0.05)	0.982222
	97 samples with PBL diagnosis having (WES|SNP|FISH|IHC)	15 patients with PBL diagnosis having (WES|SNP|FISH|IHC) and HIV status positive and EBV status positive	2 patients with PBL diagnosis having (WES|SNP|FISH|IHC) and HIV status positive and EBV status negative		USF3	@(nMutations)~isnan(nMutations)	13	PBL014=0, PBL020=0, PBL035=0, PBL037=0, PBL040=1, PBL049=0, PBL051=0, PBL052=0, PBL071=0, PBL076=0, PBL084=0, PBL098=0, PBL130=0	2	PBL034=0, PBL102=0		@(nMutations)nMutations>0	1	0.0769231	PBL040	0	0				WilcoxonRanksumTest_leftTailed	Wilcoxon rank test (similar to a 2-sample t-test without assuming a normal distribution). Left-tailed, i.e. the p value is small, if the median of the distribution of measured values in the first subcohort A is significantly lower than in the second subcohort B.	1	17 covariates: significantly and frequently mutated genes (MutSig2CV.q<0.1, f>=0.05)	1		WilcoxonRanksumTest_rightTailed	Wilcoxon rank test (similar to a 2-sample t-test without assuming a normal distribution). Right-tailed, i.e. the p value is small, if the median of the distribution of measured values in the first subcohort A is significantly higher than in the second subcohort B.	0.866667	17 covariates: significantly and frequently mutated genes (MutSig2CV.q<0.1, f>=0.05)	0.982222
	97 samples with PBL diagnosis having (WES|SNP|FISH|IHC)	15 patients with PBL diagnosis having (WES|SNP|FISH|IHC) and HIV status positive and EBV status positive	2 patients with PBL diagnosis having (WES|SNP|FISH|IHC) and HIV status positive and EBV status negative		BIRC8	@(nMutations)~isnan(nMutations)	13	PBL014=0, PBL020=0, PBL035=1, PBL037=0, PBL040=0, PBL049=0, PBL051=0, PBL052=0, PBL071=0, PBL076=0, PBL084=0, PBL098=0, PBL130=0	2	PBL034=0, PBL102=0		@(nMutations)nMutations>0	1	0.0769231	PBL035	0	0				WilcoxonRanksumTest_leftTailed	Wilcoxon rank test (similar to a 2-sample t-test without assuming a normal distribution). Left-tailed, i.e. the p value is small, if the median of the distribution of measured values in the first subcohort A is significantly lower than in the second subcohort B.	1	17 covariates: significantly and frequently mutated genes (MutSig2CV.q<0.1, f>=0.05)	1		WilcoxonRanksumTest_rightTailed	Wilcoxon rank test (similar to a 2-sample t-test without assuming a normal distribution). Right-tailed, i.e. the p value is small, if the median of the distribution of measured values in the first subcohort A is significantly higher than in the second subcohort B.	0.866667	17 covariates: significantly and frequently mutated genes (MutSig2CV.q<0.1, f>=0.05)	0.982222
	97 samples with PBL diagnosis having (WES|SNP|FISH|IHC)	15 patients with PBL diagnosis having (WES|SNP|FISH|IHC) and HIV status positive and EBV status positive	2 patients with PBL diagnosis having (WES|SNP|FISH|IHC) and HIV status positive and EBV status negative		CFAP44	@(nMutations)~isnan(nMutations)	13	PBL014=0, PBL020=0, PBL035=0, PBL037=0, PBL040=0, PBL049=0, PBL051=0, PBL052=1, PBL071=0, PBL076=1, PBL084=0, PBL098=0, PBL130=0	2	PBL034=0, PBL102=0		@(nMutations)nMutations>0	2	0.153846	PBL052, PBL076	0	0				WilcoxonRanksumTest_leftTailed	Wilcoxon rank test (similar to a 2-sample t-test without assuming a normal distribution). Left-tailed, i.e. the p value is small, if the median of the distribution of measured values in the first subcohort A is significantly lower than in the second subcohort B.	1	17 covariates: significantly and frequently mutated genes (MutSig2CV.q<0.1, f>=0.05)	1		WilcoxonRanksumTest_rightTailed	Wilcoxon rank test (similar to a 2-sample t-test without assuming a normal distribution). Right-tailed, i.e. the p value is small, if the median of the distribution of measured values in the first subcohort A is significantly higher than in the second subcohort B.	0.742857	17 covariates: significantly and frequently mutated genes (MutSig2CV.q<0.1, f>=0.05)	0.982222
	97 samples with PBL diagnosis having (WES|SNP|FISH|IHC)	15 patients with PBL diagnosis having (WES|SNP|FISH|IHC) and HIV status positive and EBV status positive	2 patients with PBL diagnosis having (WES|SNP|FISH|IHC) and HIV status positive and EBV status negative		ASH1L	@(nMutations)~isnan(nMutations)	13	PBL014=0, PBL020=0, PBL035=0, PBL037=0, PBL040=0, PBL049=1, PBL051=0, PBL052=0, PBL071=1, PBL076=0, PBL084=0, PBL098=0, PBL130=0	2	PBL034=0, PBL102=0		@(nMutations)nMutations>0	2	0.153846	PBL049, PBL071	0	0				WilcoxonRanksumTest_leftTailed	Wilcoxon rank test (similar to a 2-sample t-test without assuming a normal distribution). Left-tailed, i.e. the p value is small, if the median of the distribution of measured values in the first subcohort A is significantly lower than in the second subcohort B.	1	17 covariates: significantly and frequently mutated genes (MutSig2CV.q<0.1, f>=0.05)	1		WilcoxonRanksumTest_rightTailed	Wilcoxon rank test (similar to a 2-sample t-test without assuming a normal distribution). Right-tailed, i.e. the p value is small, if the median of the distribution of measured values in the first subcohort A is significantly higher than in the second subcohort B.	0.742857	17 covariates: significantly and frequently mutated genes (MutSig2CV.q<0.1, f>=0.05)	0.982222
	97 samples with PBL diagnosis having (WES|SNP|FISH|IHC)	15 patients with PBL diagnosis having (WES|SNP|FISH|IHC) and HIV status positive and EBV status positive	2 patients with PBL diagnosis having (WES|SNP|FISH|IHC) and HIV status positive and EBV status negative		CAMSAP1	@(nMutations)~isnan(nMutations)	13	PBL014=0, PBL020=0, PBL035=0, PBL037=0, PBL040=0, PBL049=0, PBL051=0, PBL052=0, PBL071=1, PBL076=0, PBL084=0, PBL098=1, PBL130=0	2	PBL034=0, PBL102=0		@(nMutations)nMutations>0	2	0.153846	PBL071, PBL098	0	0				WilcoxonRanksumTest_leftTailed	Wilcoxon rank test (similar to a 2-sample t-test without assuming a normal distribution). Left-tailed, i.e. the p value is small, if the median of the distribution of measured values in the first subcohort A is significantly lower than in the second subcohort B.	1	17 covariates: significantly and frequently mutated genes (MutSig2CV.q<0.1, f>=0.05)	1		WilcoxonRanksumTest_rightTailed	Wilcoxon rank test (similar to a 2-sample t-test without assuming a normal distribution). Right-tailed, i.e. the p value is small, if the median of the distribution of measured values in the first subcohort A is significantly higher than in the second subcohort B.	0.742857	17 covariates: significantly and frequently mutated genes (MutSig2CV.q<0.1, f>=0.05)	0.982222
	97 samples with PBL diagnosis having (WES|SNP|FISH|IHC)	15 patients with PBL diagnosis having (WES|SNP|FISH|IHC) and HIV status positive and EBV status positive	2 patients with PBL diagnosis having (WES|SNP|FISH|IHC) and HIV status positive and EBV status negative		GSDME	@(nMutations)~isnan(nMutations)	13	PBL014=0, PBL020=0, PBL035=0, PBL037=0, PBL040=0, PBL049=0, PBL051=0, PBL052=0, PBL071=0, PBL076=0, PBL084=0, PBL098=0, PBL130=1	2	PBL034=0, PBL102=0		@(nMutations)nMutations>0	1	0.0769231	PBL130	0	0				WilcoxonRanksumTest_leftTailed	Wilcoxon rank test (similar to a 2-sample t-test without assuming a normal distribution). Left-tailed, i.e. the p value is small, if the median of the distribution of measured values in the first subcohort A is significantly lower than in the second subcohort B.	1	17 covariates: significantly and frequently mutated genes (MutSig2CV.q<0.1, f>=0.05)	1		WilcoxonRanksumTest_rightTailed	Wilcoxon rank test (similar to a 2-sample t-test without assuming a normal distribution). Right-tailed, i.e. the p value is small, if the median of the distribution of measured values in the first subcohort A is significantly higher than in the second subcohort B.	0.866667	17 covariates: significantly and frequently mutated genes (MutSig2CV.q<0.1, f>=0.05)	0.982222
	97 samples with PBL diagnosis having (WES|SNP|FISH|IHC)	15 patients with PBL diagnosis having (WES|SNP|FISH|IHC) and HIV status positive and EBV status positive	2 patients with PBL diagnosis having (WES|SNP|FISH|IHC) and HIV status positive and EBV status negative		NUP205	@(nMutations)~isnan(nMutations)	13	PBL014=0, PBL020=0, PBL035=0, PBL037=0, PBL040=0, PBL049=1, PBL051=0, PBL052=0, PBL071=0, PBL076=0, PBL084=1, PBL098=0, PBL130=0	2	PBL034=0, PBL102=0		@(nMutations)nMutations>0	2	0.153846	PBL049, PBL084	0	0				WilcoxonRanksumTest_leftTailed	Wilcoxon rank test (similar to a 2-sample t-test without assuming a normal distribution). Left-tailed, i.e. the p value is small, if the median of the distribution of measured values in the first subcohort A is significantly lower than in the second subcohort B.	1	17 covariates: significantly and frequently mutated genes (MutSig2CV.q<0.1, f>=0.05)	1		WilcoxonRanksumTest_rightTailed	Wilcoxon rank test (similar to a 2-sample t-test without assuming a normal distribution). Right-tailed, i.e. the p value is small, if the median of the distribution of measured values in the first subcohort A is significantly higher than in the second subcohort B.	0.742857	17 covariates: significantly and frequently mutated genes (MutSig2CV.q<0.1, f>=0.05)	0.982222
	97 samples with PBL diagnosis having (WES|SNP|FISH|IHC)	15 patients with PBL diagnosis having (WES|SNP|FISH|IHC) and HIV status positive and EBV status positive	2 patients with PBL diagnosis having (WES|SNP|FISH|IHC) and HIV status positive and EBV status negative		MYC	@(nMutations)~isnan(nMutations)	13	PBL014=0, PBL020=1, PBL035=0, PBL037=0, PBL040=0, PBL049=0, PBL051=0, PBL052=0, PBL071=1, PBL076=0, PBL084=0, PBL098=2, PBL130=0	2	PBL034=0, PBL102=0		@(nMutations)nMutations>0	3	0.230769	PBL020, PBL071, PBL098	0	0				WilcoxonRanksumTest_leftTailed	Wilcoxon rank test (similar to a 2-sample t-test without assuming a normal distribution). Left-tailed, i.e. the p value is small, if the median of the distribution of measured values in the first subcohort A is significantly lower than in the second subcohort B.	1	17 covariates: significantly and frequently mutated genes (MutSig2CV.q<0.1, f>=0.05)	1		WilcoxonRanksumTest_rightTailed	Wilcoxon rank test (similar to a 2-sample t-test without assuming a normal distribution). Right-tailed, i.e. the p value is small, if the median of the distribution of measured values in the first subcohort A is significantly higher than in the second subcohort B.	0.628571	17 covariates: significantly and frequently mutated genes (MutSig2CV.q<0.1, f>=0.05)	0.982222
	97 samples with PBL diagnosis having (WES|SNP|FISH|IHC)	15 patients with PBL diagnosis having (WES|SNP|FISH|IHC) and HIV status positive and EBV status positive	2 patients with PBL diagnosis having (WES|SNP|FISH|IHC) and HIV status positive and EBV status negative		BRAF	@(nMutations)~isnan(nMutations)	13	PBL014=0, PBL020=0, PBL035=1, PBL037=0, PBL040=0, PBL049=0, PBL051=0, PBL052=1, PBL071=0, PBL076=0, PBL084=0, PBL098=0, PBL130=0	2	PBL034=0, PBL102=0		@(nMutations)nMutations>0	2	0.153846	PBL035, PBL052	0	0				WilcoxonRanksumTest_leftTailed	Wilcoxon rank test (similar to a 2-sample t-test without assuming a normal distribution). Left-tailed, i.e. the p value is small, if the median of the distribution of measured values in the first subcohort A is significantly lower than in the second subcohort B.	1	17 covariates: significantly and frequently mutated genes (MutSig2CV.q<0.1, f>=0.05)	1		WilcoxonRanksumTest_rightTailed	Wilcoxon rank test (similar to a 2-sample t-test without assuming a normal distribution). Right-tailed, i.e. the p value is small, if the median of the distribution of measured values in the first subcohort A is significantly higher than in the second subcohort B.	0.742857	17 covariates: significantly and frequently mutated genes (MutSig2CV.q<0.1, f>=0.05)	0.982222
8 patients with PBL diagnosis having (WES|SNP|FISH|IHC) and LSS CHOPlike survival time <= 1 Year <VERSUS> 15 patients with PBL diagnosis having (WES|SNP|FISH|IHC) and LSS CHOPlike survival time > 2 Years
	97 samples with PBL diagnosis having (WES|SNP|FISH|IHC)	8 patients with PBL diagnosis having (WES|SNP|FISH|IHC) and LSS CHOPlike survival time <= 1 Year	15 patients with PBL diagnosis having (WES|SNP|FISH|IHC) and LSS CHOPlike survival time > 2 Years		NRAS	@(nMutations)~isnan(nMutations)	6	PBL007=1, PBL034=1, PBL041=1, PBL104=1, PBL110=0, PBL115=0	12	PBL016=1, PBL030=1, PBL035=0, PBL040=1, PBL049=0, PBL052=0, PBL055=0, PBL059=0, PBL097=0, PBL098=1, PBL100=0, PBL132=0		@(nMutations)nMutations>0	4	0.666667	PBL007, PBL034, PBL041, PBL104	4	0.333333	PBL016, PBL030, PBL040, PBL098			WilcoxonRanksumTest_leftTailed	Wilcoxon rank test (similar to a 2-sample t-test without assuming a normal distribution). Left-tailed, i.e. the p value is small, if the median of the distribution of measured values in the first subcohort A is significantly lower than in the second subcohort B.	0.968326	17 covariates: significantly and frequently mutated genes (MutSig2CV.q<0.1, f>=0.05)	1		WilcoxonRanksumTest_rightTailed	Wilcoxon rank test (similar to a 2-sample t-test without assuming a normal distribution). Right-tailed, i.e. the p value is small, if the median of the distribution of measured values in the first subcohort A is significantly higher than in the second subcohort B.	0.201357	17 covariates: significantly and frequently mutated genes (MutSig2CV.q<0.1, f>=0.05)	1
	97 samples with PBL diagnosis having (WES|SNP|FISH|IHC)	8 patients with PBL diagnosis having (WES|SNP|FISH|IHC) and LSS CHOPlike survival time <= 1 Year	15 patients with PBL diagnosis having (WES|SNP|FISH|IHC) and LSS CHOPlike survival time > 2 Years		STAT3	@(nMutations)~isnan(nMutations)	6	PBL007=0, PBL034=0, PBL041=0, PBL104=0, PBL110=1, PBL115=0	12	PBL016=0, PBL030=0, PBL035=1, PBL040=0, PBL049=0, PBL052=1, PBL055=0, PBL059=0, PBL097=0, PBL098=1, PBL100=1, PBL132=0		@(nMutations)nMutations>0	1	0.166667	PBL110	4	0.333333	PBL035, PBL052, PBL098, PBL100			WilcoxonRanksumTest_leftTailed	Wilcoxon rank test (similar to a 2-sample t-test without assuming a normal distribution). Left-tailed, i.e. the p value is small, if the median of the distribution of measured values in the first subcohort A is significantly lower than in the second subcohort B.	0.439076	17 covariates: significantly and frequently mutated genes (MutSig2CV.q<0.1, f>=0.05)	1		WilcoxonRanksumTest_rightTailed	Wilcoxon rank test (similar to a 2-sample t-test without assuming a normal distribution). Right-tailed, i.e. the p value is small, if the median of the distribution of measured values in the first subcohort A is significantly higher than in the second subcohort B.	0.907563	17 covariates: significantly and frequently mutated genes (MutSig2CV.q<0.1, f>=0.05)	1
	97 samples with PBL diagnosis having (WES|SNP|FISH|IHC)	8 patients with PBL diagnosis having (WES|SNP|FISH|IHC) and LSS CHOPlike survival time <= 1 Year	15 patients with PBL diagnosis having (WES|SNP|FISH|IHC) and LSS CHOPlike survival time > 2 Years		TP53	@(nMutations)~isnan(nMutations)	6	PBL007=0, PBL034=1, PBL041=0, PBL104=1, PBL110=0, PBL115=0	12	PBL016=0, PBL030=0, PBL035=0, PBL040=0, PBL049=0, PBL052=0, PBL055=0, PBL059=0, PBL097=0, PBL098=0, PBL100=0, PBL132=0		@(nMutations)nMutations>0	2	0.333333	PBL034, PBL104	0	0				WilcoxonRanksumTest_leftTailed	Wilcoxon rank test (similar to a 2-sample t-test without assuming a normal distribution). Left-tailed, i.e. the p value is small, if the median of the distribution of measured values in the first subcohort A is significantly lower than in the second subcohort B.	1	17 covariates: significantly and frequently mutated genes (MutSig2CV.q<0.1, f>=0.05)	1		WilcoxonRanksumTest_rightTailed	Wilcoxon rank test (similar to a 2-sample t-test without assuming a normal distribution). Right-tailed, i.e. the p value is small, if the median of the distribution of measured values in the first subcohort A is significantly higher than in the second subcohort B.	0.0980392	17 covariates: significantly and frequently mutated genes (MutSig2CV.q<0.1, f>=0.05)	1
	97 samples with PBL diagnosis having (WES|SNP|FISH|IHC)	8 patients with PBL diagnosis having (WES|SNP|FISH|IHC) and LSS CHOPlike survival time <= 1 Year	15 patients with PBL diagnosis having (WES|SNP|FISH|IHC) and LSS CHOPlike survival time > 2 Years		TET2	@(nMutations)~isnan(nMutations)	6	PBL007=0, PBL034=0, PBL041=0, PBL104=0, PBL110=0, PBL115=0	12	PBL016=0, PBL030=0, PBL035=0, PBL040=0, PBL049=0, PBL052=0, PBL055=0, PBL059=0, PBL097=0, PBL098=0, PBL100=0, PBL132=0		@(nMutations)nMutations>0	0	0		0	0				WilcoxonRanksumTest_leftTailed	Wilcoxon rank test (similar to a 2-sample t-test without assuming a normal distribution). Left-tailed, i.e. the p value is small, if the median of the distribution of measured values in the first subcohort A is significantly lower than in the second subcohort B.	1	17 covariates: significantly and frequently mutated genes (MutSig2CV.q<0.1, f>=0.05)	1		WilcoxonRanksumTest_rightTailed	Wilcoxon rank test (similar to a 2-sample t-test without assuming a normal distribution). Right-tailed, i.e. the p value is small, if the median of the distribution of measured values in the first subcohort A is significantly higher than in the second subcohort B.	1	17 covariates: significantly and frequently mutated genes (MutSig2CV.q<0.1, f>=0.05)	1
	97 samples with PBL diagnosis having (WES|SNP|FISH|IHC)	8 patients with PBL diagnosis having (WES|SNP|FISH|IHC) and LSS CHOPlike survival time <= 1 Year	15 patients with PBL diagnosis having (WES|SNP|FISH|IHC) and LSS CHOPlike survival time > 2 Years		ATN1	@(nMutations)~isnan(nMutations)	6	PBL007=0, PBL034=0, PBL041=0, PBL104=0, PBL110=0, PBL115=0	12	PBL016=0, PBL030=0, PBL035=0, PBL040=0, PBL049=0, PBL052=0, PBL055=0, PBL059=0, PBL097=0, PBL098=0, PBL100=0, PBL132=0		@(nMutations)nMutations>0	0	0		0	0				WilcoxonRanksumTest_leftTailed	Wilcoxon rank test (similar to a 2-sample t-test without assuming a normal distribution). Left-tailed, i.e. the p value is small, if the median of the distribution of measured values in the first subcohort A is significantly lower than in the second subcohort B.	1	17 covariates: significantly and frequently mutated genes (MutSig2CV.q<0.1, f>=0.05)	1		WilcoxonRanksumTest_rightTailed	Wilcoxon rank test (similar to a 2-sample t-test without assuming a normal distribution). Right-tailed, i.e. the p value is small, if the median of the distribution of measured values in the first subcohort A is significantly higher than in the second subcohort B.	1	17 covariates: significantly and frequently mutated genes (MutSig2CV.q<0.1, f>=0.05)	1
	97 samples with PBL diagnosis having (WES|SNP|FISH|IHC)	8 patients with PBL diagnosis having (WES|SNP|FISH|IHC) and LSS CHOPlike survival time <= 1 Year	15 patients with PBL diagnosis having (WES|SNP|FISH|IHC) and LSS CHOPlike survival time > 2 Years		KRAS	@(nMutations)~isnan(nMutations)	6	PBL007=0, PBL034=0, PBL041=0, PBL104=0, PBL110=0, PBL115=0	12	PBL016=0, PBL030=0, PBL035=0, PBL040=0, PBL049=0, PBL052=0, PBL055=0, PBL059=0, PBL097=1, PBL098=0, PBL100=0, PBL132=0		@(nMutations)nMutations>0	0	0		1	0.0833333	PBL097			WilcoxonRanksumTest_leftTailed	Wilcoxon rank test (similar to a 2-sample t-test without assuming a normal distribution). Left-tailed, i.e. the p value is small, if the median of the distribution of measured values in the first subcohort A is significantly lower than in the second subcohort B.	0.666667	17 covariates: significantly and frequently mutated genes (MutSig2CV.q<0.1, f>=0.05)	1		WilcoxonRanksumTest_rightTailed	Wilcoxon rank test (similar to a 2-sample t-test without assuming a normal distribution). Right-tailed, i.e. the p value is small, if the median of the distribution of measured values in the first subcohort A is significantly higher than in the second subcohort B.	1	17 covariates: significantly and frequently mutated genes (MutSig2CV.q<0.1, f>=0.05)	1
	97 samples with PBL diagnosis having (WES|SNP|FISH|IHC)	8 patients with PBL diagnosis having (WES|SNP|FISH|IHC) and LSS CHOPlike survival time <= 1 Year	15 patients with PBL diagnosis having (WES|SNP|FISH|IHC) and LSS CHOPlike survival time > 2 Years		SPG11	@(nMutations)~isnan(nMutations)	6	PBL007=0, PBL034=0, PBL041=1, PBL104=0, PBL110=0, PBL115=0	12	PBL016=0, PBL030=0, PBL035=0, PBL040=0, PBL049=0, PBL052=0, PBL055=0, PBL059=0, PBL097=0, PBL098=0, PBL100=0, PBL132=0		@(nMutations)nMutations>0	1	0.166667	PBL041	0	0				WilcoxonRanksumTest_leftTailed	Wilcoxon rank test (similar to a 2-sample t-test without assuming a normal distribution). Left-tailed, i.e. the p value is small, if the median of the distribution of measured values in the first subcohort A is significantly lower than in the second subcohort B.	1	17 covariates: significantly and frequently mutated genes (MutSig2CV.q<0.1, f>=0.05)	1		WilcoxonRanksumTest_rightTailed	Wilcoxon rank test (similar to a 2-sample t-test without assuming a normal distribution). Right-tailed, i.e. the p value is small, if the median of the distribution of measured values in the first subcohort A is significantly higher than in the second subcohort B.	0.333333	17 covariates: significantly and frequently mutated genes (MutSig2CV.q<0.1, f>=0.05)	1
	97 samples with PBL diagnosis having (WES|SNP|FISH|IHC)	8 patients with PBL diagnosis having (WES|SNP|FISH|IHC) and LSS CHOPlike survival time <= 1 Year	15 patients with PBL diagnosis having (WES|SNP|FISH|IHC) and LSS CHOPlike survival time > 2 Years		ATXN3	@(nMutations)~isnan(nMutations)	6	PBL007=0, PBL034=0, PBL041=0, PBL104=0, PBL110=0, PBL115=0	12	PBL016=0, PBL030=0, PBL035=1, PBL040=0, PBL049=0, PBL052=1, PBL055=0, PBL059=0, PBL097=0, PBL098=0, PBL100=0, PBL132=0		@(nMutations)nMutations>0	0	0		2	0.166667	PBL035, PBL052			WilcoxonRanksumTest_leftTailed	Wilcoxon rank test (similar to a 2-sample t-test without assuming a normal distribution). Left-tailed, i.e. the p value is small, if the median of the distribution of measured values in the first subcohort A is significantly lower than in the second subcohort B.	0.431373	17 covariates: significantly and frequently mutated genes (MutSig2CV.q<0.1, f>=0.05)	1		WilcoxonRanksumTest_rightTailed	Wilcoxon rank test (similar to a 2-sample t-test without assuming a normal distribution). Right-tailed, i.e. the p value is small, if the median of the distribution of measured values in the first subcohort A is significantly higher than in the second subcohort B.	1	17 covariates: significantly and frequently mutated genes (MutSig2CV.q<0.1, f>=0.05)	1
	97 samples with PBL diagnosis having (WES|SNP|FISH|IHC)	8 patients with PBL diagnosis having (WES|SNP|FISH|IHC) and LSS CHOPlike survival time <= 1 Year	15 patients with PBL diagnosis having (WES|SNP|FISH|IHC) and LSS CHOPlike survival time > 2 Years		USF3	@(nMutations)~isnan(nMutations)	6	PBL007=0, PBL034=0, PBL041=0, PBL104=1, PBL110=0, PBL115=0	12	PBL016=0, PBL030=0, PBL035=0, PBL040=1, PBL049=0, PBL052=0, PBL055=0, PBL059=0, PBL097=0, PBL098=0, PBL100=0, PBL132=1		@(nMutations)nMutations>0	1	0.166667	PBL104	2	0.166667	PBL040, PBL132			WilcoxonRanksumTest_leftTailed	Wilcoxon rank test (similar to a 2-sample t-test without assuming a normal distribution). Left-tailed, i.e. the p value is small, if the median of the distribution of measured values in the first subcohort A is significantly lower than in the second subcohort B.	0.754902	17 covariates: significantly and frequently mutated genes (MutSig2CV.q<0.1, f>=0.05)	1		WilcoxonRanksumTest_rightTailed	Wilcoxon rank test (similar to a 2-sample t-test without assuming a normal distribution). Right-tailed, i.e. the p value is small, if the median of the distribution of measured values in the first subcohort A is significantly higher than in the second subcohort B.	0.730392	17 covariates: significantly and frequently mutated genes (MutSig2CV.q<0.1, f>=0.05)	1
	97 samples with PBL diagnosis having (WES|SNP|FISH|IHC)	8 patients with PBL diagnosis having (WES|SNP|FISH|IHC) and LSS CHOPlike survival time <= 1 Year	15 patients with PBL diagnosis having (WES|SNP|FISH|IHC) and LSS CHOPlike survival time > 2 Years		BIRC8	@(nMutations)~isnan(nMutations)	6	PBL007=0, PBL034=0, PBL041=0, PBL104=0, PBL110=0, PBL115=0	12	PBL016=1, PBL030=0, PBL035=1, PBL040=0, PBL049=0, PBL052=0, PBL055=0, PBL059=0, PBL097=0, PBL098=0, PBL100=0, PBL132=0		@(nMutations)nMutations>0	0	0		2	0.166667	PBL016, PBL035			WilcoxonRanksumTest_leftTailed	Wilcoxon rank test (similar to a 2-sample t-test without assuming a normal distribution). Left-tailed, i.e. the p value is small, if the median of the distribution of measured values in the first subcohort A is significantly lower than in the second subcohort B.	0.431373	17 covariates: significantly and frequently mutated genes (MutSig2CV.q<0.1, f>=0.05)	1		WilcoxonRanksumTest_rightTailed	Wilcoxon rank test (similar to a 2-sample t-test without assuming a normal distribution). Right-tailed, i.e. the p value is small, if the median of the distribution of measured values in the first subcohort A is significantly higher than in the second subcohort B.	1	17 covariates: significantly and frequently mutated genes (MutSig2CV.q<0.1, f>=0.05)	1
	97 samples with PBL diagnosis having (WES|SNP|FISH|IHC)	8 patients with PBL diagnosis having (WES|SNP|FISH|IHC) and LSS CHOPlike survival time <= 1 Year	15 patients with PBL diagnosis having (WES|SNP|FISH|IHC) and LSS CHOPlike survival time > 2 Years		CFAP44	@(nMutations)~isnan(nMutations)	6	PBL007=0, PBL034=0, PBL041=0, PBL104=0, PBL110=0, PBL115=0	12	PBL016=0, PBL030=0, PBL035=0, PBL040=0, PBL049=0, PBL052=1, PBL055=0, PBL059=0, PBL097=0, PBL098=0, PBL100=0, PBL132=0		@(nMutations)nMutations>0	0	0		1	0.0833333	PBL052			WilcoxonRanksumTest_leftTailed	Wilcoxon rank test (similar to a 2-sample t-test without assuming a normal distribution). Left-tailed, i.e. the p value is small, if the median of the distribution of measured values in the first subcohort A is significantly lower than in the second subcohort B.	0.666667	17 covariates: significantly and frequently mutated genes (MutSig2CV.q<0.1, f>=0.05)	1		WilcoxonRanksumTest_rightTailed	Wilcoxon rank test (similar to a 2-sample t-test without assuming a normal distribution). Right-tailed, i.e. the p value is small, if the median of the distribution of measured values in the first subcohort A is significantly higher than in the second subcohort B.	1	17 covariates: significantly and frequently mutated genes (MutSig2CV.q<0.1, f>=0.05)	1
	97 samples with PBL diagnosis having (WES|SNP|FISH|IHC)	8 patients with PBL diagnosis having (WES|SNP|FISH|IHC) and LSS CHOPlike survival time <= 1 Year	15 patients with PBL diagnosis having (WES|SNP|FISH|IHC) and LSS CHOPlike survival time > 2 Years		ASH1L	@(nMutations)~isnan(nMutations)	6	PBL007=1, PBL034=0, PBL041=0, PBL104=0, PBL110=0, PBL115=0	12	PBL016=0, PBL030=0, PBL035=0, PBL040=0, PBL049=1, PBL052=0, PBL055=0, PBL059=0, PBL097=0, PBL098=0, PBL100=0, PBL132=0		@(nMutations)nMutations>0	1	0.166667	PBL007	1	0.0833333	PBL049			WilcoxonRanksumTest_leftTailed	Wilcoxon rank test (similar to a 2-sample t-test without assuming a normal distribution). Left-tailed, i.e. the p value is small, if the median of the distribution of measured values in the first subcohort A is significantly lower than in the second subcohort B.	0.901961	17 covariates: significantly and frequently mutated genes (MutSig2CV.q<0.1, f>=0.05)	1		WilcoxonRanksumTest_rightTailed	Wilcoxon rank test (similar to a 2-sample t-test without assuming a normal distribution). Right-tailed, i.e. the p value is small, if the median of the distribution of measured values in the first subcohort A is significantly higher than in the second subcohort B.	0.568627	17 covariates: significantly and frequently mutated genes (MutSig2CV.q<0.1, f>=0.05)	1
	97 samples with PBL diagnosis having (WES|SNP|FISH|IHC)	8 patients with PBL diagnosis having (WES|SNP|FISH|IHC) and LSS CHOPlike survival time <= 1 Year	15 patients with PBL diagnosis having (WES|SNP|FISH|IHC) and LSS CHOPlike survival time > 2 Years		CAMSAP1	@(nMutations)~isnan(nMutations)	6	PBL007=0, PBL034=0, PBL041=0, PBL104=0, PBL110=0, PBL115=0	12	PBL016=0, PBL030=0, PBL035=0, PBL040=0, PBL049=0, PBL052=0, PBL055=0, PBL059=0, PBL097=0, PBL098=1, PBL100=0, PBL132=0		@(nMutations)nMutations>0	0	0		1	0.0833333	PBL098			WilcoxonRanksumTest_leftTailed	Wilcoxon rank test (similar to a 2-sample t-test without assuming a normal distribution). Left-tailed, i.e. the p value is small, if the median of the distribution of measured values in the first subcohort A is significantly lower than in the second subcohort B.	0.666667	17 covariates: significantly and frequently mutated genes (MutSig2CV.q<0.1, f>=0.05)	1		WilcoxonRanksumTest_rightTailed	Wilcoxon rank test (similar to a 2-sample t-test without assuming a normal distribution). Right-tailed, i.e. the p value is small, if the median of the distribution of measured values in the first subcohort A is significantly higher than in the second subcohort B.	1	17 covariates: significantly and frequently mutated genes (MutSig2CV.q<0.1, f>=0.05)	1
	97 samples with PBL diagnosis having (WES|SNP|FISH|IHC)	8 patients with PBL diagnosis having (WES|SNP|FISH|IHC) and LSS CHOPlike survival time <= 1 Year	15 patients with PBL diagnosis having (WES|SNP|FISH|IHC) and LSS CHOPlike survival time > 2 Years		GSDME	@(nMutations)~isnan(nMutations)	6	PBL007=0, PBL034=0, PBL041=0, PBL104=0, PBL110=0, PBL115=0	12	PBL016=0, PBL030=0, PBL035=0, PBL040=0, PBL049=0, PBL052=0, PBL055=0, PBL059=0, PBL097=0, PBL098=0, PBL100=0, PBL132=0		@(nMutations)nMutations>0	0	0		0	0				WilcoxonRanksumTest_leftTailed	Wilcoxon rank test (similar to a 2-sample t-test without assuming a normal distribution). Left-tailed, i.e. the p value is small, if the median of the distribution of measured values in the first subcohort A is significantly lower than in the second subcohort B.	1	17 covariates: significantly and frequently mutated genes (MutSig2CV.q<0.1, f>=0.05)	1		WilcoxonRanksumTest_rightTailed	Wilcoxon rank test (similar to a 2-sample t-test without assuming a normal distribution). Right-tailed, i.e. the p value is small, if the median of the distribution of measured values in the first subcohort A is significantly higher than in the second subcohort B.	1	17 covariates: significantly and frequently mutated genes (MutSig2CV.q<0.1, f>=0.05)	1
	97 samples with PBL diagnosis having (WES|SNP|FISH|IHC)	8 patients with PBL diagnosis having (WES|SNP|FISH|IHC) and LSS CHOPlike survival time <= 1 Year	15 patients with PBL diagnosis having (WES|SNP|FISH|IHC) and LSS CHOPlike survival time > 2 Years		NUP205	@(nMutations)~isnan(nMutations)	6	PBL007=0, PBL034=0, PBL041=0, PBL104=0, PBL110=0, PBL115=0	12	PBL016=0, PBL030=0, PBL035=0, PBL040=0, PBL049=1, PBL052=0, PBL055=0, PBL059=0, PBL097=0, PBL098=0, PBL100=0, PBL132=0		@(nMutations)nMutations>0	0	0		1	0.0833333	PBL049			WilcoxonRanksumTest_leftTailed	Wilcoxon rank test (similar to a 2-sample t-test without assuming a normal distribution). Left-tailed, i.e. the p value is small, if the median of the distribution of measured values in the first subcohort A is significantly lower than in the second subcohort B.	0.666667	17 covariates: significantly and frequently mutated genes (MutSig2CV.q<0.1, f>=0.05)	1		WilcoxonRanksumTest_rightTailed	Wilcoxon rank test (similar to a 2-sample t-test without assuming a normal distribution). Right-tailed, i.e. the p value is small, if the median of the distribution of measured values in the first subcohort A is significantly higher than in the second subcohort B.	1	17 covariates: significantly and frequently mutated genes (MutSig2CV.q<0.1, f>=0.05)	1
	97 samples with PBL diagnosis having (WES|SNP|FISH|IHC)	8 patients with PBL diagnosis having (WES|SNP|FISH|IHC) and LSS CHOPlike survival time <= 1 Year	15 patients with PBL diagnosis having (WES|SNP|FISH|IHC) and LSS CHOPlike survival time > 2 Years		MYC	@(nMutations)~isnan(nMutations)	6	PBL007=0, PBL034=0, PBL041=0, PBL104=0, PBL110=0, PBL115=0	12	PBL016=0, PBL030=0, PBL035=0, PBL040=0, PBL049=0, PBL052=0, PBL055=0, PBL059=0, PBL097=0, PBL098=2, PBL100=0, PBL132=0		@(nMutations)nMutations>0	0	0		1	0.0833333	PBL098			WilcoxonRanksumTest_leftTailed	Wilcoxon rank test (similar to a 2-sample t-test without assuming a normal distribution). Left-tailed, i.e. the p value is small, if the median of the distribution of measured values in the first subcohort A is significantly lower than in the second subcohort B.	0.666667	17 covariates: significantly and frequently mutated genes (MutSig2CV.q<0.1, f>=0.05)	1		WilcoxonRanksumTest_rightTailed	Wilcoxon rank test (similar to a 2-sample t-test without assuming a normal distribution). Right-tailed, i.e. the p value is small, if the median of the distribution of measured values in the first subcohort A is significantly higher than in the second subcohort B.	1	17 covariates: significantly and frequently mutated genes (MutSig2CV.q<0.1, f>=0.05)	1
	97 samples with PBL diagnosis having (WES|SNP|FISH|IHC)	8 patients with PBL diagnosis having (WES|SNP|FISH|IHC) and LSS CHOPlike survival time <= 1 Year	15 patients with PBL diagnosis having (WES|SNP|FISH|IHC) and LSS CHOPlike survival time > 2 Years		BRAF	@(nMutations)~isnan(nMutations)	6	PBL007=0, PBL034=0, PBL041=0, PBL104=0, PBL110=0, PBL115=0	12	PBL016=0, PBL030=0, PBL035=1, PBL040=0, PBL049=0, PBL052=1, PBL055=0, PBL059=0, PBL097=0, PBL098=0, PBL100=0, PBL132=0		@(nMutations)nMutations>0	0	0		2	0.166667	PBL035, PBL052			WilcoxonRanksumTest_leftTailed	Wilcoxon rank test (similar to a 2-sample t-test without assuming a normal distribution). Left-tailed, i.e. the p value is small, if the median of the distribution of measured values in the first subcohort A is significantly lower than in the second subcohort B.	0.431373	17 covariates: significantly and frequently mutated genes (MutSig2CV.q<0.1, f>=0.05)	1		WilcoxonRanksumTest_rightTailed	Wilcoxon rank test (similar to a 2-sample t-test without assuming a normal distribution). Right-tailed, i.e. the p value is small, if the median of the distribution of measured values in the first subcohort A is significantly higher than in the second subcohort B.	1	17 covariates: significantly and frequently mutated genes (MutSig2CV.q<0.1, f>=0.05)	1
22 patients with certain or potential PBL diagnosis having a WES measurement with a paired germline normal <VERSUS> 63 patients with certain or potential PBL diagnosis having a WES measurement without a paired germline normal (extended FDR focus with all genes having >=10% cohort mutation frequency for QC)
	97 samples with PBL diagnosis having (WES|SNP|FISH|IHC)	22 patients with certain or potential PBL diagnosis having a WES measurement with a paired germline normal	63 patients with certain or potential PBL diagnosis having a WES measurement without a paired germline normal		TTN	@(nMutations)~isnan(nMutations)	22	PBL004=1, PBL006=0, PBL009=0, PBL010=0, PBL025=1, PBL026=2, PBL030=1, PBL034=1, PBL037=0, PBL062=0, PBL063=1, PBL093=0, PBL097=1, PBL100=0, PBL102=1, PBL103=0, PBL104=1, PBL105=0, PBL115=0, PBL116=0, PBL140=0, PBL141=1	63	PBL001=1, PBL002=1, PBL005=1, PBL007=1, PBL011=0, PBL013=0, PBL014=0, PBL015=0, PBL016=0, PBL017=0, PBL019=0, PBL020=0, PBL021=1, PBL024=1, PBL027=0, PBL035=1, PBL039=0, PBL040=0, PBL041=0, PBL042=0, PBL043=1, PBL045=0, PBL049=1, PBL051=4, PBL052=0, PBL053=1, PBL054=1, PBL055=0, PBL056=1, PBL058=0, PBL059=1, PBL060=1, PBL061=1, PBL064=2, PBL067=0, PBL068=0, PBL069=1, PBL070=2, PBL071=1, PBL073=0,…		@(nMutations)nMutations>0	10	0.454545	PBL004, PBL025, PBL026, PBL030, PBL034, PBL063, PBL097, PBL102, PBL104, PBL141	31	0.492063	PBL001, PBL002, PBL005, PBL007, PBL021, PBL024, PBL035, PBL043, PBL049, PBL051, PBL053, PBL054, PBL056, PBL059, PBL060, PBL061, PBL064, PBL069, PBL070, PBL071, PBL076, PBL078, PBL083, PBL084, PBL086, PBL087, PBL088, PBL090, PBL095, PBL118, PBL138			WilcoxonRanksumTest_leftTailed	Wilcoxon rank test (similar to a 2-sample t-test without assuming a normal distribution). Left-tailed, i.e. the p value is small, if the median of the distribution of measured values in the first subcohort A is significantly lower than in the second subcohort B.	0.385942	47 covariates: frequently mutated genes (f>=10%)	0.587043		WilcoxonRanksumTest_rightTailed	Wilcoxon rank test (similar to a 2-sample t-test without assuming a normal distribution). Right-tailed, i.e. the p value is small, if the median of the distribution of measured values in the first subcohort A is significantly higher than in the second subcohort B.	0.6184	47 covariates: frequently mutated genes (f>=10%)	0.999604
	97 samples with PBL diagnosis having (WES|SNP|FISH|IHC)	22 patients with certain or potential PBL diagnosis having a WES measurement with a paired germline normal	63 patients with certain or potential PBL diagnosis having a WES measurement without a paired germline normal		MUC4	@(nMutations)~isnan(nMutations)	22	PBL004=0, PBL006=0, PBL009=0, PBL010=0, PBL025=0, PBL026=0, PBL030=0, PBL034=2, PBL037=0, PBL062=0, PBL063=1, PBL093=1, PBL097=0, PBL100=0, PBL102=0, PBL103=0, PBL104=0, PBL105=0, PBL115=0, PBL116=0, PBL140=0, PBL141=0	63	PBL001=1, PBL002=1, PBL005=2, PBL007=1, PBL011=1, PBL013=0, PBL014=2, PBL015=1, PBL016=2, PBL017=0, PBL019=2, PBL020=1, PBL021=0, PBL024=0, PBL027=0, PBL035=0, PBL039=0, PBL040=1, PBL041=0, PBL042=1, PBL043=0, PBL045=0, PBL049=0, PBL051=1, PBL052=1, PBL053=2, PBL054=0, PBL055=3, PBL056=0, PBL058=3, PBL059=1, PBL060=1, PBL061=1, PBL064=0, PBL067=0, PBL068=1, PBL069=0, PBL070=0, PBL071=1, PBL073=0,…		@(nMutations)nMutations>0	3	0.136364	PBL034, PBL063, PBL093	36	0.571429	PBL001, PBL002, PBL005, PBL007, PBL011, PBL014, PBL015, PBL016, PBL019, PBL020, PBL040, PBL042, PBL051, PBL052, PBL053, PBL055, PBL058, PBL059, PBL060, PBL061, PBL068, PBL071, PBL076, PBL087, PBL088, PBL090, PBL092, PBL094, PBL095, PBL098, PBL106, PBL110, PBL112, PBL114, PBL122, PBL138			WilcoxonRanksumTest_leftTailed	Wilcoxon rank test (similar to a 2-sample t-test without assuming a normal distribution). Left-tailed, i.e. the p value is small, if the median of the distribution of measured values in the first subcohort A is significantly lower than in the second subcohort B.	0.000412262	47 covariates: frequently mutated genes (f>=10%)	0.0193763		WilcoxonRanksumTest_rightTailed	Wilcoxon rank test (similar to a 2-sample t-test without assuming a normal distribution). Right-tailed, i.e. the p value is small, if the median of the distribution of measured values in the first subcohort A is significantly higher than in the second subcohort B.	0.999604	47 covariates: frequently mutated genes (f>=10%)	0.999604
	97 samples with PBL diagnosis having (WES|SNP|FISH|IHC)	22 patients with certain or potential PBL diagnosis having a WES measurement with a paired germline normal	63 patients with certain or potential PBL diagnosis having a WES measurement without a paired germline normal		NRAS	@(nMutations)~isnan(nMutations)	22	PBL004=0, PBL006=1, PBL009=0, PBL010=0, PBL025=0, PBL026=0, PBL030=1, PBL034=1, PBL037=0, PBL062=0, PBL063=1, PBL093=1, PBL097=0, PBL100=0, PBL102=0, PBL103=0, PBL104=1, PBL105=0, PBL115=0, PBL116=1, PBL140=0, PBL141=0	63	PBL001=0, PBL002=1, PBL005=0, PBL007=1, PBL011=0, PBL013=1, PBL014=0, PBL015=0, PBL016=1, PBL017=1, PBL019=0, PBL020=0, PBL021=0, PBL024=0, PBL027=0, PBL035=0, PBL039=0, PBL040=1, PBL041=1, PBL042=0, PBL043=0, PBL045=1, PBL049=0, PBL051=0, PBL052=0, PBL053=0, PBL054=1, PBL055=0, PBL056=1, PBL058=0, PBL059=0, PBL060=1, PBL061=1, PBL064=0, PBL067=0, PBL068=0, PBL069=0, PBL070=0, PBL071=0, PBL073=0,…		@(nMutations)nMutations>0	7	0.318182	PBL006, PBL030, PBL034, PBL063, PBL093, PBL104, PBL116	19	0.301587	PBL002, PBL007, PBL013, PBL016, PBL017, PBL040, PBL041, PBL045, PBL054, PBL056, PBL060, PBL061, PBL088, PBL092, PBL095, PBL098, PBL114, PBL122, PBL130			WilcoxonRanksumTest_leftTailed	Wilcoxon rank test (similar to a 2-sample t-test without assuming a normal distribution). Left-tailed, i.e. the p value is small, if the median of the distribution of measured values in the first subcohort A is significantly lower than in the second subcohort B.	0.559955	47 covariates: frequently mutated genes (f>=10%)	0.692575		WilcoxonRanksumTest_rightTailed	Wilcoxon rank test (similar to a 2-sample t-test without assuming a normal distribution). Right-tailed, i.e. the p value is small, if the median of the distribution of measured values in the first subcohort A is significantly higher than in the second subcohort B.	0.445008	47 covariates: frequently mutated genes (f>=10%)	0.999604
	97 samples with PBL diagnosis having (WES|SNP|FISH|IHC)	22 patients with certain or potential PBL diagnosis having a WES measurement with a paired germline normal	63 patients with certain or potential PBL diagnosis having a WES measurement without a paired germline normal		STAT3	@(nMutations)~isnan(nMutations)	22	PBL004=0, PBL006=1, PBL009=0, PBL010=0, PBL025=0, PBL026=0, PBL030=0, PBL034=0, PBL037=0, PBL062=0, PBL063=0, PBL093=0, PBL097=0, PBL100=1, PBL102=0, PBL103=0, PBL104=0, PBL105=0, PBL115=0, PBL116=0, PBL140=0, PBL141=0	63	PBL001=0, PBL002=0, PBL005=1, PBL007=0, PBL011=0, PBL013=1, PBL014=0, PBL015=1, PBL016=0, PBL017=0, PBL019=0, PBL020=1, PBL021=1, PBL024=0, PBL027=0, PBL035=1, PBL039=0, PBL040=0, PBL041=0, PBL042=0, PBL043=0, PBL045=0, PBL049=0, PBL051=0, PBL052=1, PBL053=1, PBL054=0, PBL055=0, PBL056=1, PBL058=0, PBL059=0, PBL060=1, PBL061=0, PBL064=0, PBL067=0, PBL068=0, PBL069=0, PBL070=1, PBL071=0, PBL073=0,…		@(nMutations)nMutations>0	2	0.0909091	PBL006, PBL100	19	0.301587	PBL005, PBL013, PBL015, PBL020, PBL021, PBL035, PBL052, PBL053, PBL056, PBL060, PBL070, PBL076, PBL084, PBL086, PBL090, PBL094, PBL098, PBL110, PBL130			WilcoxonRanksumTest_leftTailed	Wilcoxon rank test (similar to a 2-sample t-test without assuming a normal distribution). Left-tailed, i.e. the p value is small, if the median of the distribution of measured values in the first subcohort A is significantly lower than in the second subcohort B.	0.0253435	47 covariates: frequently mutated genes (f>=10%)	0.195076		WilcoxonRanksumTest_rightTailed	Wilcoxon rank test (similar to a 2-sample t-test without assuming a normal distribution). Right-tailed, i.e. the p value is small, if the median of the distribution of measured values in the first subcohort A is significantly higher than in the second subcohort B.	0.97544	47 covariates: frequently mutated genes (f>=10%)	0.999604
	97 samples with PBL diagnosis having (WES|SNP|FISH|IHC)	22 patients with certain or potential PBL diagnosis having a WES measurement with a paired germline normal	63 patients with certain or potential PBL diagnosis having a WES measurement without a paired germline normal		MUC19	@(nMutations)~isnan(nMutations)	22	PBL004=0, PBL006=0, PBL009=0, PBL010=0, PBL025=0, PBL026=1, PBL030=0, PBL034=0, PBL037=0, PBL062=0, PBL063=0, PBL093=0, PBL097=0, PBL100=0, PBL102=0, PBL103=0, PBL104=0, PBL105=0, PBL115=0, PBL116=0, PBL140=0, PBL141=0	63	PBL001=2, PBL002=1, PBL005=2, PBL007=1, PBL011=0, PBL013=0, PBL014=0, PBL015=0, PBL016=1, PBL017=0, PBL019=0, PBL020=0, PBL021=0, PBL024=0, PBL027=0, PBL035=1, PBL039=2, PBL040=0, PBL041=0, PBL042=0, PBL043=0, PBL045=1, PBL049=1, PBL051=0, PBL052=0, PBL053=0, PBL054=0, PBL055=0, PBL056=0, PBL058=2, PBL059=1, PBL060=0, PBL061=0, PBL064=0, PBL067=0, PBL068=1, PBL069=0, PBL070=0, PBL071=0, PBL073=0,…		@(nMutations)nMutations>0	1	0.0454545	PBL026	20	0.31746	PBL001, PBL002, PBL005, PBL007, PBL016, PBL035, PBL039, PBL045, PBL049, PBL058, PBL059, PBL068, PBL076, PBL078, PBL081, PBL086, PBL087, PBL092, PBL098, PBL112			WilcoxonRanksumTest_leftTailed	Wilcoxon rank test (similar to a 2-sample t-test without assuming a normal distribution). Left-tailed, i.e. the p value is small, if the median of the distribution of measured values in the first subcohort A is significantly lower than in the second subcohort B.	0.00554452	47 covariates: frequently mutated genes (f>=10%)	0.130296		WilcoxonRanksumTest_rightTailed	Wilcoxon rank test (similar to a 2-sample t-test without assuming a normal distribution). Right-tailed, i.e. the p value is small, if the median of the distribution of measured values in the first subcohort A is significantly higher than in the second subcohort B.	0.994663	47 covariates: frequently mutated genes (f>=10%)	0.999604
	97 samples with PBL diagnosis having (WES|SNP|FISH|IHC)	22 patients with certain or potential PBL diagnosis having a WES measurement with a paired germline normal	63 patients with certain or potential PBL diagnosis having a WES measurement without a paired germline normal		MUC3A	@(nMutations)~isnan(nMutations)	22	PBL004=0, PBL006=0, PBL009=0, PBL010=0, PBL025=0, PBL026=1, PBL030=0, PBL034=1, PBL037=0, PBL062=0, PBL063=0, PBL093=0, PBL097=0, PBL100=0, PBL102=0, PBL103=0, PBL104=0, PBL105=0, PBL115=0, PBL116=0, PBL140=0, PBL141=0	63	PBL001=0, PBL002=0, PBL005=1, PBL007=2, PBL011=0, PBL013=0, PBL014=0, PBL015=0, PBL016=0, PBL017=0, PBL019=1, PBL020=1, PBL021=0, PBL024=2, PBL027=0, PBL035=0, PBL039=0, PBL040=1, PBL041=1, PBL042=1, PBL043=0, PBL045=0, PBL049=0, PBL051=0, PBL052=0, PBL053=1, PBL054=0, PBL055=0, PBL056=1, PBL058=0, PBL059=1, PBL060=1, PBL061=1, PBL064=1, PBL067=0, PBL068=1, PBL069=0, PBL070=0, PBL071=0, PBL073=0,…		@(nMutations)nMutations>0	2	0.0909091	PBL026, PBL034	18	0.285714	PBL005, PBL007, PBL019, PBL020, PBL024, PBL040, PBL041, PBL042, PBL053, PBL056, PBL059, PBL060, PBL061, PBL064, PBL068, PBL076, PBL087, PBL098			WilcoxonRanksumTest_leftTailed	Wilcoxon rank test (similar to a 2-sample t-test without assuming a normal distribution). Left-tailed, i.e. the p value is small, if the median of the distribution of measured values in the first subcohort A is significantly lower than in the second subcohort B.	0.0315866	47 covariates: frequently mutated genes (f>=10%)	0.195076		WilcoxonRanksumTest_rightTailed	Wilcoxon rank test (similar to a 2-sample t-test without assuming a normal distribution). Right-tailed, i.e. the p value is small, if the median of the distribution of measured values in the first subcohort A is significantly higher than in the second subcohort B.	0.969368	47 covariates: frequently mutated genes (f>=10%)	0.999604
	97 samples with PBL diagnosis having (WES|SNP|FISH|IHC)	22 patients with certain or potential PBL diagnosis having a WES measurement with a paired germline normal	63 patients with certain or potential PBL diagnosis having a WES measurement without a paired germline normal		IGLL5	@(nMutations)~isnan(nMutations)	22	PBL004=0, PBL006=0, PBL009=0, PBL010=0, PBL025=0, PBL026=1, PBL030=0, PBL034=0, PBL037=0, PBL062=0, PBL063=0, PBL093=0, PBL097=0, PBL100=0, PBL102=0, PBL103=0, PBL104=0, PBL105=0, PBL115=0, PBL116=1, PBL140=2, PBL141=1	63	PBL001=2, PBL002=0, PBL005=0, PBL007=0, PBL011=0, PBL013=0, PBL014=0, PBL015=1, PBL016=1, PBL017=0, PBL019=0, PBL020=0, PBL021=0, PBL024=0, PBL027=0, PBL035=1, PBL039=0, PBL040=0, PBL041=0, PBL042=0, PBL043=0, PBL045=1, PBL049=0, PBL051=0, PBL052=0, PBL053=0, PBL054=0, PBL055=0, PBL056=0, PBL058=0, PBL059=0, PBL060=1, PBL061=0, PBL064=0, PBL067=0, PBL068=0, PBL069=2, PBL070=0, PBL071=0, PBL073=1,…		@(nMutations)nMutations>0	4	0.181818	PBL026, PBL116, PBL140, PBL141	15	0.238095	PBL001, PBL015, PBL016, PBL035, PBL045, PBL060, PBL069, PBL073, PBL078, PBL083, PBL084, PBL087, PBL090, PBL094, PBL130			WilcoxonRanksumTest_leftTailed	Wilcoxon rank test (similar to a 2-sample t-test without assuming a normal distribution). Left-tailed, i.e. the p value is small, if the median of the distribution of measured values in the first subcohort A is significantly lower than in the second subcohort B.	0.31399	47 covariates: frequently mutated genes (f>=10%)	0.581339		WilcoxonRanksumTest_rightTailed	Wilcoxon rank test (similar to a 2-sample t-test without assuming a normal distribution). Right-tailed, i.e. the p value is small, if the median of the distribution of measured values in the first subcohort A is significantly higher than in the second subcohort B.	0.690904	47 covariates: frequently mutated genes (f>=10%)	0.999604
	97 samples with PBL diagnosis having (WES|SNP|FISH|IHC)	22 patients with certain or potential PBL diagnosis having a WES measurement with a paired germline normal	63 patients with certain or potential PBL diagnosis having a WES measurement without a paired germline normal		FSIP2	@(nMutations)~isnan(nMutations)	22	PBL004=0, PBL006=0, PBL009=0, PBL010=0, PBL025=0, PBL026=0, PBL030=0, PBL034=1, PBL037=0, PBL062=0, PBL063=0, PBL093=0, PBL097=0, PBL100=0, PBL102=0, PBL103=0, PBL104=0, PBL105=0, PBL115=0, PBL116=0, PBL140=0, PBL141=1	63	PBL001=0, PBL002=0, PBL005=0, PBL007=0, PBL011=1, PBL013=0, PBL014=0, PBL015=0, PBL016=1, PBL017=1, PBL019=0, PBL020=0, PBL021=0, PBL024=0, PBL027=0, PBL035=0, PBL039=0, PBL040=0, PBL041=0, PBL042=0, PBL043=1, PBL045=0, PBL049=0, PBL051=0, PBL052=0, PBL053=0, PBL054=1, PBL055=0, PBL056=0, PBL058=0, PBL059=1, PBL060=1, PBL061=1, PBL064=0, PBL067=0, PBL068=0, PBL069=0, PBL070=1, PBL071=2, PBL073=0,…		@(nMutations)nMutations>0	2	0.0909091	PBL034, PBL141	12	0.190476	PBL011, PBL016, PBL017, PBL043, PBL054, PBL059, PBL060, PBL061, PBL070, PBL071, PBL076, PBL118			WilcoxonRanksumTest_leftTailed	Wilcoxon rank test (similar to a 2-sample t-test without assuming a normal distribution). Left-tailed, i.e. the p value is small, if the median of the distribution of measured values in the first subcohort A is significantly lower than in the second subcohort B.	0.139136	47 covariates: frequently mutated genes (f>=10%)	0.360866		WilcoxonRanksumTest_rightTailed	Wilcoxon rank test (similar to a 2-sample t-test without assuming a normal distribution). Right-tailed, i.e. the p value is small, if the median of the distribution of measured values in the first subcohort A is significantly higher than in the second subcohort B.	0.864292	47 covariates: frequently mutated genes (f>=10%)	0.999604
	97 samples with PBL diagnosis having (WES|SNP|FISH|IHC)	22 patients with certain or potential PBL diagnosis having a WES measurement with a paired germline normal	63 patients with certain or potential PBL diagnosis having a WES measurement without a paired germline normal		MUC16	@(nMutations)~isnan(nMutations)	22	PBL004=1, PBL006=0, PBL009=0, PBL010=0, PBL025=0, PBL026=1, PBL030=1, PBL034=0, PBL037=0, PBL062=0, PBL063=0, PBL093=0, PBL097=0, PBL100=0, PBL102=0, PBL103=0, PBL104=0, PBL105=0, PBL115=1, PBL116=0, PBL140=0, PBL141=0	63	PBL001=0, PBL002=0, PBL005=1, PBL007=0, PBL011=0, PBL013=0, PBL014=0, PBL015=1, PBL016=0, PBL017=0, PBL019=0, PBL020=0, PBL021=0, PBL024=1, PBL027=0, PBL035=0, PBL039=1, PBL040=1, PBL041=0, PBL042=0, PBL043=0, PBL045=0, PBL049=0, PBL051=0, PBL052=1, PBL053=0, PBL054=0, PBL055=0, PBL056=0, PBL058=0, PBL059=0, PBL060=0, PBL061=0, PBL064=0, PBL067=0, PBL068=0, PBL069=0, PBL070=0, PBL071=0, PBL073=0,…		@(nMutations)nMutations>0	4	0.181818	PBL004, PBL026, PBL030, PBL115	11	0.174603	PBL005, PBL015, PBL024, PBL039, PBL040, PBL052, PBL076, PBL081, PBL083, PBL094, PBL095			WilcoxonRanksumTest_leftTailed	Wilcoxon rank test (similar to a 2-sample t-test without assuming a normal distribution). Left-tailed, i.e. the p value is small, if the median of the distribution of measured values in the first subcohort A is significantly lower than in the second subcohort B.	0.533301	47 covariates: frequently mutated genes (f>=10%)	0.692575		WilcoxonRanksumTest_rightTailed	Wilcoxon rank test (similar to a 2-sample t-test without assuming a normal distribution). Right-tailed, i.e. the p value is small, if the median of the distribution of measured values in the first subcohort A is significantly higher than in the second subcohort B.	0.472743	47 covariates: frequently mutated genes (f>=10%)	0.999604
	97 samples with PBL diagnosis having (WES|SNP|FISH|IHC)	22 patients with certain or potential PBL diagnosis having a WES measurement with a paired germline normal	63 patients with certain or potential PBL diagnosis having a WES measurement without a paired germline normal		HTT	@(nMutations)~isnan(nMutations)	22	PBL004=0, PBL006=0, PBL009=0, PBL010=0, PBL025=0, PBL026=1, PBL030=0, PBL034=0, PBL037=0, PBL062=0, PBL063=0, PBL093=0, PBL097=0, PBL100=0, PBL102=0, PBL103=0, PBL104=0, PBL105=0, PBL115=0, PBL116=0, PBL140=0, PBL141=1	63	PBL001=1, PBL002=0, PBL005=1, PBL007=0, PBL011=1, PBL013=1, PBL014=0, PBL015=0, PBL016=0, PBL017=0, PBL019=0, PBL020=0, PBL021=0, PBL024=0, PBL027=0, PBL035=0, PBL039=0, PBL040=0, PBL041=2, PBL042=0, PBL043=0, PBL045=0, PBL049=0, PBL051=0, PBL052=0, PBL053=0, PBL054=0, PBL055=0, PBL056=0, PBL058=0, PBL059=0, PBL060=0, PBL061=0, PBL064=0, PBL067=0, PBL068=0, PBL069=0, PBL070=0, PBL071=0, PBL073=1,…		@(nMutations)nMutations>0	2	0.0909091	PBL026, PBL141	11	0.174603	PBL001, PBL005, PBL011, PBL013, PBL041, PBL073, PBL076, PBL088, PBL095, PBL106, PBL138			WilcoxonRanksumTest_leftTailed	Wilcoxon rank test (similar to a 2-sample t-test without assuming a normal distribution). Left-tailed, i.e. the p value is small, if the median of the distribution of measured values in the first subcohort A is significantly lower than in the second subcohort B.	0.173468	47 covariates: frequently mutated genes (f>=10%)	0.405006		WilcoxonRanksumTest_rightTailed	Wilcoxon rank test (similar to a 2-sample t-test without assuming a normal distribution). Right-tailed, i.e. the p value is small, if the median of the distribution of measured values in the first subcohort A is significantly higher than in the second subcohort B.	0.830622	47 covariates: frequently mutated genes (f>=10%)	0.999604
	97 samples with PBL diagnosis having (WES|SNP|FISH|IHC)	22 patients with certain or potential PBL diagnosis having a WES measurement with a paired germline normal	63 patients with certain or potential PBL diagnosis having a WES measurement without a paired germline normal		NEB	@(nMutations)~isnan(nMutations)	22	PBL004=0, PBL006=0, PBL009=0, PBL010=0, PBL025=1, PBL026=1, PBL030=0, PBL034=0, PBL037=0, PBL062=0, PBL063=1, PBL093=0, PBL097=0, PBL100=0, PBL102=0, PBL103=0, PBL104=0, PBL105=0, PBL115=0, PBL116=0, PBL140=0, PBL141=0	63	PBL001=0, PBL002=0, PBL005=2, PBL007=0, PBL011=0, PBL013=0, PBL014=1, PBL015=0, PBL016=0, PBL017=0, PBL019=0, PBL020=0, PBL021=1, PBL024=0, PBL027=0, PBL035=0, PBL039=0, PBL040=0, PBL041=0, PBL042=0, PBL043=0, PBL045=0, PBL049=0, PBL051=0, PBL052=0, PBL053=0, PBL054=0, PBL055=0, PBL056=1, PBL058=0, PBL059=0, PBL060=1, PBL061=0, PBL064=0, PBL067=0, PBL068=1, PBL069=0, PBL070=0, PBL071=0, PBL073=0,…		@(nMutations)nMutations>0	3	0.136364	PBL025, PBL026, PBL063	11	0.174603	PBL005, PBL014, PBL021, PBL056, PBL060, PBL068, PBL081, PBL090, PBL112, PBL132, PBL138			WilcoxonRanksumTest_leftTailed	Wilcoxon rank test (similar to a 2-sample t-test without assuming a normal distribution). Left-tailed, i.e. the p value is small, if the median of the distribution of measured values in the first subcohort A is significantly lower than in the second subcohort B.	0.333961	47 covariates: frequently mutated genes (f>=10%)	0.581339		WilcoxonRanksumTest_rightTailed	Wilcoxon rank test (similar to a 2-sample t-test without assuming a normal distribution). Right-tailed, i.e. the p value is small, if the median of the distribution of measured values in the first subcohort A is significantly higher than in the second subcohort B.	0.671697	47 covariates: frequently mutated genes (f>=10%)	0.999604
	97 samples with PBL diagnosis having (WES|SNP|FISH|IHC)	22 patients with certain or potential PBL diagnosis having a WES measurement with a paired germline normal	63 patients with certain or potential PBL diagnosis having a WES measurement without a paired germline normal		PCLO	@(nMutations)~isnan(nMutations)	22	PBL004=0, PBL006=0, PBL009=0, PBL010=0, PBL025=0, PBL026=0, PBL030=0, PBL034=1, PBL037=0, PBL062=0, PBL063=0, PBL093=0, PBL097=0, PBL100=0, PBL102=0, PBL103=0, PBL104=0, PBL105=0, PBL115=0, PBL116=0, PBL140=0, PBL141=0	63	PBL001=1, PBL002=0, PBL005=0, PBL007=1, PBL011=0, PBL013=0, PBL014=0, PBL015=0, PBL016=0, PBL017=1, PBL019=0, PBL020=0, PBL021=1, PBL024=0, PBL027=0, PBL035=0, PBL039=0, PBL040=1, PBL041=0, PBL042=1, PBL043=0, PBL045=0, PBL049=0, PBL051=0, PBL052=0, PBL053=0, PBL054=0, PBL055=0, PBL056=1, PBL058=0, PBL059=1, PBL060=0, PBL061=0, PBL064=0, PBL067=0, PBL068=0, PBL069=0, PBL070=1, PBL071=0, PBL073=1,…		@(nMutations)nMutations>0	1	0.0454545	PBL034	13	0.206349	PBL001, PBL007, PBL017, PBL021, PBL040, PBL042, PBL056, PBL059, PBL070, PBL073, PBL076, PBL081, PBL083			WilcoxonRanksumTest_leftTailed	Wilcoxon rank test (similar to a 2-sample t-test without assuming a normal distribution). Left-tailed, i.e. the p value is small, if the median of the distribution of measured values in the first subcohort A is significantly lower than in the second subcohort B.	0.0415056	47 covariates: frequently mutated genes (f>=10%)	0.195076		WilcoxonRanksumTest_rightTailed	Wilcoxon rank test (similar to a 2-sample t-test without assuming a normal distribution). Right-tailed, i.e. the p value is small, if the median of the distribution of measured values in the first subcohort A is significantly higher than in the second subcohort B.	0.959863	47 covariates: frequently mutated genes (f>=10%)	0.999604
	97 samples with PBL diagnosis having (WES|SNP|FISH|IHC)	22 patients with certain or potential PBL diagnosis having a WES measurement with a paired germline normal	63 patients with certain or potential PBL diagnosis having a WES measurement without a paired germline normal		MUC5AC	@(nMutations)~isnan(nMutations)	22	PBL004=0, PBL006=0, PBL009=0, PBL010=0, PBL025=0, PBL026=1, PBL030=0, PBL034=0, PBL037=0, PBL062=0, PBL063=0, PBL093=0, PBL097=0, PBL100=0, PBL102=0, PBL103=0, PBL104=0, PBL105=0, PBL115=0, PBL116=0, PBL140=0, PBL141=0	63	PBL001=0, PBL002=0, PBL005=0, PBL007=2, PBL011=1, PBL013=0, PBL014=0, PBL015=0, PBL016=0, PBL017=0, PBL019=1, PBL020=0, PBL021=0, PBL024=0, PBL027=0, PBL035=0, PBL039=1, PBL040=0, PBL041=1, PBL042=0, PBL043=0, PBL045=1, PBL049=0, PBL051=0, PBL052=0, PBL053=0, PBL054=0, PBL055=0, PBL056=0, PBL058=0, PBL059=1, PBL060=0, PBL061=1, PBL064=0, PBL067=0, PBL068=0, PBL069=0, PBL070=0, PBL071=0, PBL073=0,…		@(nMutations)nMutations>0	1	0.0454545	PBL026	12	0.190476	PBL007, PBL011, PBL019, PBL039, PBL041, PBL045, PBL059, PBL061, PBL081, PBL083, PBL132, PBL138			WilcoxonRanksumTest_leftTailed	Wilcoxon rank test (similar to a 2-sample t-test without assuming a normal distribution). Left-tailed, i.e. the p value is small, if the median of the distribution of measured values in the first subcohort A is significantly lower than in the second subcohort B.	0.0516036	47 covariates: frequently mutated genes (f>=10%)	0.220488		WilcoxonRanksumTest_rightTailed	Wilcoxon rank test (similar to a 2-sample t-test without assuming a normal distribution). Right-tailed, i.e. the p value is small, if the median of the distribution of measured values in the first subcohort A is significantly higher than in the second subcohort B.	0.950072	47 covariates: frequently mutated genes (f>=10%)	0.999604
	97 samples with PBL diagnosis having (WES|SNP|FISH|IHC)	22 patients with certain or potential PBL diagnosis having a WES measurement with a paired germline normal	63 patients with certain or potential PBL diagnosis having a WES measurement without a paired germline normal		OBSCN	@(nMutations)~isnan(nMutations)	22	PBL004=0, PBL006=0, PBL009=0, PBL010=0, PBL025=1, PBL026=0, PBL030=0, PBL034=0, PBL037=0, PBL062=0, PBL063=0, PBL093=0, PBL097=0, PBL100=0, PBL102=0, PBL103=0, PBL104=0, PBL105=0, PBL115=0, PBL116=0, PBL140=0, PBL141=0	63	PBL001=1, PBL002=0, PBL005=0, PBL007=0, PBL011=0, PBL013=0, PBL014=0, PBL015=0, PBL016=0, PBL017=0, PBL019=1, PBL020=0, PBL021=0, PBL024=0, PBL027=0, PBL035=0, PBL039=0, PBL040=0, PBL041=0, PBL042=0, PBL043=1, PBL045=0, PBL049=0, PBL051=0, PBL052=0, PBL053=0, PBL054=0, PBL055=0, PBL056=2, PBL058=1, PBL059=0, PBL060=1, PBL061=1, PBL064=0, PBL067=0, PBL068=0, PBL069=0, PBL070=0, PBL071=0, PBL073=0,…		@(nMutations)nMutations>0	1	0.0454545	PBL025	11	0.174603	PBL001, PBL019, PBL043, PBL056, PBL058, PBL060, PBL061, PBL090, PBL095, PBL114, PBL122			WilcoxonRanksumTest_leftTailed	Wilcoxon rank test (similar to a 2-sample t-test without assuming a normal distribution). Left-tailed, i.e. the p value is small, if the median of the distribution of measured values in the first subcohort A is significantly lower than in the second subcohort B.	0.0684335	47 covariates: frequently mutated genes (f>=10%)	0.268031		WilcoxonRanksumTest_rightTailed	Wilcoxon rank test (similar to a 2-sample t-test without assuming a normal distribution). Right-tailed, i.e. the p value is small, if the median of the distribution of measured values in the first subcohort A is significantly higher than in the second subcohort B.	0.933733	47 covariates: frequently mutated genes (f>=10%)	0.999604
	97 samples with PBL diagnosis having (WES|SNP|FISH|IHC)	22 patients with certain or potential PBL diagnosis having a WES measurement with a paired germline normal	63 patients with certain or potential PBL diagnosis having a WES measurement without a paired germline normal		ZFHX3	@(nMutations)~isnan(nMutations)	22	PBL004=0, PBL006=0, PBL009=0, PBL010=0, PBL025=0, PBL026=1, PBL030=0, PBL034=0, PBL037=0, PBL062=0, PBL063=1, PBL093=0, PBL097=0, PBL100=0, PBL102=0, PBL103=0, PBL104=0, PBL105=0, PBL115=0, PBL116=0, PBL140=1, PBL141=0	63	PBL001=0, PBL002=0, PBL005=0, PBL007=0, PBL011=0, PBL013=1, PBL014=0, PBL015=1, PBL016=1, PBL017=0, PBL019=0, PBL020=0, PBL021=0, PBL024=1, PBL027=0, PBL035=0, PBL039=0, PBL040=0, PBL041=0, PBL042=0, PBL043=0, PBL045=0, PBL049=2, PBL051=0, PBL052=0, PBL053=0, PBL054=0, PBL055=0, PBL056=1, PBL058=0, PBL059=0, PBL060=0, PBL061=1, PBL064=0, PBL067=0, PBL068=0, PBL069=1, PBL070=0, PBL071=0, PBL073=0,…		@(nMutations)nMutations>0	3	0.136364	PBL026, PBL063, PBL140	10	0.15873	PBL013, PBL015, PBL016, PBL024, PBL049, PBL056, PBL061, PBL069, PBL076, PBL084			WilcoxonRanksumTest_leftTailed	Wilcoxon rank test (similar to a 2-sample t-test without assuming a normal distribution). Left-tailed, i.e. the p value is small, if the median of the distribution of measured values in the first subcohort A is significantly lower than in the second subcohort B.	0.395396	47 covariates: frequently mutated genes (f>=10%)	0.587043		WilcoxonRanksumTest_rightTailed	Wilcoxon rank test (similar to a 2-sample t-test without assuming a normal distribution). Right-tailed, i.e. the p value is small, if the median of the distribution of measured values in the first subcohort A is significantly higher than in the second subcohort B.	0.610783	47 covariates: frequently mutated genes (f>=10%)	0.999604
	97 samples with PBL diagnosis having (WES|SNP|FISH|IHC)	22 patients with certain or potential PBL diagnosis having a WES measurement with a paired germline normal	63 patients with certain or potential PBL diagnosis having a WES measurement without a paired germline normal		DCHS2	@(nMutations)~isnan(nMutations)	22	PBL004=1, PBL006=0, PBL009=0, PBL010=0, PBL025=0, PBL026=1, PBL030=0, PBL034=1, PBL037=0, PBL062=0, PBL063=0, PBL093=0, PBL097=0, PBL100=0, PBL102=0, PBL103=0, PBL104=0, PBL105=0, PBL115=0, PBL116=0, PBL140=1, PBL141=0	63	PBL001=0, PBL002=0, PBL005=0, PBL007=0, PBL011=1, PBL013=0, PBL014=1, PBL015=0, PBL016=0, PBL017=0, PBL019=0, PBL020=0, PBL021=0, PBL024=0, PBL027=0, PBL035=1, PBL039=1, PBL040=0, PBL041=0, PBL042=0, PBL043=0, PBL045=0, PBL049=0, PBL051=0, PBL052=0, PBL053=0, PBL054=0, PBL055=0, PBL056=0, PBL058=0, PBL059=0, PBL060=0, PBL061=0, PBL064=1, PBL067=0, PBL068=0, PBL069=1, PBL070=0, PBL071=0, PBL073=0,…		@(nMutations)nMutations>0	4	0.181818	PBL004, PBL026, PBL034, PBL140	8	0.126984	PBL011, PBL014, PBL035, PBL039, PBL064, PBL069, PBL090, PBL098			WilcoxonRanksumTest_leftTailed	Wilcoxon rank test (similar to a 2-sample t-test without assuming a normal distribution). Left-tailed, i.e. the p value is small, if the median of the distribution of measured values in the first subcohort A is significantly lower than in the second subcohort B.	0.739065	47 covariates: frequently mutated genes (f>=10%)	0.807816		WilcoxonRanksumTest_rightTailed	Wilcoxon rank test (similar to a 2-sample t-test without assuming a normal distribution). Right-tailed, i.e. the p value is small, if the median of the distribution of measured values in the first subcohort A is significantly higher than in the second subcohort B.	0.266369	47 covariates: frequently mutated genes (f>=10%)	0.999604
	97 samples with PBL diagnosis having (WES|SNP|FISH|IHC)	22 patients with certain or potential PBL diagnosis having a WES measurement with a paired germline normal	63 patients with certain or potential PBL diagnosis having a WES measurement without a paired germline normal		HMCN1	@(nMutations)~isnan(nMutations)	22	PBL004=0, PBL006=0, PBL009=0, PBL010=0, PBL025=0, PBL026=1, PBL030=0, PBL034=0, PBL037=0, PBL062=0, PBL063=0, PBL093=0, PBL097=1, PBL100=0, PBL102=0, PBL103=0, PBL104=0, PBL105=0, PBL115=0, PBL116=0, PBL140=0, PBL141=1	63	PBL001=0, PBL002=0, PBL005=0, PBL007=1, PBL011=0, PBL013=0, PBL014=1, PBL015=0, PBL016=0, PBL017=0, PBL019=1, PBL020=0, PBL021=0, PBL024=0, PBL027=0, PBL035=0, PBL039=0, PBL040=0, PBL041=0, PBL042=0, PBL043=0, PBL045=0, PBL049=0, PBL051=0, PBL052=0, PBL053=0, PBL054=0, PBL055=0, PBL056=0, PBL058=0, PBL059=0, PBL060=1, PBL061=0, PBL064=0, PBL067=0, PBL068=0, PBL069=0, PBL070=0, PBL071=0, PBL073=0,…		@(nMutations)nMutations>0	3	0.136364	PBL026, PBL097, PBL141	8	0.126984	PBL007, PBL014, PBL019, PBL060, PBL084, PBL098, PBL110, PBL138			WilcoxonRanksumTest_leftTailed	Wilcoxon rank test (similar to a 2-sample t-test without assuming a normal distribution). Left-tailed, i.e. the p value is small, if the median of the distribution of measured values in the first subcohort A is significantly lower than in the second subcohort B.	0.548076	47 covariates: frequently mutated genes (f>=10%)	0.692575		WilcoxonRanksumTest_rightTailed	Wilcoxon rank test (similar to a 2-sample t-test without assuming a normal distribution). Right-tailed, i.e. the p value is small, if the median of the distribution of measured values in the first subcohort A is significantly higher than in the second subcohort B.	0.458765	47 covariates: frequently mutated genes (f>=10%)	0.999604
	97 samples with PBL diagnosis having (WES|SNP|FISH|IHC)	22 patients with certain or potential PBL diagnosis having a WES measurement with a paired germline normal	63 patients with certain or potential PBL diagnosis having a WES measurement without a paired germline normal		MUC2	@(nMutations)~isnan(nMutations)	22	PBL004=0, PBL006=0, PBL009=0, PBL010=0, PBL025=1, PBL026=1, PBL030=0, PBL034=1, PBL037=0, PBL062=0, PBL063=0, PBL093=0, PBL097=0, PBL100=0, PBL102=0, PBL103=0, PBL104=0, PBL105=0, PBL115=0, PBL116=0, PBL140=0, PBL141=0	63	PBL001=0, PBL002=0, PBL005=0, PBL007=0, PBL011=1, PBL013=1, PBL014=0, PBL015=0, PBL016=2, PBL017=1, PBL019=0, PBL020=0, PBL021=0, PBL024=0, PBL027=0, PBL035=1, PBL039=0, PBL040=0, PBL041=0, PBL042=0, PBL043=0, PBL045=0, PBL049=0, PBL051=0, PBL052=0, PBL053=0, PBL054=0, PBL055=0, PBL056=0, PBL058=0, PBL059=0, PBL060=0, PBL061=0, PBL064=0, PBL067=0, PBL068=0, PBL069=0, PBL070=0, PBL071=1, PBL073=0,…		@(nMutations)nMutations>0	3	0.136364	PBL025, PBL026, PBL034	9	0.142857	PBL011, PBL013, PBL016, PBL017, PBL035, PBL071, PBL076, PBL087, PBL098			WilcoxonRanksumTest_leftTailed	Wilcoxon rank test (similar to a 2-sample t-test without assuming a normal distribution). Left-tailed, i.e. the p value is small, if the median of the distribution of measured values in the first subcohort A is significantly lower than in the second subcohort B.	0.463582	47 covariates: frequently mutated genes (f>=10%)	0.660253		WilcoxonRanksumTest_rightTailed	Wilcoxon rank test (similar to a 2-sample t-test without assuming a normal distribution). Right-tailed, i.e. the p value is small, if the median of the distribution of measured values in the first subcohort A is significantly higher than in the second subcohort B.	0.543016	47 covariates: frequently mutated genes (f>=10%)	0.999604
	97 samples with PBL diagnosis having (WES|SNP|FISH|IHC)	22 patients with certain or potential PBL diagnosis having a WES measurement with a paired germline normal	63 patients with certain or potential PBL diagnosis having a WES measurement without a paired germline normal		TP53	@(nMutations)~isnan(nMutations)	22	PBL004=2, PBL006=0, PBL009=0, PBL010=0, PBL025=0, PBL026=1, PBL030=0, PBL034=1, PBL037=0, PBL062=0, PBL063=0, PBL093=0, PBL097=0, PBL100=0, PBL102=0, PBL103=0, PBL104=1, PBL105=0, PBL115=0, PBL116=0, PBL140=0, PBL141=0	63	PBL001=0, PBL002=0, PBL005=0, PBL007=0, PBL011=1, PBL013=1, PBL014=0, PBL015=0, PBL016=0, PBL017=0, PBL019=0, PBL020=0, PBL021=0, PBL024=1, PBL027=0, PBL035=0, PBL039=0, PBL040=0, PBL041=0, PBL042=1, PBL043=0, PBL045=0, PBL049=0, PBL051=0, PBL052=0, PBL053=0, PBL054=0, PBL055=0, PBL056=0, PBL058=0, PBL059=0, PBL060=0, PBL061=0, PBL064=1, PBL067=0, PBL068=0, PBL069=0, PBL070=0, PBL071=0, PBL073=0,…		@(nMutations)nMutations>0	4	0.181818	PBL004, PBL026, PBL034, PBL104	8	0.126984	PBL011, PBL013, PBL024, PBL042, PBL064, PBL078, PBL084, PBL095			WilcoxonRanksumTest_leftTailed	Wilcoxon rank test (similar to a 2-sample t-test without assuming a normal distribution). Left-tailed, i.e. the p value is small, if the median of the distribution of measured values in the first subcohort A is significantly lower than in the second subcohort B.	0.760025	47 covariates: frequently mutated genes (f>=10%)	0.811845		WilcoxonRanksumTest_rightTailed	Wilcoxon rank test (similar to a 2-sample t-test without assuming a normal distribution). Right-tailed, i.e. the p value is small, if the median of the distribution of measured values in the first subcohort A is significantly higher than in the second subcohort B.	0.245172	47 covariates: frequently mutated genes (f>=10%)	0.999604
	97 samples with PBL diagnosis having (WES|SNP|FISH|IHC)	22 patients with certain or potential PBL diagnosis having a WES measurement with a paired germline normal	63 patients with certain or potential PBL diagnosis having a WES measurement without a paired germline normal		ADGRV1	@(nMutations)~isnan(nMutations)	22	PBL004=0, PBL006=0, PBL009=0, PBL010=0, PBL025=0, PBL026=1, PBL030=0, PBL034=1, PBL037=0, PBL062=0, PBL063=0, PBL093=1, PBL097=0, PBL100=0, PBL102=0, PBL103=0, PBL104=0, PBL105=0, PBL115=0, PBL116=0, PBL140=0, PBL141=0	63	PBL001=0, PBL002=0, PBL005=0, PBL007=0, PBL011=0, PBL013=0, PBL014=0, PBL015=0, PBL016=0, PBL017=0, PBL019=1, PBL020=0, PBL021=0, PBL024=0, PBL027=1, PBL035=0, PBL039=0, PBL040=0, PBL041=0, PBL042=0, PBL043=1, PBL045=0, PBL049=0, PBL051=0, PBL052=0, PBL053=0, PBL054=0, PBL055=0, PBL056=0, PBL058=0, PBL059=0, PBL060=1, PBL061=0, PBL064=0, PBL067=0, PBL068=0, PBL069=0, PBL070=0, PBL071=0, PBL073=1,…		@(nMutations)nMutations>0	3	0.136364	PBL026, PBL034, PBL093	7	0.111111	PBL019, PBL027, PBL043, PBL060, PBL073, PBL090, PBL112			WilcoxonRanksumTest_leftTailed	Wilcoxon rank test (similar to a 2-sample t-test without assuming a normal distribution). Left-tailed, i.e. the p value is small, if the median of the distribution of measured values in the first subcohort A is significantly lower than in the second subcohort B.	0.626886	47 covariates: frequently mutated genes (f>=10%)	0.736591		WilcoxonRanksumTest_rightTailed	Wilcoxon rank test (similar to a 2-sample t-test without assuming a normal distribution). Right-tailed, i.e. the p value is small, if the median of the distribution of measured values in the first subcohort A is significantly higher than in the second subcohort B.	0.37994	47 covariates: frequently mutated genes (f>=10%)	0.999604
	97 samples with PBL diagnosis having (WES|SNP|FISH|IHC)	22 patients with certain or potential PBL diagnosis having a WES measurement with a paired germline normal	63 patients with certain or potential PBL diagnosis having a WES measurement without a paired germline normal		AHNAK2	@(nMutations)~isnan(nMutations)	22	PBL004=0, PBL006=0, PBL009=0, PBL010=0, PBL025=0, PBL026=2, PBL030=0, PBL034=0, PBL037=0, PBL062=0, PBL063=0, PBL093=0, PBL097=0, PBL100=0, PBL102=0, PBL103=0, PBL104=0, PBL105=0, PBL115=0, PBL116=0, PBL140=0, PBL141=0	63	PBL001=0, PBL002=0, PBL005=0, PBL007=0, PBL011=0, PBL013=0, PBL014=0, PBL015=0, PBL016=0, PBL017=1, PBL019=0, PBL020=0, PBL021=0, PBL024=0, PBL027=0, PBL035=0, PBL039=0, PBL040=0, PBL041=0, PBL042=0, PBL043=0, PBL045=0, PBL049=0, PBL051=0, PBL052=0, PBL053=0, PBL054=0, PBL055=0, PBL056=1, PBL058=1, PBL059=0, PBL060=0, PBL061=0, PBL064=1, PBL067=1, PBL068=0, PBL069=2, PBL070=0, PBL071=0, PBL073=1,…		@(nMutations)nMutations>0	1	0.0454545	PBL026	10	0.15873	PBL017, PBL056, PBL058, PBL064, PBL067, PBL069, PBL073, PBL086, PBL130, PBL138			WilcoxonRanksumTest_leftTailed	Wilcoxon rank test (similar to a 2-sample t-test without assuming a normal distribution). Left-tailed, i.e. the p value is small, if the median of the distribution of measured values in the first subcohort A is significantly lower than in the second subcohort B.	0.102648	47 covariates: frequently mutated genes (f>=10%)	0.360866		WilcoxonRanksumTest_rightTailed	Wilcoxon rank test (similar to a 2-sample t-test without assuming a normal distribution). Right-tailed, i.e. the p value is small, if the median of the distribution of measured values in the first subcohort A is significantly higher than in the second subcohort B.	0.900401	47 covariates: frequently mutated genes (f>=10%)	0.999604
	97 samples with PBL diagnosis having (WES|SNP|FISH|IHC)	22 patients with certain or potential PBL diagnosis having a WES measurement with a paired germline normal	63 patients with certain or potential PBL diagnosis having a WES measurement without a paired germline normal		CCDC168	@(nMutations)~isnan(nMutations)	22	PBL004=0, PBL006=0, PBL009=0, PBL010=0, PBL025=0, PBL026=0, PBL030=0, PBL034=3, PBL037=2, PBL062=0, PBL063=1, PBL093=1, PBL097=0, PBL100=0, PBL102=0, PBL103=0, PBL104=0, PBL105=0, PBL115=0, PBL116=0, PBL140=0, PBL141=1	63	PBL001=0, PBL002=0, PBL005=0, PBL007=0, PBL011=0, PBL013=0, PBL014=1, PBL015=0, PBL016=0, PBL017=0, PBL019=0, PBL020=0, PBL021=0, PBL024=0, PBL027=0, PBL035=0, PBL039=0, PBL040=0, PBL041=0, PBL042=0, PBL043=0, PBL045=0, PBL049=0, PBL051=0, PBL052=0, PBL053=0, PBL054=1, PBL055=0, PBL056=0, PBL058=0, PBL059=0, PBL060=0, PBL061=0, PBL064=0, PBL067=0, PBL068=0, PBL069=0, PBL070=0, PBL071=0, PBL073=0,…		@(nMutations)nMutations>0	5	0.227273	PBL034, PBL037, PBL063, PBL093, PBL141	6	0.0952381	PBL014, PBL054, PBL076, PBL084, PBL088, PBL118			WilcoxonRanksumTest_leftTailed	Wilcoxon rank test (similar to a 2-sample t-test without assuming a normal distribution). Left-tailed, i.e. the p value is small, if the median of the distribution of measured values in the first subcohort A is significantly lower than in the second subcohort B.	0.950884	47 covariates: frequently mutated genes (f>=10%)	0.971556		WilcoxonRanksumTest_rightTailed	Wilcoxon rank test (similar to a 2-sample t-test without assuming a normal distribution). Right-tailed, i.e. the p value is small, if the median of the distribution of measured values in the first subcohort A is significantly higher than in the second subcohort B.	0.050892	47 covariates: frequently mutated genes (f>=10%)	0.999604
	97 samples with PBL diagnosis having (WES|SNP|FISH|IHC)	22 patients with certain or potential PBL diagnosis having a WES measurement with a paired germline normal	63 patients with certain or potential PBL diagnosis having a WES measurement without a paired germline normal		DNAH11	@(nMutations)~isnan(nMutations)	22	PBL004=0, PBL006=1, PBL009=0, PBL010=0, PBL025=0, PBL026=0, PBL030=0, PBL034=0, PBL037=0, PBL062=0, PBL063=0, PBL093=0, PBL097=0, PBL100=0, PBL102=1, PBL103=0, PBL104=0, PBL105=0, PBL115=0, PBL116=1, PBL140=0, PBL141=0	63	PBL001=0, PBL002=0, PBL005=0, PBL007=0, PBL011=1, PBL013=1, PBL014=0, PBL015=0, PBL016=0, PBL017=0, PBL019=0, PBL020=0, PBL021=0, PBL024=0, PBL027=0, PBL035=0, PBL039=0, PBL040=0, PBL041=0, PBL042=0, PBL043=0, PBL045=0, PBL049=0, PBL051=0, PBL052=0, PBL053=0, PBL054=1, PBL055=0, PBL056=0, PBL058=0, PBL059=0, PBL060=0, PBL061=0, PBL064=1, PBL067=0, PBL068=0, PBL069=0, PBL070=0, PBL071=0, PBL073=0,…		@(nMutations)nMutations>0	3	0.136364	PBL006, PBL102, PBL116	8	0.126984	PBL011, PBL013, PBL054, PBL064, PBL086, PBL095, PBL132, PBL138			WilcoxonRanksumTest_leftTailed	Wilcoxon rank test (similar to a 2-sample t-test without assuming a normal distribution). Left-tailed, i.e. the p value is small, if the median of the distribution of measured values in the first subcohort A is significantly lower than in the second subcohort B.	0.548076	47 covariates: frequently mutated genes (f>=10%)	0.692575		WilcoxonRanksumTest_rightTailed	Wilcoxon rank test (similar to a 2-sample t-test without assuming a normal distribution). Right-tailed, i.e. the p value is small, if the median of the distribution of measured values in the first subcohort A is significantly higher than in the second subcohort B.	0.458765	47 covariates: frequently mutated genes (f>=10%)	0.999604
	97 samples with PBL diagnosis having (WES|SNP|FISH|IHC)	22 patients with certain or potential PBL diagnosis having a WES measurement with a paired germline normal	63 patients with certain or potential PBL diagnosis having a WES measurement without a paired germline normal		FAT4	@(nMutations)~isnan(nMutations)	22	PBL004=0, PBL006=0, PBL009=0, PBL010=0, PBL025=0, PBL026=1, PBL030=0, PBL034=1, PBL037=0, PBL062=0, PBL063=0, PBL093=0, PBL097=0, PBL100=0, PBL102=0, PBL103=0, PBL104=0, PBL105=0, PBL115=0, PBL116=0, PBL140=0, PBL141=0	63	PBL001=1, PBL002=0, PBL005=1, PBL007=0, PBL011=1, PBL013=0, PBL014=0, PBL015=0, PBL016=0, PBL017=1, PBL019=1, PBL020=0, PBL021=0, PBL024=0, PBL027=0, PBL035=1, PBL039=0, PBL040=0, PBL041=0, PBL042=0, PBL043=0, PBL045=1, PBL049=0, PBL051=0, PBL052=0, PBL053=0, PBL054=0, PBL055=0, PBL056=0, PBL058=0, PBL059=0, PBL060=0, PBL061=0, PBL064=2, PBL067=0, PBL068=0, PBL069=0, PBL070=0, PBL071=0, PBL073=0,…		@(nMutations)nMutations>0	2	0.0909091	PBL026, PBL034	8	0.126984	PBL001, PBL005, PBL011, PBL017, PBL019, PBL035, PBL045, PBL064			WilcoxonRanksumTest_leftTailed	Wilcoxon rank test (similar to a 2-sample t-test without assuming a normal distribution). Left-tailed, i.e. the p value is small, if the median of the distribution of measured values in the first subcohort A is significantly lower than in the second subcohort B.	0.323429	47 covariates: frequently mutated genes (f>=10%)	0.581339		WilcoxonRanksumTest_rightTailed	Wilcoxon rank test (similar to a 2-sample t-test without assuming a normal distribution). Right-tailed, i.e. the p value is small, if the median of the distribution of measured values in the first subcohort A is significantly higher than in the second subcohort B.	0.682998	47 covariates: frequently mutated genes (f>=10%)	0.999604
	97 samples with PBL diagnosis having (WES|SNP|FISH|IHC)	22 patients with certain or potential PBL diagnosis having a WES measurement with a paired germline normal	63 patients with certain or potential PBL diagnosis having a WES measurement without a paired germline normal		TET2	@(nMutations)~isnan(nMutations)	22	PBL004=0, PBL006=0, PBL009=0, PBL010=0, PBL025=0, PBL026=0, PBL030=0, PBL034=0, PBL037=0, PBL062=0, PBL063=0, PBL093=0, PBL097=0, PBL100=0, PBL102=0, PBL103=0, PBL104=0, PBL105=0, PBL115=0, PBL116=2, PBL140=1, PBL141=0	63	PBL001=0, PBL002=0, PBL005=2, PBL007=0, PBL011=0, PBL013=0, PBL014=0, PBL015=0, PBL016=0, PBL017=0, PBL019=0, PBL020=0, PBL021=0, PBL024=0, PBL027=0, PBL035=0, PBL039=0, PBL040=0, PBL041=0, PBL042=0, PBL043=1, PBL045=2, PBL049=0, PBL051=0, PBL052=0, PBL053=0, PBL054=0, PBL055=0, PBL056=2, PBL058=0, PBL059=0, PBL060=1, PBL061=0, PBL064=0, PBL067=0, PBL068=0, PBL069=0, PBL070=1, PBL071=0, PBL073=0,…		@(nMutations)nMutations>0	2	0.0909091	PBL116, PBL140	8	0.126984	PBL005, PBL043, PBL045, PBL056, PBL060, PBL070, PBL084, PBL094			WilcoxonRanksumTest_leftTailed	Wilcoxon rank test (similar to a 2-sample t-test without assuming a normal distribution). Left-tailed, i.e. the p value is small, if the median of the distribution of measured values in the first subcohort A is significantly lower than in the second subcohort B.	0.330108	47 covariates: frequently mutated genes (f>=10%)	0.581339		WilcoxonRanksumTest_rightTailed	Wilcoxon rank test (similar to a 2-sample t-test without assuming a normal distribution). Right-tailed, i.e. the p value is small, if the median of the distribution of measured values in the first subcohort A is significantly higher than in the second subcohort B.	0.676366	47 covariates: frequently mutated genes (f>=10%)	0.999604
	97 samples with PBL diagnosis having (WES|SNP|FISH|IHC)	22 patients with certain or potential PBL diagnosis having a WES measurement with a paired germline normal	63 patients with certain or potential PBL diagnosis having a WES measurement without a paired germline normal		XIRP2	@(nMutations)~isnan(nMutations)	22	PBL004=0, PBL006=1, PBL009=0, PBL010=1, PBL025=0, PBL026=0, PBL030=0, PBL034=1, PBL037=0, PBL062=0, PBL063=0, PBL093=0, PBL097=0, PBL100=0, PBL102=0, PBL103=0, PBL104=0, PBL105=0, PBL115=0, PBL116=0, PBL140=1, PBL141=0	63	PBL001=1, PBL002=0, PBL005=0, PBL007=0, PBL011=0, PBL013=0, PBL014=0, PBL015=0, PBL016=0, PBL017=0, PBL019=0, PBL020=0, PBL021=0, PBL024=0, PBL027=0, PBL035=0, PBL039=0, PBL040=0, PBL041=0, PBL042=0, PBL043=0, PBL045=0, PBL049=0, PBL051=0, PBL052=0, PBL053=0, PBL054=0, PBL055=0, PBL056=1, PBL058=0, PBL059=0, PBL060=0, PBL061=0, PBL064=0, PBL067=0, PBL068=0, PBL069=0, PBL070=0, PBL071=0, PBL073=0,…		@(nMutations)nMutations>0	4	0.181818	PBL006, PBL010, PBL034, PBL140	6	0.0952381	PBL001, PBL056, PBL078, PBL090, PBL094, PBL095			WilcoxonRanksumTest_leftTailed	Wilcoxon rank test (similar to a 2-sample t-test without assuming a normal distribution). Left-tailed, i.e. the p value is small, if the median of the distribution of measured values in the first subcohort A is significantly lower than in the second subcohort B.	0.861638	47 covariates: frequently mutated genes (f>=10%)	0.899933		WilcoxonRanksumTest_rightTailed	Wilcoxon rank test (similar to a 2-sample t-test without assuming a normal distribution). Right-tailed, i.e. the p value is small, if the median of the distribution of measured values in the first subcohort A is significantly higher than in the second subcohort B.	0.14237	47 covariates: frequently mutated genes (f>=10%)	0.999604
	97 samples with PBL diagnosis having (WES|SNP|FISH|IHC)	22 patients with certain or potential PBL diagnosis having a WES measurement with a paired germline normal	63 patients with certain or potential PBL diagnosis having a WES measurement without a paired germline normal		ATN1	@(nMutations)~isnan(nMutations)	22	PBL004=0, PBL006=0, PBL009=0, PBL010=0, PBL025=0, PBL026=0, PBL030=0, PBL034=0, PBL037=0, PBL062=0, PBL063=0, PBL093=1, PBL097=0, PBL100=0, PBL102=0, PBL103=0, PBL104=0, PBL105=0, PBL115=0, PBL116=0, PBL140=1, PBL141=0	63	PBL001=0, PBL002=0, PBL005=0, PBL007=0, PBL011=0, PBL013=0, PBL014=0, PBL015=0, PBL016=0, PBL017=0, PBL019=0, PBL020=0, PBL021=0, PBL024=0, PBL027=0, PBL035=0, PBL039=0, PBL040=0, PBL041=0, PBL042=0, PBL043=0, PBL045=1, PBL049=0, PBL051=0, PBL052=0, PBL053=1, PBL054=0, PBL055=0, PBL056=0, PBL058=0, PBL059=0, PBL060=0, PBL061=0, PBL064=0, PBL067=0, PBL068=0, PBL069=0, PBL070=1, PBL071=0, PBL073=1,…		@(nMutations)nMutations>0	2	0.0909091	PBL093, PBL140	8	0.126984	PBL045, PBL053, PBL070, PBL073, PBL076, PBL087, PBL090, PBL123			WilcoxonRanksumTest_leftTailed	Wilcoxon rank test (similar to a 2-sample t-test without assuming a normal distribution). Left-tailed, i.e. the p value is small, if the median of the distribution of measured values in the first subcohort A is significantly lower than in the second subcohort B.	0.329796	47 covariates: frequently mutated genes (f>=10%)	0.581339		WilcoxonRanksumTest_rightTailed	Wilcoxon rank test (similar to a 2-sample t-test without assuming a normal distribution). Right-tailed, i.e. the p value is small, if the median of the distribution of measured values in the first subcohort A is significantly higher than in the second subcohort B.	0.676688	47 covariates: frequently mutated genes (f>=10%)	0.999604
	97 samples with PBL diagnosis having (WES|SNP|FISH|IHC)	22 patients with certain or potential PBL diagnosis having a WES measurement with a paired germline normal	63 patients with certain or potential PBL diagnosis having a WES measurement without a paired germline normal		DNAH17	@(nMutations)~isnan(nMutations)	22	PBL004=0, PBL006=0, PBL009=0, PBL010=0, PBL025=0, PBL026=0, PBL030=0, PBL034=0, PBL037=0, PBL062=0, PBL063=0, PBL093=0, PBL097=0, PBL100=0, PBL102=0, PBL103=0, PBL104=0, PBL105=0, PBL115=0, PBL116=0, PBL140=0, PBL141=0	63	PBL001=0, PBL002=1, PBL005=1, PBL007=0, PBL011=0, PBL013=0, PBL014=0, PBL015=0, PBL016=0, PBL017=0, PBL019=0, PBL020=0, PBL021=0, PBL024=0, PBL027=1, PBL035=0, PBL039=0, PBL040=1, PBL041=0, PBL042=0, PBL043=0, PBL045=0, PBL049=0, PBL051=1, PBL052=0, PBL053=0, PBL054=0, PBL055=0, PBL056=0, PBL058=0, PBL059=0, PBL060=0, PBL061=0, PBL064=0, PBL067=1, PBL068=0, PBL069=0, PBL070=0, PBL071=0, PBL073=0,…		@(nMutations)nMutations>0	0	0		10	0.15873	PBL002, PBL005, PBL027, PBL040, PBL051, PBL067, PBL083, PBL088, PBL098, PBL110			WilcoxonRanksumTest_leftTailed	Wilcoxon rank test (similar to a 2-sample t-test without assuming a normal distribution). Left-tailed, i.e. the p value is small, if the median of the distribution of measured values in the first subcohort A is significantly lower than in the second subcohort B.	0.0244959	47 covariates: frequently mutated genes (f>=10%)	0.195076		WilcoxonRanksumTest_rightTailed	Wilcoxon rank test (similar to a 2-sample t-test without assuming a normal distribution). Right-tailed, i.e. the p value is small, if the median of the distribution of measured values in the first subcohort A is significantly higher than in the second subcohort B.	0.976519	47 covariates: frequently mutated genes (f>=10%)	0.999604
	97 samples with PBL diagnosis having (WES|SNP|FISH|IHC)	22 patients with certain or potential PBL diagnosis having a WES measurement with a paired germline normal	63 patients with certain or potential PBL diagnosis having a WES measurement without a paired germline normal		DST	@(nMutations)~isnan(nMutations)	22	PBL004=1, PBL006=0, PBL009=0, PBL010=0, PBL025=0, PBL026=1, PBL030=0, PBL034=1, PBL037=1, PBL062=0, PBL063=0, PBL093=0, PBL097=1, PBL100=0, PBL102=0, PBL103=0, PBL104=0, PBL105=0, PBL115=0, PBL116=0, PBL140=0, PBL141=0	63	PBL001=0, PBL002=0, PBL005=0, PBL007=0, PBL011=0, PBL013=0, PBL014=0, PBL015=0, PBL016=0, PBL017=0, PBL019=0, PBL020=0, PBL021=0, PBL024=0, PBL027=0, PBL035=0, PBL039=0, PBL040=0, PBL041=0, PBL042=0, PBL043=0, PBL045=0, PBL049=0, PBL051=0, PBL052=0, PBL053=0, PBL054=0, PBL055=0, PBL056=1, PBL058=0, PBL059=0, PBL060=0, PBL061=0, PBL064=0, PBL067=0, PBL068=0, PBL069=0, PBL070=0, PBL071=0, PBL073=1,…		@(nMutations)nMutations>0	5	0.227273	PBL004, PBL026, PBL034, PBL037, PBL097	4	0.0634921	PBL056, PBL073, PBL078, PBL086			WilcoxonRanksumTest_leftTailed	Wilcoxon rank test (similar to a 2-sample t-test without assuming a normal distribution). Left-tailed, i.e. the p value is small, if the median of the distribution of measured values in the first subcohort A is significantly lower than in the second subcohort B.	0.98407	47 covariates: frequently mutated genes (f>=10%)	0.98407		WilcoxonRanksumTest_rightTailed	Wilcoxon rank test (similar to a 2-sample t-test without assuming a normal distribution). Right-tailed, i.e. the p value is small, if the median of the distribution of measured values in the first subcohort A is significantly higher than in the second subcohort B.	0.0166956	47 covariates: frequently mutated genes (f>=10%)	0.784694
	97 samples with PBL diagnosis having (WES|SNP|FISH|IHC)	22 patients with certain or potential PBL diagnosis having a WES measurement with a paired germline normal	63 patients with certain or potential PBL diagnosis having a WES measurement without a paired germline normal		EYS	@(nMutations)~isnan(nMutations)	22	PBL004=0, PBL006=0, PBL009=0, PBL010=0, PBL025=0, PBL026=0, PBL030=0, PBL034=1, PBL037=0, PBL062=0, PBL063=1, PBL093=0, PBL097=0, PBL100=0, PBL102=0, PBL103=0, PBL104=0, PBL105=0, PBL115=0, PBL116=0, PBL140=0, PBL141=0	63	PBL001=0, PBL002=0, PBL005=0, PBL007=0, PBL011=0, PBL013=0, PBL014=0, PBL015=0, PBL016=0, PBL017=0, PBL019=0, PBL020=0, PBL021=0, PBL024=0, PBL027=0, PBL035=0, PBL039=0, PBL040=0, PBL041=0, PBL042=0, PBL043=0, PBL045=1, PBL049=0, PBL051=0, PBL052=1, PBL053=0, PBL054=0, PBL055=0, PBL056=1, PBL058=0, PBL059=0, PBL060=0, PBL061=0, PBL064=0, PBL067=0, PBL068=0, PBL069=0, PBL070=1, PBL071=0, PBL073=0,…		@(nMutations)nMutations>0	2	0.0909091	PBL034, PBL063	7	0.111111	PBL045, PBL052, PBL056, PBL070, PBL076, PBL083, PBL094			WilcoxonRanksumTest_leftTailed	Wilcoxon rank test (similar to a 2-sample t-test without assuming a normal distribution). Left-tailed, i.e. the p value is small, if the median of the distribution of measured values in the first subcohort A is significantly lower than in the second subcohort B.	0.399689	47 covariates: frequently mutated genes (f>=10%)	0.587043		WilcoxonRanksumTest_rightTailed	Wilcoxon rank test (similar to a 2-sample t-test without assuming a normal distribution). Right-tailed, i.e. the p value is small, if the median of the distribution of measured values in the first subcohort A is significantly higher than in the second subcohort B.	0.607565	47 covariates: frequently mutated genes (f>=10%)	0.999604
	97 samples with PBL diagnosis having (WES|SNP|FISH|IHC)	22 patients with certain or potential PBL diagnosis having a WES measurement with a paired germline normal	63 patients with certain or potential PBL diagnosis having a WES measurement without a paired germline normal		FAT3	@(nMutations)~isnan(nMutations)	22	PBL004=0, PBL006=1, PBL009=0, PBL010=0, PBL025=0, PBL026=1, PBL030=0, PBL034=0, PBL037=0, PBL062=0, PBL063=0, PBL093=0, PBL097=0, PBL100=0, PBL102=0, PBL103=0, PBL104=0, PBL105=0, PBL115=0, PBL116=0, PBL140=0, PBL141=0	63	PBL001=1, PBL002=0, PBL005=0, PBL007=0, PBL011=0, PBL013=1, PBL014=0, PBL015=0, PBL016=0, PBL017=0, PBL019=0, PBL020=0, PBL021=0, PBL024=0, PBL027=0, PBL035=0, PBL039=0, PBL040=0, PBL041=0, PBL042=0, PBL043=0, PBL045=0, PBL049=0, PBL051=0, PBL052=0, PBL053=0, PBL054=0, PBL055=0, PBL056=1, PBL058=0, PBL059=0, PBL060=0, PBL061=0, PBL064=1, PBL067=0, PBL068=0, PBL069=1, PBL070=0, PBL071=0, PBL073=1,…		@(nMutations)nMutations>0	2	0.0909091	PBL006, PBL026	7	0.111111	PBL001, PBL013, PBL056, PBL064, PBL069, PBL073, PBL095			WilcoxonRanksumTest_leftTailed	Wilcoxon rank test (similar to a 2-sample t-test without assuming a normal distribution). Left-tailed, i.e. the p value is small, if the median of the distribution of measured values in the first subcohort A is significantly lower than in the second subcohort B.	0.399689	47 covariates: frequently mutated genes (f>=10%)	0.587043		WilcoxonRanksumTest_rightTailed	Wilcoxon rank test (similar to a 2-sample t-test without assuming a normal distribution). Right-tailed, i.e. the p value is small, if the median of the distribution of measured values in the first subcohort A is significantly higher than in the second subcohort B.	0.607565	47 covariates: frequently mutated genes (f>=10%)	0.999604
	97 samples with PBL diagnosis having (WES|SNP|FISH|IHC)	22 patients with certain or potential PBL diagnosis having a WES measurement with a paired germline normal	63 patients with certain or potential PBL diagnosis having a WES measurement without a paired germline normal		FLG	@(nMutations)~isnan(nMutations)	22	PBL004=0, PBL006=0, PBL009=0, PBL010=0, PBL025=0, PBL026=0, PBL030=0, PBL034=1, PBL037=0, PBL062=0, PBL063=0, PBL093=0, PBL097=0, PBL100=0, PBL102=0, PBL103=0, PBL104=0, PBL105=0, PBL115=0, PBL116=0, PBL140=0, PBL141=0	63	PBL001=0, PBL002=0, PBL005=0, PBL007=0, PBL011=0, PBL013=0, PBL014=0, PBL015=1, PBL016=0, PBL017=0, PBL019=0, PBL020=0, PBL021=0, PBL024=0, PBL027=0, PBL035=0, PBL039=0, PBL040=0, PBL041=1, PBL042=0, PBL043=0, PBL045=0, PBL049=0, PBL051=0, PBL052=0, PBL053=0, PBL054=0, PBL055=0, PBL056=0, PBL058=0, PBL059=1, PBL060=0, PBL061=0, PBL064=0, PBL067=0, PBL068=0, PBL069=1, PBL070=0, PBL071=0, PBL073=0,…		@(nMutations)nMutations>0	1	0.0454545	PBL034	8	0.126984	PBL015, PBL041, PBL059, PBL069, PBL083, PBL094, PBL098, PBL122			WilcoxonRanksumTest_leftTailed	Wilcoxon rank test (similar to a 2-sample t-test without assuming a normal distribution). Left-tailed, i.e. the p value is small, if the median of the distribution of measured values in the first subcohort A is significantly lower than in the second subcohort B.	0.143887	47 covariates: frequently mutated genes (f>=10%)	0.360866		WilcoxonRanksumTest_rightTailed	Wilcoxon rank test (similar to a 2-sample t-test without assuming a normal distribution). Right-tailed, i.e. the p value is small, if the median of the distribution of measured values in the first subcohort A is significantly higher than in the second subcohort B.	0.860336	47 covariates: frequently mutated genes (f>=10%)	0.999604
	97 samples with PBL diagnosis having (WES|SNP|FISH|IHC)	22 patients with certain or potential PBL diagnosis having a WES measurement with a paired germline normal	63 patients with certain or potential PBL diagnosis having a WES measurement without a paired germline normal		FLG2	@(nMutations)~isnan(nMutations)	22	PBL004=0, PBL006=0, PBL009=0, PBL010=0, PBL025=0, PBL026=0, PBL030=0, PBL034=0, PBL037=0, PBL062=0, PBL063=0, PBL093=0, PBL097=1, PBL100=1, PBL102=0, PBL103=0, PBL104=0, PBL105=0, PBL115=0, PBL116=0, PBL140=1, PBL141=0	63	PBL001=0, PBL002=0, PBL005=0, PBL007=0, PBL011=0, PBL013=0, PBL014=0, PBL015=0, PBL016=0, PBL017=0, PBL019=0, PBL020=0, PBL021=1, PBL024=0, PBL027=0, PBL035=0, PBL039=0, PBL040=0, PBL041=0, PBL042=0, PBL043=0, PBL045=0, PBL049=0, PBL051=0, PBL052=0, PBL053=0, PBL054=0, PBL055=0, PBL056=0, PBL058=0, PBL059=0, PBL060=0, PBL061=0, PBL064=0, PBL067=0, PBL068=0, PBL069=0, PBL070=0, PBL071=0, PBL073=1,…		@(nMutations)nMutations>0	3	0.136364	PBL097, PBL100, PBL140	7	0.111111	PBL021, PBL073, PBL078, PBL083, PBL092, PBL098, PBL110			WilcoxonRanksumTest_leftTailed	Wilcoxon rank test (similar to a 2-sample t-test without assuming a normal distribution). Left-tailed, i.e. the p value is small, if the median of the distribution of measured values in the first subcohort A is significantly lower than in the second subcohort B.	0.626886	47 covariates: frequently mutated genes (f>=10%)	0.736591		WilcoxonRanksumTest_rightTailed	Wilcoxon rank test (similar to a 2-sample t-test without assuming a normal distribution). Right-tailed, i.e. the p value is small, if the median of the distribution of measured values in the first subcohort A is significantly higher than in the second subcohort B.	0.37994	47 covariates: frequently mutated genes (f>=10%)	0.999604
	97 samples with PBL diagnosis having (WES|SNP|FISH|IHC)	22 patients with certain or potential PBL diagnosis having a WES measurement with a paired germline normal	63 patients with certain or potential PBL diagnosis having a WES measurement without a paired germline normal		MUC22	@(nMutations)~isnan(nMutations)	22	PBL004=0, PBL006=0, PBL009=0, PBL010=0, PBL025=0, PBL026=0, PBL030=0, PBL034=1, PBL037=0, PBL062=0, PBL063=1, PBL093=0, PBL097=0, PBL100=0, PBL102=0, PBL103=0, PBL104=0, PBL105=0, PBL115=0, PBL116=0, PBL140=0, PBL141=0	63	PBL001=0, PBL002=1, PBL005=0, PBL007=0, PBL011=0, PBL013=0, PBL014=0, PBL015=0, PBL016=0, PBL017=0, PBL019=0, PBL020=0, PBL021=0, PBL024=0, PBL027=0, PBL035=0, PBL039=0, PBL040=0, PBL041=0, PBL042=0, PBL043=0, PBL045=0, PBL049=0, PBL051=0, PBL052=0, PBL053=1, PBL054=0, PBL055=0, PBL056=1, PBL058=0, PBL059=0, PBL060=0, PBL061=0, PBL064=0, PBL067=0, PBL068=2, PBL069=0, PBL070=0, PBL071=1, PBL073=0,…		@(nMutations)nMutations>0	2	0.0909091	PBL034, PBL063	8	0.126984	PBL002, PBL053, PBL056, PBL068, PBL071, PBL090, PBL106, PBL138			WilcoxonRanksumTest_leftTailed	Wilcoxon rank test (similar to a 2-sample t-test without assuming a normal distribution). Left-tailed, i.e. the p value is small, if the median of the distribution of measured values in the first subcohort A is significantly lower than in the second subcohort B.	0.317095	47 covariates: frequently mutated genes (f>=10%)	0.581339		WilcoxonRanksumTest_rightTailed	Wilcoxon rank test (similar to a 2-sample t-test without assuming a normal distribution). Right-tailed, i.e. the p value is small, if the median of the distribution of measured values in the first subcohort A is significantly higher than in the second subcohort B.	0.689274	47 covariates: frequently mutated genes (f>=10%)	0.999604
	97 samples with PBL diagnosis having (WES|SNP|FISH|IHC)	22 patients with certain or potential PBL diagnosis having a WES measurement with a paired germline normal	63 patients with certain or potential PBL diagnosis having a WES measurement without a paired germline normal		NBPF1	@(nMutations)~isnan(nMutations)	22	PBL004=0, PBL006=0, PBL009=0, PBL010=0, PBL025=0, PBL026=0, PBL030=0, PBL034=0, PBL037=0, PBL062=0, PBL063=0, PBL093=0, PBL097=0, PBL100=0, PBL102=0, PBL103=0, PBL104=0, PBL105=0, PBL115=0, PBL116=0, PBL140=0, PBL141=0	63	PBL001=0, PBL002=0, PBL005=0, PBL007=0, PBL011=0, PBL013=0, PBL014=0, PBL015=0, PBL016=0, PBL017=1, PBL019=0, PBL020=0, PBL021=0, PBL024=0, PBL027=0, PBL035=0, PBL039=0, PBL040=0, PBL041=0, PBL042=0, PBL043=0, PBL045=1, PBL049=1, PBL051=0, PBL052=1, PBL053=0, PBL054=0, PBL055=0, PBL056=0, PBL058=0, PBL059=0, PBL060=0, PBL061=0, PBL064=0, PBL067=0, PBL068=0, PBL069=0, PBL070=0, PBL071=1, PBL073=0,…		@(nMutations)nMutations>0	0	0		10	0.15873	PBL017, PBL045, PBL049, PBL052, PBL071, PBL083, PBL092, PBL094, PBL112, PBL122			WilcoxonRanksumTest_leftTailed	Wilcoxon rank test (similar to a 2-sample t-test without assuming a normal distribution). Left-tailed, i.e. the p value is small, if the median of the distribution of measured values in the first subcohort A is significantly lower than in the second subcohort B.	0.0244959	47 covariates: frequently mutated genes (f>=10%)	0.195076		WilcoxonRanksumTest_rightTailed	Wilcoxon rank test (similar to a 2-sample t-test without assuming a normal distribution). Right-tailed, i.e. the p value is small, if the median of the distribution of measured values in the first subcohort A is significantly higher than in the second subcohort B.	0.976519	47 covariates: frequently mutated genes (f>=10%)	0.999604
	97 samples with PBL diagnosis having (WES|SNP|FISH|IHC)	22 patients with certain or potential PBL diagnosis having a WES measurement with a paired germline normal	63 patients with certain or potential PBL diagnosis having a WES measurement without a paired germline normal		VPS13C	@(nMutations)~isnan(nMutations)	22	PBL004=0, PBL006=0, PBL009=0, PBL010=0, PBL025=0, PBL026=1, PBL030=0, PBL034=0, PBL037=0, PBL062=0, PBL063=0, PBL093=0, PBL097=0, PBL100=0, PBL102=0, PBL103=0, PBL104=0, PBL105=0, PBL115=0, PBL116=0, PBL140=0, PBL141=0	63	PBL001=0, PBL002=0, PBL005=0, PBL007=1, PBL011=0, PBL013=0, PBL014=0, PBL015=0, PBL016=0, PBL017=1, PBL019=1, PBL020=0, PBL021=0, PBL024=0, PBL027=0, PBL035=0, PBL039=0, PBL040=0, PBL041=0, PBL042=0, PBL043=0, PBL045=0, PBL049=0, PBL051=0, PBL052=0, PBL053=0, PBL054=0, PBL055=0, PBL056=1, PBL058=0, PBL059=1, PBL060=0, PBL061=0, PBL064=0, PBL067=1, PBL068=0, PBL069=1, PBL070=0, PBL071=0, PBL073=0,…		@(nMutations)nMutations>0	1	0.0454545	PBL026	9	0.142857	PBL007, PBL017, PBL019, PBL056, PBL059, PBL067, PBL069, PBL076, PBL138			WilcoxonRanksumTest_leftTailed	Wilcoxon rank test (similar to a 2-sample t-test without assuming a normal distribution). Left-tailed, i.e. the p value is small, if the median of the distribution of measured values in the first subcohort A is significantly lower than in the second subcohort B.	0.114185	47 covariates: frequently mutated genes (f>=10%)	0.360866		WilcoxonRanksumTest_rightTailed	Wilcoxon rank test (similar to a 2-sample t-test without assuming a normal distribution). Right-tailed, i.e. the p value is small, if the median of the distribution of measured values in the first subcohort A is significantly higher than in the second subcohort B.	0.88925	47 covariates: frequently mutated genes (f>=10%)	0.999604
	97 samples with PBL diagnosis having (WES|SNP|FISH|IHC)	22 patients with certain or potential PBL diagnosis having a WES measurement with a paired germline normal	63 patients with certain or potential PBL diagnosis having a WES measurement without a paired germline normal		DNHD1	@(nMutations)~isnan(nMutations)	22	PBL004=0, PBL006=0, PBL009=0, PBL010=0, PBL025=0, PBL026=0, PBL030=0, PBL034=0, PBL037=0, PBL062=0, PBL063=0, PBL093=0, PBL097=0, PBL100=0, PBL102=0, PBL103=0, PBL104=0, PBL105=0, PBL115=0, PBL116=0, PBL140=0, PBL141=0	63	PBL001=0, PBL002=0, PBL005=0, PBL007=1, PBL011=0, PBL013=0, PBL014=0, PBL015=0, PBL016=0, PBL017=0, PBL019=0, PBL020=0, PBL021=0, PBL024=1, PBL027=0, PBL035=0, PBL039=0, PBL040=0, PBL041=1, PBL042=0, PBL043=0, PBL045=0, PBL049=0, PBL051=0, PBL052=0, PBL053=0, PBL054=0, PBL055=0, PBL056=0, PBL058=0, PBL059=1, PBL060=0, PBL061=0, PBL064=0, PBL067=0, PBL068=0, PBL069=0, PBL070=0, PBL071=0, PBL073=1,…		@(nMutations)nMutations>0	0	0		8	0.126984	PBL007, PBL024, PBL041, PBL059, PBL073, PBL076, PBL084, PBL090			WilcoxonRanksumTest_leftTailed	Wilcoxon rank test (similar to a 2-sample t-test without assuming a normal distribution). Left-tailed, i.e. the p value is small, if the median of the distribution of measured values in the first subcohort A is significantly lower than in the second subcohort B.	0.0412975	47 covariates: frequently mutated genes (f>=10%)	0.195076		WilcoxonRanksumTest_rightTailed	Wilcoxon rank test (similar to a 2-sample t-test without assuming a normal distribution). Right-tailed, i.e. the p value is small, if the median of the distribution of measured values in the first subcohort A is significantly higher than in the second subcohort B.	0.960427	47 covariates: frequently mutated genes (f>=10%)	0.999604
	97 samples with PBL diagnosis having (WES|SNP|FISH|IHC)	22 patients with certain or potential PBL diagnosis having a WES measurement with a paired germline normal	63 patients with certain or potential PBL diagnosis having a WES measurement without a paired germline normal		F5	@(nMutations)~isnan(nMutations)	22	PBL004=0, PBL006=0, PBL009=0, PBL010=0, PBL025=0, PBL026=1, PBL030=0, PBL034=1, PBL037=0, PBL062=0, PBL063=0, PBL093=0, PBL097=0, PBL100=0, PBL102=0, PBL103=0, PBL104=0, PBL105=0, PBL115=0, PBL116=0, PBL140=0, PBL141=0	63	PBL001=0, PBL002=0, PBL005=0, PBL007=0, PBL011=0, PBL013=0, PBL014=0, PBL015=0, PBL016=0, PBL017=0, PBL019=0, PBL020=0, PBL021=0, PBL024=0, PBL027=0, PBL035=0, PBL039=1, PBL040=0, PBL041=0, PBL042=0, PBL043=0, PBL045=0, PBL049=0, PBL051=0, PBL052=1, PBL053=0, PBL054=0, PBL055=0, PBL056=0, PBL058=0, PBL059=0, PBL060=0, PBL061=0, PBL064=0, PBL067=0, PBL068=0, PBL069=0, PBL070=0, PBL071=0, PBL073=0,…		@(nMutations)nMutations>0	2	0.0909091	PBL026, PBL034	7	0.111111	PBL039, PBL052, PBL084, PBL086, PBL094, PBL098, PBL138			WilcoxonRanksumTest_leftTailed	Wilcoxon rank test (similar to a 2-sample t-test without assuming a normal distribution). Left-tailed, i.e. the p value is small, if the median of the distribution of measured values in the first subcohort A is significantly lower than in the second subcohort B.	0.399689	47 covariates: frequently mutated genes (f>=10%)	0.587043		WilcoxonRanksumTest_rightTailed	Wilcoxon rank test (similar to a 2-sample t-test without assuming a normal distribution). Right-tailed, i.e. the p value is small, if the median of the distribution of measured values in the first subcohort A is significantly higher than in the second subcohort B.	0.607565	47 covariates: frequently mutated genes (f>=10%)	0.999604
	97 samples with PBL diagnosis having (WES|SNP|FISH|IHC)	22 patients with certain or potential PBL diagnosis having a WES measurement with a paired germline normal	63 patients with certain or potential PBL diagnosis having a WES measurement without a paired germline normal		FAT1	@(nMutations)~isnan(nMutations)	22	PBL004=0, PBL006=1, PBL009=0, PBL010=0, PBL025=0, PBL026=0, PBL030=0, PBL034=1, PBL037=0, PBL062=0, PBL063=0, PBL093=0, PBL097=0, PBL100=0, PBL102=0, PBL103=0, PBL104=0, PBL105=0, PBL115=0, PBL116=0, PBL140=0, PBL141=0	63	PBL001=0, PBL002=1, PBL005=0, PBL007=0, PBL011=0, PBL013=0, PBL014=0, PBL015=0, PBL016=0, PBL017=0, PBL019=0, PBL020=0, PBL021=0, PBL024=0, PBL027=0, PBL035=0, PBL039=0, PBL040=0, PBL041=0, PBL042=0, PBL043=0, PBL045=0, PBL049=0, PBL051=0, PBL052=0, PBL053=0, PBL054=0, PBL055=0, PBL056=1, PBL058=0, PBL059=0, PBL060=0, PBL061=0, PBL064=0, PBL067=1, PBL068=0, PBL069=1, PBL070=0, PBL071=0, PBL073=0,…		@(nMutations)nMutations>0	2	0.0909091	PBL006, PBL034	6	0.0952381	PBL002, PBL056, PBL067, PBL069, PBL076, PBL083			WilcoxonRanksumTest_leftTailed	Wilcoxon rank test (similar to a 2-sample t-test without assuming a normal distribution). Left-tailed, i.e. the p value is small, if the median of the distribution of measured values in the first subcohort A is significantly lower than in the second subcohort B.	0.480223	47 covariates: frequently mutated genes (f>=10%)	0.663837		WilcoxonRanksumTest_rightTailed	Wilcoxon rank test (similar to a 2-sample t-test without assuming a normal distribution). Right-tailed, i.e. the p value is small, if the median of the distribution of measured values in the first subcohort A is significantly higher than in the second subcohort B.	0.527678	47 covariates: frequently mutated genes (f>=10%)	0.999604
	97 samples with PBL diagnosis having (WES|SNP|FISH|IHC)	22 patients with certain or potential PBL diagnosis having a WES measurement with a paired germline normal	63 patients with certain or potential PBL diagnosis having a WES measurement without a paired germline normal		FMN1	@(nMutations)~isnan(nMutations)	22	PBL004=0, PBL006=0, PBL009=0, PBL010=0, PBL025=0, PBL026=1, PBL030=0, PBL034=0, PBL037=0, PBL062=0, PBL063=0, PBL093=0, PBL097=0, PBL100=0, PBL102=0, PBL103=0, PBL104=0, PBL105=0, PBL115=0, PBL116=0, PBL140=0, PBL141=0	63	PBL001=0, PBL002=0, PBL005=0, PBL007=0, PBL011=0, PBL013=1, PBL014=1, PBL015=0, PBL016=0, PBL017=0, PBL019=0, PBL020=0, PBL021=0, PBL024=0, PBL027=0, PBL035=0, PBL039=1, PBL040=0, PBL041=0, PBL042=0, PBL043=0, PBL045=0, PBL049=1, PBL051=0, PBL052=0, PBL053=1, PBL054=0, PBL055=0, PBL056=0, PBL058=0, PBL059=0, PBL060=0, PBL061=0, PBL064=0, PBL067=0, PBL068=0, PBL069=0, PBL070=1, PBL071=0, PBL073=0,…		@(nMutations)nMutations>0	1	0.0454545	PBL026	8	0.126984	PBL013, PBL014, PBL039, PBL049, PBL053, PBL070, PBL087, PBL094			WilcoxonRanksumTest_leftTailed	Wilcoxon rank test (similar to a 2-sample t-test without assuming a normal distribution). Left-tailed, i.e. the p value is small, if the median of the distribution of measured values in the first subcohort A is significantly lower than in the second subcohort B.	0.145882	47 covariates: frequently mutated genes (f>=10%)	0.360866		WilcoxonRanksumTest_rightTailed	Wilcoxon rank test (similar to a 2-sample t-test without assuming a normal distribution). Right-tailed, i.e. the p value is small, if the median of the distribution of measured values in the first subcohort A is significantly higher than in the second subcohort B.	0.858384	47 covariates: frequently mutated genes (f>=10%)	0.999604
	97 samples with PBL diagnosis having (WES|SNP|FISH|IHC)	22 patients with certain or potential PBL diagnosis having a WES measurement with a paired germline normal	63 patients with certain or potential PBL diagnosis having a WES measurement without a paired germline normal		KRAS	@(nMutations)~isnan(nMutations)	22	PBL004=0, PBL006=0, PBL009=0, PBL010=0, PBL025=0, PBL026=0, PBL030=0, PBL034=0, PBL037=0, PBL062=0, PBL063=0, PBL093=0, PBL097=1, PBL100=0, PBL102=0, PBL103=0, PBL104=0, PBL105=0, PBL115=0, PBL116=0, PBL140=0, PBL141=0	63	PBL001=0, PBL002=0, PBL005=1, PBL007=0, PBL011=0, PBL013=0, PBL014=0, PBL015=1, PBL016=0, PBL017=0, PBL019=0, PBL020=0, PBL021=0, PBL024=0, PBL027=0, PBL035=0, PBL039=1, PBL040=0, PBL041=0, PBL042=0, PBL043=0, PBL045=0, PBL049=0, PBL051=0, PBL052=0, PBL053=0, PBL054=0, PBL055=0, PBL056=0, PBL058=0, PBL059=0, PBL060=0, PBL061=0, PBL064=0, PBL067=0, PBL068=1, PBL069=0, PBL070=0, PBL071=1, PBL073=0,…		@(nMutations)nMutations>0	1	0.0454545	PBL097	8	0.126984	PBL005, PBL015, PBL039, PBL068, PBL071, PBL090, PBL106, PBL118			WilcoxonRanksumTest_leftTailed	Wilcoxon rank test (similar to a 2-sample t-test without assuming a normal distribution). Left-tailed, i.e. the p value is small, if the median of the distribution of measured values in the first subcohort A is significantly lower than in the second subcohort B.	0.145882	47 covariates: frequently mutated genes (f>=10%)	0.360866		WilcoxonRanksumTest_rightTailed	Wilcoxon rank test (similar to a 2-sample t-test without assuming a normal distribution). Right-tailed, i.e. the p value is small, if the median of the distribution of measured values in the first subcohort A is significantly higher than in the second subcohort B.	0.858384	47 covariates: frequently mutated genes (f>=10%)	0.999604
	97 samples with PBL diagnosis having (WES|SNP|FISH|IHC)	22 patients with certain or potential PBL diagnosis having a WES measurement with a paired germline normal	63 patients with certain or potential PBL diagnosis having a WES measurement without a paired germline normal		LRP1B	@(nMutations)~isnan(nMutations)	22	PBL004=0, PBL006=0, PBL009=0, PBL010=0, PBL025=0, PBL026=2, PBL030=0, PBL034=1, PBL037=0, PBL062=0, PBL063=0, PBL093=0, PBL097=0, PBL100=0, PBL102=0, PBL103=0, PBL104=0, PBL105=0, PBL115=0, PBL116=0, PBL140=0, PBL141=1	63	PBL001=0, PBL002=0, PBL005=0, PBL007=0, PBL011=0, PBL013=0, PBL014=0, PBL015=0, PBL016=0, PBL017=0, PBL019=0, PBL020=0, PBL021=0, PBL024=0, PBL027=0, PBL035=0, PBL039=0, PBL040=0, PBL041=0, PBL042=0, PBL043=0, PBL045=0, PBL049=0, PBL051=0, PBL052=0, PBL053=0, PBL054=0, PBL055=0, PBL056=0, PBL058=0, PBL059=0, PBL060=0, PBL061=0, PBL064=0, PBL067=0, PBL068=0, PBL069=0, PBL070=0, PBL071=1, PBL073=0,…		@(nMutations)nMutations>0	3	0.136364	PBL026, PBL034, PBL141	6	0.0952381	PBL071, PBL076, PBL083, PBL090, PBL095, PBL106			WilcoxonRanksumTest_leftTailed	Wilcoxon rank test (similar to a 2-sample t-test without assuming a normal distribution). Left-tailed, i.e. the p value is small, if the median of the distribution of measured values in the first subcohort A is significantly lower than in the second subcohort B.	0.726434	47 covariates: frequently mutated genes (f>=10%)	0.807816		WilcoxonRanksumTest_rightTailed	Wilcoxon rank test (similar to a 2-sample t-test without assuming a normal distribution). Right-tailed, i.e. the p value is small, if the median of the distribution of measured values in the first subcohort A is significantly higher than in the second subcohort B.	0.279863	47 covariates: frequently mutated genes (f>=10%)	0.999604
	97 samples with PBL diagnosis having (WES|SNP|FISH|IHC)	22 patients with certain or potential PBL diagnosis having a WES measurement with a paired germline normal	63 patients with certain or potential PBL diagnosis having a WES measurement without a paired germline normal		LTB	@(nMutations)~isnan(nMutations)	22	PBL004=0, PBL006=0, PBL009=0, PBL010=0, PBL025=0, PBL026=1, PBL030=0, PBL034=0, PBL037=0, PBL062=0, PBL063=0, PBL093=0, PBL097=0, PBL100=0, PBL102=0, PBL103=0, PBL104=0, PBL105=0, PBL115=0, PBL116=0, PBL140=0, PBL141=0	63	PBL001=0, PBL002=0, PBL005=0, PBL007=0, PBL011=0, PBL013=0, PBL014=0, PBL015=0, PBL016=0, PBL017=0, PBL019=0, PBL020=0, PBL021=0, PBL024=0, PBL027=0, PBL035=0, PBL039=0, PBL040=0, PBL041=0, PBL042=0, PBL043=0, PBL045=0, PBL049=0, PBL051=0, PBL052=0, PBL053=0, PBL054=0, PBL055=0, PBL056=1, PBL058=0, PBL059=0, PBL060=0, PBL061=0, PBL064=1, PBL067=0, PBL068=0, PBL069=2, PBL070=1, PBL071=2, PBL073=0,…		@(nMutations)nMutations>0	1	0.0454545	PBL026	7	0.111111	PBL056, PBL064, PBL069, PBL070, PBL071, PBL086, PBL132			WilcoxonRanksumTest_leftTailed	Wilcoxon rank test (similar to a 2-sample t-test without assuming a normal distribution). Left-tailed, i.e. the p value is small, if the median of the distribution of measured values in the first subcohort A is significantly lower than in the second subcohort B.	0.18096	47 covariates: frequently mutated genes (f>=10%)	0.405006		WilcoxonRanksumTest_rightTailed	Wilcoxon rank test (similar to a 2-sample t-test without assuming a normal distribution). Right-tailed, i.e. the p value is small, if the median of the distribution of measured values in the first subcohort A is significantly higher than in the second subcohort B.	0.824211	47 covariates: frequently mutated genes (f>=10%)	0.999604
	97 samples with PBL diagnosis having (WES|SNP|FISH|IHC)	22 patients with certain or potential PBL diagnosis having a WES measurement with a paired germline normal	63 patients with certain or potential PBL diagnosis having a WES measurement without a paired germline normal		MUC17	@(nMutations)~isnan(nMutations)	22	PBL004=1, PBL006=0, PBL009=0, PBL010=0, PBL025=0, PBL026=0, PBL030=0, PBL034=1, PBL037=0, PBL062=0, PBL063=0, PBL093=1, PBL097=0, PBL100=0, PBL102=0, PBL103=0, PBL104=0, PBL105=0, PBL115=0, PBL116=0, PBL140=0, PBL141=0	63	PBL001=0, PBL002=0, PBL005=0, PBL007=0, PBL011=0, PBL013=0, PBL014=0, PBL015=0, PBL016=0, PBL017=0, PBL019=0, PBL020=0, PBL021=0, PBL024=0, PBL027=0, PBL035=0, PBL039=0, PBL040=0, PBL041=0, PBL042=0, PBL043=0, PBL045=0, PBL049=1, PBL051=0, PBL052=0, PBL053=0, PBL054=0, PBL055=0, PBL056=0, PBL058=0, PBL059=0, PBL060=1, PBL061=0, PBL064=1, PBL067=0, PBL068=0, PBL069=0, PBL070=0, PBL071=0, PBL073=0,…		@(nMutations)nMutations>0	3	0.136364	PBL004, PBL034, PBL093	6	0.0952381	PBL049, PBL060, PBL064, PBL076, PBL095, PBL138			WilcoxonRanksumTest_leftTailed	Wilcoxon rank test (similar to a 2-sample t-test without assuming a normal distribution). Left-tailed, i.e. the p value is small, if the median of the distribution of measured values in the first subcohort A is significantly lower than in the second subcohort B.	0.707452	47 covariates: frequently mutated genes (f>=10%)	0.807816		WilcoxonRanksumTest_rightTailed	Wilcoxon rank test (similar to a 2-sample t-test without assuming a normal distribution). Right-tailed, i.e. the p value is small, if the median of the distribution of measured values in the first subcohort A is significantly higher than in the second subcohort B.	0.299052	47 covariates: frequently mutated genes (f>=10%)	0.999604
	97 samples with PBL diagnosis having (WES|SNP|FISH|IHC)	22 patients with certain or potential PBL diagnosis having a WES measurement with a paired germline normal	63 patients with certain or potential PBL diagnosis having a WES measurement without a paired germline normal		PKD1L2	@(nMutations)~isnan(nMutations)	22	PBL004=0, PBL006=0, PBL009=0, PBL010=0, PBL025=0, PBL026=0, PBL030=0, PBL034=0, PBL037=0, PBL062=0, PBL063=0, PBL093=0, PBL097=0, PBL100=0, PBL102=0, PBL103=0, PBL104=0, PBL105=0, PBL115=0, PBL116=0, PBL140=0, PBL141=0	63	PBL001=1, PBL002=0, PBL005=0, PBL007=0, PBL011=0, PBL013=0, PBL014=0, PBL015=0, PBL016=0, PBL017=0, PBL019=0, PBL020=1, PBL021=0, PBL024=0, PBL027=0, PBL035=0, PBL039=0, PBL040=0, PBL041=0, PBL042=0, PBL043=0, PBL045=0, PBL049=0, PBL051=0, PBL052=0, PBL053=1, PBL054=0, PBL055=0, PBL056=0, PBL058=0, PBL059=0, PBL060=0, PBL061=0, PBL064=1, PBL067=0, PBL068=0, PBL069=0, PBL070=0, PBL071=0, PBL073=1,…		@(nMutations)nMutations>0	0	0		8	0.126984	PBL001, PBL020, PBL053, PBL064, PBL073, PBL076, PBL086, PBL114			WilcoxonRanksumTest_leftTailed	Wilcoxon rank test (similar to a 2-sample t-test without assuming a normal distribution). Left-tailed, i.e. the p value is small, if the median of the distribution of measured values in the first subcohort A is significantly lower than in the second subcohort B.	0.0412975	47 covariates: frequently mutated genes (f>=10%)	0.195076		WilcoxonRanksumTest_rightTailed	Wilcoxon rank test (similar to a 2-sample t-test without assuming a normal distribution). Right-tailed, i.e. the p value is small, if the median of the distribution of measured values in the first subcohort A is significantly higher than in the second subcohort B.	0.960427	47 covariates: frequently mutated genes (f>=10%)	0.999604
	97 samples with PBL diagnosis having (WES|SNP|FISH|IHC)	22 patients with certain or potential PBL diagnosis having a WES measurement with a paired germline normal	63 patients with certain or potential PBL diagnosis having a WES measurement without a paired germline normal		RP1L1	@(nMutations)~isnan(nMutations)	22	PBL004=0, PBL006=0, PBL009=0, PBL010=0, PBL025=0, PBL026=0, PBL030=0, PBL034=0, PBL037=0, PBL062=0, PBL063=0, PBL093=0, PBL097=0, PBL100=0, PBL102=0, PBL103=0, PBL104=0, PBL105=0, PBL115=0, PBL116=0, PBL140=0, PBL141=0	63	PBL001=0, PBL002=1, PBL005=0, PBL007=0, PBL011=0, PBL013=0, PBL014=0, PBL015=0, PBL016=0, PBL017=1, PBL019=0, PBL020=0, PBL021=0, PBL024=0, PBL027=0, PBL035=1, PBL039=0, PBL040=0, PBL041=0, PBL042=0, PBL043=0, PBL045=0, PBL049=0, PBL051=0, PBL052=1, PBL053=1, PBL054=0, PBL055=0, PBL056=0, PBL058=0, PBL059=0, PBL060=0, PBL061=0, PBL064=0, PBL067=0, PBL068=0, PBL069=0, PBL070=0, PBL071=0, PBL073=0,…		@(nMutations)nMutations>0	0	0		9	0.142857	PBL002, PBL017, PBL035, PBL052, PBL053, PBL078, PBL087, PBL094, PBL138			WilcoxonRanksumTest_leftTailed	Wilcoxon rank test (similar to a 2-sample t-test without assuming a normal distribution). Left-tailed, i.e. the p value is small, if the median of the distribution of measured values in the first subcohort A is significantly lower than in the second subcohort B.	0.0318432	47 covariates: frequently mutated genes (f>=10%)	0.195076		WilcoxonRanksumTest_rightTailed	Wilcoxon rank test (similar to a 2-sample t-test without assuming a normal distribution). Right-tailed, i.e. the p value is small, if the median of the distribution of measured values in the first subcohort A is significantly higher than in the second subcohort B.	0.969479	47 covariates: frequently mutated genes (f>=10%)	0.999604
	97 samples with PBL diagnosis having (WES|SNP|FISH|IHC)	22 patients with certain or potential PBL diagnosis having a WES measurement with a paired germline normal	63 patients with certain or potential PBL diagnosis having a WES measurement without a paired germline normal		RYR3	@(nMutations)~isnan(nMutations)	22	PBL004=0, PBL006=0, PBL009=0, PBL010=0, PBL025=0, PBL026=0, PBL030=1, PBL034=0, PBL037=0, PBL062=0, PBL063=0, PBL093=0, PBL097=0, PBL100=0, PBL102=0, PBL103=0, PBL104=0, PBL105=0, PBL115=0, PBL116=0, PBL140=0, PBL141=0	63	PBL001=0, PBL002=0, PBL005=0, PBL007=0, PBL011=0, PBL013=1, PBL014=0, PBL015=0, PBL016=1, PBL017=0, PBL019=0, PBL020=0, PBL021=0, PBL024=0, PBL027=0, PBL035=0, PBL039=0, PBL040=0, PBL041=0, PBL042=0, PBL043=0, PBL045=1, PBL049=0, PBL051=0, PBL052=0, PBL053=1, PBL054=1, PBL055=0, PBL056=1, PBL058=0, PBL059=0, PBL060=0, PBL061=0, PBL064=1, PBL067=0, PBL068=0, PBL069=0, PBL070=1, PBL071=0, PBL073=0,…		@(nMutations)nMutations>0	1	0.0454545	PBL030	8	0.126984	PBL013, PBL016, PBL045, PBL053, PBL054, PBL056, PBL064, PBL070			WilcoxonRanksumTest_leftTailed	Wilcoxon rank test (similar to a 2-sample t-test without assuming a normal distribution). Left-tailed, i.e. the p value is small, if the median of the distribution of measured values in the first subcohort A is significantly lower than in the second subcohort B.	0.145882	47 covariates: frequently mutated genes (f>=10%)	0.360866		WilcoxonRanksumTest_rightTailed	Wilcoxon rank test (similar to a 2-sample t-test without assuming a normal distribution). Right-tailed, i.e. the p value is small, if the median of the distribution of measured values in the first subcohort A is significantly higher than in the second subcohort B.	0.858384	47 covariates: frequently mutated genes (f>=10%)	0.999604

## Sheet: del.CNAs
Subcohort comparisons within [97 samples with PBL diagnosis having (WES|SNP|FISH|IHC)] for the FDR focus [significant common del-CNAs (Gistic.qResidual>0.1, f>=0.05)]:
Subjects	outer cohort for comparison	subcohort A	subcohort B	Covariates	Covariate name	Data availability function	#samples in A and context having data	List of raw values for all subjects in A	#samples in B and context having data	List of raw values for all subjects in B	Counts and ratios	Condition of interest for counting	#in A having the condition	Ratio in A having the condition	List of subjects in A having the condition	#in B having the condition	Ratio in B having the condition	List of subjects in B having the condition	Statistical test	Left tail (lower CNs in A?)	Test type	Interpretation	p-value	FDR focus	q-value	Right tail (higher CNs in A?)	Test type	Interpretation	p-value	FDR focus	q-value
	(desc...)	(desc...)	(desc...)		(desc...)	(desc...)	(desc...)	(desc...)	(desc...)	(desc...)		(desc...)	(desc...)	(desc...)	(desc...)	(desc...)	(desc...)	(desc...)			(desc...)	(desc...)	(desc...)	(desc...)	(desc...)		(desc...)	(desc...)	(desc...)	(desc...)	(desc...)
55 patients with PBL diagnosis having (WES|SNP|FISH|IHC) and EBV positive <VERSUS> 41 patients with PBL diagnosis having (WES|SNP|FISH|IHC) and EBV negative
	97 samples with PBL diagnosis having (WES|SNP|FISH|IHC)	55 patients with PBL diagnosis having (WES|SNP|FISH|IHC) and EBV positive	41 patients with PBL diagnosis having (WES|SNP|FISH|IHC) and EBV negative		focal 1p32.2 del.	@(x)~isnan(x)	45	PBL002=0, PBL009=0, PBL011=-1, PBL014=0, PBL021=0, PBL025=-1, PBL027=0, PBL030=0, PBL035=0, PBL037=0, PBL040=0, PBL045=0, PBL049=0, PBL051=-1, PBL053=0, PBL055=-1, PBL059=0, PBL060=0, PBL063=0, PBL067=0, PBL069=0, PBL070=0, PBL071=0, PBL073=0, PBL075=-1, PBL076=0, PBL081=0, PBL083=0, PBL084=0, PBL087=0, PBL090=0, PBL092=0, PBL098=0, PBL100=0, PBL103=0, PBL105=-1, PBL130=0, PBL132=-1, PBL138=0, PB…	37	PBL001=-1, PBL004=0, PBL005=0, PBL006=0, PBL007=-1, PBL010=-1, PBL016=-1, PBL017=-1, PBL019=-0.5, PBL026=0, PBL034=-1, PBL039=-1, PBL041=0, PBL042=1, PBL054=-1, PBL056=0, PBL061=0, PBL064=0, PBL068=0, PBL078=-1, PBL085=0, PBL086=0, PBL093=-1, PBL094=0, PBL095=-1, PBL102=0, PBL104=0, PBL106=0, PBL112=-1, PBL114=0, PBL115=0, PBL116=0, PBL118=-1, PBL140=0, PBL141=-1, PBL057=0, PBL135=-1		@(nDeltaCNs)nDeltaCNs<=-0.5	8	0.177778	PBL011, PBL025, PBL051, PBL055, PBL075, PBL105, PBL132, PBL121	16	0.432432	PBL001, PBL007, PBL010, PBL016, PBL017, PBL019, PBL034, PBL039, PBL054, PBL078, PBL093, PBL095, PBL112, PBL118, PBL141, PBL135			WilcoxonRanksumTest_leftTailed	Wilcoxon rank test (similar to a 2-sample t-test without assuming a normal distribution). Left-tailed, i.e. the p value is small, if the median of the distribution of measured values in the first subcohort A is significantly lower than in the second subcohort B.	0.986428	19 covariates: significant common del-CNAs (Gistic.qResidual>0.1, f>=0.05)	0.999302		WilcoxonRanksumTest_rightTailed	Wilcoxon rank test (similar to a 2-sample t-test without assuming a normal distribution). Right-tailed, i.e. the p value is small, if the median of the distribution of measured values in the first subcohort A is significantly higher than in the second subcohort B.	0.0139815	19 covariates: significant common del-CNAs (Gistic.qResidual>0.1, f>=0.05)	0.0885492
	97 samples with PBL diagnosis having (WES|SNP|FISH|IHC)	55 patients with PBL diagnosis having (WES|SNP|FISH|IHC) and EBV positive	41 patients with PBL diagnosis having (WES|SNP|FISH|IHC) and EBV negative		focal 1p22.1 del.	@(x)~isnan(x)	45	PBL002=0, PBL009=-1, PBL011=0, PBL014=0, PBL021=0, PBL025=-1, PBL027=0, PBL030=0, PBL035=0, PBL037=0, PBL040=0, PBL045=0, PBL049=0, PBL051=0, PBL053=0, PBL055=-1, PBL059=0, PBL060=0, PBL063=0, PBL067=-1, PBL069=0, PBL070=0, PBL071=0, PBL073=0, PBL075=-1, PBL076=0, PBL081=0, PBL083=0, PBL084=0, PBL087=0, PBL090=0, PBL092=0, PBL098=0, PBL100=0, PBL103=0, PBL105=0, PBL130=0, PBL132=0, PBL138=0, PBL0…	37	PBL001=-1, PBL004=-1, PBL005=0, PBL006=-1, PBL007=-1, PBL010=-0.5, PBL016=-1, PBL017=0, PBL019=0, PBL026=0, PBL034=-1, PBL039=-1, PBL041=0, PBL042=1, PBL054=-1, PBL056=0, PBL061=-1, PBL064=-1, PBL068=-1, PBL078=-1, PBL085=0, PBL086=0, PBL093=0, PBL094=0, PBL095=0, PBL102=0, PBL104=0, PBL106=0, PBL112=-1, PBL114=0, PBL115=0, PBL116=0, PBL118=-1, PBL140=0, PBL141=-1, PBL057=0, PBL135=-1		@(nDeltaCNs)nDeltaCNs<=-0.5	5	0.111111	PBL009, PBL025, PBL055, PBL067, PBL075	17	0.459459	PBL001, PBL004, PBL006, PBL007, PBL010, PBL016, PBL034, PBL039, PBL054, PBL061, PBL064, PBL068, PBL078, PBL112, PBL118, PBL141, PBL135			WilcoxonRanksumTest_leftTailed	Wilcoxon rank test (similar to a 2-sample t-test without assuming a normal distribution). Left-tailed, i.e. the p value is small, if the median of the distribution of measured values in the first subcohort A is significantly lower than in the second subcohort B.	0.999302	19 covariates: significant common del-CNAs (Gistic.qResidual>0.1, f>=0.05)	0.999302		WilcoxonRanksumTest_rightTailed	Wilcoxon rank test (similar to a 2-sample t-test without assuming a normal distribution). Right-tailed, i.e. the p value is small, if the median of the distribution of measured values in the first subcohort A is significantly higher than in the second subcohort B.	0.000727512	19 covariates: significant common del-CNAs (Gistic.qResidual>0.1, f>=0.05)	0.0138227
	97 samples with PBL diagnosis having (WES|SNP|FISH|IHC)	55 patients with PBL diagnosis having (WES|SNP|FISH|IHC) and EBV positive	41 patients with PBL diagnosis having (WES|SNP|FISH|IHC) and EBV negative		focal 2q14.3 del.	@(x)~isnan(x)	45	PBL002=0, PBL009=-1, PBL011=-1, PBL014=-1, PBL021=0, PBL025=0, PBL027=0, PBL030=0, PBL035=0, PBL037=0, PBL040=0, PBL045=0, PBL049=0, PBL051=-1, PBL053=0, PBL055=0, PBL059=0, PBL060=0, PBL063=0, PBL067=0, PBL069=0, PBL070=1, PBL071=0, PBL073=0, PBL075=0, PBL076=0, PBL081=0, PBL083=0, PBL084=0, PBL087=0, PBL090=0, PBL092=0, PBL098=-1, PBL100=0, PBL103=0, PBL105=0, PBL130=0, PBL132=0, PBL138=0, PBL0…	37	PBL001=0, PBL004=-1, PBL005=-1, PBL006=0, PBL007=-1, PBL010=-1, PBL016=1, PBL017=0, PBL019=1, PBL026=0, PBL034=0, PBL039=0, PBL041=-1, PBL042=1, PBL054=-1, PBL056=0, PBL061=0, PBL064=0, PBL068=-1, PBL078=0, PBL085=0, PBL086=0, PBL093=0, PBL094=0, PBL095=0, PBL102=0, PBL104=0, PBL106=0, PBL112=0, PBL114=0, PBL115=-1, PBL116=0, PBL118=0, PBL140=0, PBL141=0, PBL057=-1, PBL135=0		@(nDeltaCNs)nDeltaCNs<=-0.5	6	0.133333	PBL009, PBL011, PBL014, PBL051, PBL098, PBL121	9	0.243243	PBL004, PBL005, PBL007, PBL010, PBL041, PBL054, PBL068, PBL115, PBL057			WilcoxonRanksumTest_leftTailed	Wilcoxon rank test (similar to a 2-sample t-test without assuming a normal distribution). Left-tailed, i.e. the p value is small, if the median of the distribution of measured values in the first subcohort A is significantly lower than in the second subcohort B.	0.726463	19 covariates: significant common del-CNAs (Gistic.qResidual>0.1, f>=0.05)	0.999302		WilcoxonRanksumTest_rightTailed	Wilcoxon rank test (similar to a 2-sample t-test without assuming a normal distribution). Right-tailed, i.e. the p value is small, if the median of the distribution of measured values in the first subcohort A is significantly higher than in the second subcohort B.	0.277772	19 covariates: significant common del-CNAs (Gistic.qResidual>0.1, f>=0.05)	0.527767
	97 samples with PBL diagnosis having (WES|SNP|FISH|IHC)	55 patients with PBL diagnosis having (WES|SNP|FISH|IHC) and EBV positive	41 patients with PBL diagnosis having (WES|SNP|FISH|IHC) and EBV negative		focal 3p14.2 del.	@(x)~isnan(x)	45	PBL002=1, PBL009=-1, PBL011=-1, PBL014=0, PBL021=0, PBL025=0, PBL027=0, PBL030=0, PBL035=0, PBL037=0, PBL040=0, PBL045=0, PBL049=-1, PBL051=1, PBL053=0, PBL055=0, PBL059=-1, PBL060=0, PBL063=0, PBL067=0, PBL069=0, PBL070=0, PBL071=0, PBL073=0, PBL075=0, PBL076=0, PBL081=1, PBL083=0, PBL084=0, PBL087=0, PBL090=0, PBL092=0, PBL098=-1, PBL100=0, PBL103=0, PBL105=-1, PBL130=0, PBL132=0, PBL138=0, PBL…	37	PBL001=-1, PBL004=0, PBL005=0, PBL006=0, PBL007=0, PBL010=0, PBL016=1, PBL017=0, PBL019=-1, PBL026=0, PBL034=0, PBL039=0, PBL041=0, PBL042=-1, PBL054=2, PBL056=0, PBL061=1, PBL064=1, PBL068=0, PBL078=0, PBL085=0, PBL086=0, PBL093=-1, PBL094=0, PBL095=0, PBL102=0, PBL104=0, PBL106=0, PBL112=0, PBL114=0, PBL115=0, PBL116=0, PBL118=0, PBL140=0, PBL141=0, PBL057=0, PBL135=0		@(nDeltaCNs)nDeltaCNs<=-0.5	8	0.177778	PBL009, PBL011, PBL049, PBL059, PBL098, PBL105, PBL036, PBL121	4	0.108108	PBL001, PBL019, PBL042, PBL093			WilcoxonRanksumTest_leftTailed	Wilcoxon rank test (similar to a 2-sample t-test without assuming a normal distribution). Left-tailed, i.e. the p value is small, if the median of the distribution of measured values in the first subcohort A is significantly lower than in the second subcohort B.	0.145514	19 covariates: significant common del-CNAs (Gistic.qResidual>0.1, f>=0.05)	0.78739		WilcoxonRanksumTest_rightTailed	Wilcoxon rank test (similar to a 2-sample t-test without assuming a normal distribution). Right-tailed, i.e. the p value is small, if the median of the distribution of measured values in the first subcohort A is significantly higher than in the second subcohort B.	0.857356	19 covariates: significant common del-CNAs (Gistic.qResidual>0.1, f>=0.05)	0.908909
	97 samples with PBL diagnosis having (WES|SNP|FISH|IHC)	55 patients with PBL diagnosis having (WES|SNP|FISH|IHC) and EBV positive	41 patients with PBL diagnosis having (WES|SNP|FISH|IHC) and EBV negative		focal 4q35.2 del.	@(x)~isnan(x)	45	PBL002=0, PBL009=-2, PBL011=-1, PBL014=0, PBL021=0, PBL025=0, PBL027=0, PBL030=-1, PBL035=0, PBL037=0, PBL040=0, PBL045=0, PBL049=1, PBL051=-1, PBL053=0, PBL055=-1, PBL059=-1, PBL060=0, PBL063=0, PBL067=0, PBL069=0, PBL070=-1, PBL071=0, PBL073=0, PBL075=0, PBL076=0, PBL081=0, PBL083=0, PBL084=0, PBL087=0, PBL090=0, PBL092=0, PBL098=0, PBL100=0, PBL103=0, PBL105=-1, PBL130=0, PBL132=-1, PBL138=0, …	37	PBL001=0, PBL004=-1, PBL005=0, PBL006=0, PBL007=-1, PBL010=-1, PBL016=-1, PBL017=0, PBL019=0, PBL026=0, PBL034=0, PBL039=1, PBL041=-1, PBL042=-1, PBL054=-1, PBL056=0, PBL061=0, PBL064=-1, PBL068=0, PBL078=0, PBL085=0, PBL086=0, PBL093=0, PBL094=0, PBL095=0, PBL102=0, PBL104=0, PBL106=0, PBL112=0, PBL114=0, PBL115=-1, PBL116=0, PBL118=-1, PBL140=-0.5, PBL141=0, PBL057=-1, PBL135=1		@(nDeltaCNs)nDeltaCNs<=-0.5	9	0.2	PBL009, PBL011, PBL030, PBL051, PBL055, PBL059, PBL070, PBL105, PBL132	12	0.324324	PBL004, PBL007, PBL010, PBL016, PBL041, PBL042, PBL054, PBL064, PBL115, PBL118, PBL140, PBL057			WilcoxonRanksumTest_leftTailed	Wilcoxon rank test (similar to a 2-sample t-test without assuming a normal distribution). Left-tailed, i.e. the p value is small, if the median of the distribution of measured values in the first subcohort A is significantly lower than in the second subcohort B.	0.795382	19 covariates: significant common del-CNAs (Gistic.qResidual>0.1, f>=0.05)	0.999302		WilcoxonRanksumTest_rightTailed	Wilcoxon rank test (similar to a 2-sample t-test without assuming a normal distribution). Right-tailed, i.e. the p value is small, if the median of the distribution of measured values in the first subcohort A is significantly higher than in the second subcohort B.	0.207956	19 covariates: significant common del-CNAs (Gistic.qResidual>0.1, f>=0.05)	0.471234
	97 samples with PBL diagnosis having (WES|SNP|FISH|IHC)	55 patients with PBL diagnosis having (WES|SNP|FISH|IHC) and EBV positive	41 patients with PBL diagnosis having (WES|SNP|FISH|IHC) and EBV negative		focal 5q34 del.	@(x)~isnan(x)	45	PBL002=0, PBL009=-1, PBL011=-1, PBL014=0, PBL021=0, PBL025=0, PBL027=0, PBL030=-1, PBL035=0, PBL037=0, PBL040=0, PBL045=0, PBL049=0, PBL051=-1, PBL053=0, PBL055=0, PBL059=-1, PBL060=0, PBL063=0, PBL067=0, PBL069=-0.5, PBL070=0, PBL071=0, PBL073=0, PBL075=0, PBL076=0, PBL081=0, PBL083=0, PBL084=0, PBL087=0, PBL090=0, PBL092=0, PBL098=0, PBL100=0, PBL103=0, PBL105=0, PBL130=0, PBL132=-1, PBL138=0, …	37	PBL001=0, PBL004=-1, PBL005=0, PBL006=-1, PBL007=-1, PBL010=0, PBL016=1, PBL017=0, PBL019=1, PBL026=0, PBL034=0, PBL039=0, PBL041=0, PBL042=-2, PBL054=1, PBL056=0, PBL061=-1, PBL064=-2, PBL068=1, PBL078=0, PBL085=0, PBL086=0, PBL093=0, PBL094=0, PBL095=1, PBL102=0, PBL104=0, PBL106=0, PBL112=0, PBL114=0, PBL115=0, PBL116=0, PBL118=-2, PBL140=0, PBL141=-1, PBL057=-1, PBL135=0		@(nDeltaCNs)nDeltaCNs<=-0.5	9	0.2	PBL009, PBL011, PBL030, PBL051, PBL059, PBL069, PBL132, PBL121, PBL127	9	0.243243	PBL004, PBL006, PBL007, PBL042, PBL061, PBL064, PBL118, PBL141, PBL057			WilcoxonRanksumTest_leftTailed	Wilcoxon rank test (similar to a 2-sample t-test without assuming a normal distribution). Left-tailed, i.e. the p value is small, if the median of the distribution of measured values in the first subcohort A is significantly lower than in the second subcohort B.	0.331038	19 covariates: significant common del-CNAs (Gistic.qResidual>0.1, f>=0.05)	0.999302		WilcoxonRanksumTest_rightTailed	Wilcoxon rank test (similar to a 2-sample t-test without assuming a normal distribution). Right-tailed, i.e. the p value is small, if the median of the distribution of measured values in the first subcohort A is significantly higher than in the second subcohort B.	0.673234	19 covariates: significant common del-CNAs (Gistic.qResidual>0.1, f>=0.05)	0.852763
	97 samples with PBL diagnosis having (WES|SNP|FISH|IHC)	55 patients with PBL diagnosis having (WES|SNP|FISH|IHC) and EBV positive	41 patients with PBL diagnosis having (WES|SNP|FISH|IHC) and EBV negative		focal 6q26 del.	@(x)~isnan(x)	45	PBL002=0, PBL009=-1, PBL011=-1, PBL014=0, PBL021=0, PBL025=0, PBL027=0, PBL030=0, PBL035=0, PBL037=0, PBL040=0, PBL045=0, PBL049=0, PBL051=-1, PBL053=0, PBL055=-1, PBL059=0, PBL060=0, PBL063=0, PBL067=-1, PBL069=-1, PBL070=0, PBL071=0, PBL073=0, PBL075=-1, PBL076=0, PBL081=0, PBL083=0, PBL084=0, PBL087=0, PBL090=0, PBL092=-1, PBL098=-1, PBL100=-1, PBL103=0, PBL105=-1, PBL130=0, PBL132=0, PBL138=0…	37	PBL001=0, PBL004=0, PBL005=0, PBL006=0, PBL007=1, PBL010=-1, PBL016=-1, PBL017=0, PBL019=0, PBL026=0, PBL034=0, PBL039=-1, PBL041=-1, PBL042=-1, PBL054=-1, PBL056=0, PBL061=1, PBL064=0, PBL068=0, PBL078=-1, PBL085=0, PBL086=0, PBL093=-2, PBL094=0, PBL095=-1, PBL102=0, PBL104=0, PBL106=0, PBL112=0, PBL114=0, PBL115=0, PBL116=0, PBL118=0, PBL140=0, PBL141=-1, PBL057=-1, PBL135=0		@(nDeltaCNs)nDeltaCNs<=-0.5	11	0.244444	PBL009, PBL011, PBL051, PBL055, PBL067, PBL069, PBL075, PBL092, PBL098, PBL100, PBL105	11	0.297297	PBL010, PBL016, PBL039, PBL041, PBL042, PBL054, PBL078, PBL093, PBL095, PBL141, PBL057			WilcoxonRanksumTest_leftTailed	Wilcoxon rank test (similar to a 2-sample t-test without assuming a normal distribution). Left-tailed, i.e. the p value is small, if the median of the distribution of measured values in the first subcohort A is significantly lower than in the second subcohort B.	0.574534	19 covariates: significant common del-CNAs (Gistic.qResidual>0.1, f>=0.05)	0.999302		WilcoxonRanksumTest_rightTailed	Wilcoxon rank test (similar to a 2-sample t-test without assuming a normal distribution). Right-tailed, i.e. the p value is small, if the median of the distribution of measured values in the first subcohort A is significantly higher than in the second subcohort B.	0.430074	19 covariates: significant common del-CNAs (Gistic.qResidual>0.1, f>=0.05)	0.688808
	97 samples with PBL diagnosis having (WES|SNP|FISH|IHC)	55 patients with PBL diagnosis having (WES|SNP|FISH|IHC) and EBV positive	41 patients with PBL diagnosis having (WES|SNP|FISH|IHC) and EBV negative		focal 8p11.22 del.	@(x)~isnan(x)	45	PBL002=0, PBL009=-1, PBL011=-1, PBL014=0, PBL021=0, PBL025=0, PBL027=0, PBL030=1, PBL035=0, PBL037=0, PBL040=-2, PBL045=0, PBL049=0, PBL051=-1, PBL053=0, PBL055=-2, PBL059=-2, PBL060=0, PBL063=0, PBL067=0, PBL069=0, PBL070=0, PBL071=0, PBL073=0, PBL075=0, PBL076=0, PBL081=0, PBL083=0, PBL084=0, PBL087=0, PBL090=-2, PBL092=1, PBL098=-1, PBL100=0, PBL103=0, PBL105=0, PBL130=0, PBL132=0, PBL138=0, P…	37	PBL001=0, PBL004=0, PBL005=0, PBL006=0, PBL007=-1, PBL010=2, PBL016=-2, PBL017=0, PBL019=2, PBL026=0, PBL034=0, PBL039=-1, PBL041=-1, PBL042=-1, PBL054=-1, PBL056=0, PBL061=0, PBL064=0, PBL068=0, PBL078=-1, PBL085=0, PBL086=0, PBL093=0, PBL094=0, PBL095=0, PBL102=0, PBL104=0, PBL106=0, PBL112=0, PBL114=-2, PBL115=-2, PBL116=0, PBL118=0, PBL140=0, PBL141=2, PBL057=1, PBL135=0		@(nDeltaCNs)nDeltaCNs<=-0.5	9	0.2	PBL009, PBL011, PBL040, PBL051, PBL055, PBL059, PBL090, PBL098, PBL121	9	0.243243	PBL007, PBL016, PBL039, PBL041, PBL042, PBL054, PBL078, PBL114, PBL115			WilcoxonRanksumTest_leftTailed	Wilcoxon rank test (similar to a 2-sample t-test without assuming a normal distribution). Left-tailed, i.e. the p value is small, if the median of the distribution of measured values in the first subcohort A is significantly lower than in the second subcohort B.	0.430815	19 covariates: significant common del-CNAs (Gistic.qResidual>0.1, f>=0.05)	0.999302		WilcoxonRanksumTest_rightTailed	Wilcoxon rank test (similar to a 2-sample t-test without assuming a normal distribution). Right-tailed, i.e. the p value is small, if the median of the distribution of measured values in the first subcohort A is significantly higher than in the second subcohort B.	0.573747	19 covariates: significant common del-CNAs (Gistic.qResidual>0.1, f>=0.05)	0.778656
	97 samples with PBL diagnosis having (WES|SNP|FISH|IHC)	55 patients with PBL diagnosis having (WES|SNP|FISH|IHC) and EBV positive	41 patients with PBL diagnosis having (WES|SNP|FISH|IHC) and EBV negative		focal 9p21.3 del.	@(x)~isnan(x)	45	PBL002=0, PBL009=0, PBL011=0, PBL014=0, PBL021=0, PBL025=0, PBL027=0, PBL030=1, PBL035=-1, PBL037=0, PBL040=0, PBL045=0, PBL049=0, PBL051=0, PBL053=-2, PBL055=2, PBL059=-1, PBL060=0, PBL063=0, PBL067=-1, PBL069=0, PBL070=0, PBL071=0, PBL073=0, PBL075=0, PBL076=0, PBL081=0, PBL083=0, PBL084=0, PBL087=0, PBL090=0, PBL092=0, PBL098=0, PBL100=-1, PBL103=0, PBL105=0, PBL130=0, PBL132=0, PBL138=0, PBL0…	37	PBL001=0, PBL004=0, PBL005=0, PBL006=-2, PBL007=0, PBL010=-1, PBL016=2, PBL017=0, PBL019=0, PBL026=-2, PBL034=-1, PBL039=-1, PBL041=-1, PBL042=0, PBL054=2, PBL056=0, PBL061=0, PBL064=0, PBL068=0, PBL078=-1, PBL085=0, PBL086=0, PBL093=0, PBL094=0, PBL095=0, PBL102=0, PBL104=0, PBL106=-1, PBL112=0, PBL114=0, PBL115=0, PBL116=0, PBL118=0, PBL140=0, PBL141=0, PBL057=-2, PBL135=-1		@(nDeltaCNs)nDeltaCNs<=-0.5	5	0.111111	PBL035, PBL053, PBL059, PBL067, PBL100	10	0.27027	PBL006, PBL010, PBL026, PBL034, PBL039, PBL041, PBL078, PBL106, PBL057, PBL135			WilcoxonRanksumTest_leftTailed	Wilcoxon rank test (similar to a 2-sample t-test without assuming a normal distribution). Left-tailed, i.e. the p value is small, if the median of the distribution of measured values in the first subcohort A is significantly lower than in the second subcohort B.	0.937614	19 covariates: significant common del-CNAs (Gistic.qResidual>0.1, f>=0.05)	0.999302		WilcoxonRanksumTest_rightTailed	Wilcoxon rank test (similar to a 2-sample t-test without assuming a normal distribution). Right-tailed, i.e. the p value is small, if the median of the distribution of measured values in the first subcohort A is significantly higher than in the second subcohort B.	0.0639525	19 covariates: significant common del-CNAs (Gistic.qResidual>0.1, f>=0.05)	0.303774
	97 samples with PBL diagnosis having (WES|SNP|FISH|IHC)	55 patients with PBL diagnosis having (WES|SNP|FISH|IHC) and EBV positive	41 patients with PBL diagnosis having (WES|SNP|FISH|IHC) and EBV negative		focal 16p13.3 del.	@(x)~isnan(x)	45	PBL002=0, PBL009=-1, PBL011=0, PBL014=0, PBL021=0, PBL025=0, PBL027=0, PBL030=0, PBL035=1, PBL037=0, PBL040=0, PBL045=0, PBL049=0, PBL051=-1, PBL053=0, PBL055=0, PBL059=-1, PBL060=0, PBL063=0, PBL067=0, PBL069=0, PBL070=0, PBL071=0, PBL073=0, PBL075=0, PBL076=1, PBL081=1, PBL083=0, PBL084=0, PBL087=0, PBL090=0, PBL092=0, PBL098=-1, PBL100=0, PBL103=0, PBL105=0, PBL130=0, PBL132=-1, PBL138=0, PBL0…	37	PBL001=0, PBL004=0, PBL005=0, PBL006=0, PBL007=-1, PBL010=-1, PBL016=1, PBL017=0, PBL019=0, PBL026=0, PBL034=0, PBL039=-1, PBL041=-1, PBL042=1, PBL054=-1, PBL056=0, PBL061=1, PBL064=-1, PBL068=0, PBL078=0, PBL085=0, PBL086=0, PBL093=-1, PBL094=1, PBL095=-1, PBL102=0, PBL104=0, PBL106=0, PBL112=-1, PBL114=0, PBL115=0, PBL116=0, PBL118=-2, PBL140=0, PBL141=-1, PBL057=-1, PBL135=0		@(nDeltaCNs)nDeltaCNs<=-0.5	6	0.133333	PBL009, PBL051, PBL059, PBL098, PBL132, PBL036	12	0.324324	PBL007, PBL010, PBL039, PBL041, PBL054, PBL064, PBL093, PBL095, PBL112, PBL118, PBL141, PBL057			WilcoxonRanksumTest_leftTailed	Wilcoxon rank test (similar to a 2-sample t-test without assuming a normal distribution). Left-tailed, i.e. the p value is small, if the median of the distribution of measured values in the first subcohort A is significantly lower than in the second subcohort B.	0.919995	19 covariates: significant common del-CNAs (Gistic.qResidual>0.1, f>=0.05)	0.999302		WilcoxonRanksumTest_rightTailed	Wilcoxon rank test (similar to a 2-sample t-test without assuming a normal distribution). Right-tailed, i.e. the p value is small, if the median of the distribution of measured values in the first subcohort A is significantly higher than in the second subcohort B.	0.0817309	19 covariates: significant common del-CNAs (Gistic.qResidual>0.1, f>=0.05)	0.310577
	97 samples with PBL diagnosis having (WES|SNP|FISH|IHC)	55 patients with PBL diagnosis having (WES|SNP|FISH|IHC) and EBV positive	41 patients with PBL diagnosis having (WES|SNP|FISH|IHC) and EBV negative		focal 17p13.3 del.	@(x)~isnan(x)	45	PBL002=-2, PBL009=-1, PBL011=-1, PBL014=-1, PBL021=0, PBL025=0, PBL027=0, PBL030=0, PBL035=0, PBL037=0, PBL040=0, PBL045=0, PBL049=0, PBL051=-1, PBL053=-1, PBL055=-2, PBL059=-1, PBL060=0, PBL063=-1, PBL067=0, PBL069=0, PBL070=-2, PBL071=0, PBL073=0, PBL075=0, PBL076=0, PBL081=-1, PBL083=0, PBL084=-1, PBL087=0, PBL090=-1, PBL092=-1, PBL098=-1, PBL100=0, PBL103=0, PBL105=0, PBL130=0, PBL132=-1, PBL…	37	PBL001=0, PBL004=-1, PBL005=0, PBL006=0, PBL007=-1, PBL010=0, PBL016=0, PBL017=0, PBL019=-1, PBL026=-0.5, PBL034=0, PBL039=-1, PBL041=-1, PBL042=-1, PBL054=-1, PBL056=0, PBL061=0, PBL064=-1, PBL068=0, PBL078=0, PBL085=0, PBL086=0, PBL093=-1, PBL094=0, PBL095=0, PBL102=0, PBL104=0, PBL106=0, PBL112=0, PBL114=0, PBL115=0, PBL116=0, PBL118=-1, PBL140=0, PBL141=-1, PBL057=0, PBL135=0		@(nDeltaCNs)nDeltaCNs<=-0.5	18	0.4	PBL002, PBL009, PBL011, PBL014, PBL051, PBL053, PBL055, PBL059, PBL063, PBL070, PBL081, PBL084, PBL090, PBL092, PBL098, PBL132, PBL031, PBL121	12	0.324324	PBL004, PBL007, PBL019, PBL026, PBL039, PBL041, PBL042, PBL054, PBL064, PBL093, PBL118, PBL141			WilcoxonRanksumTest_leftTailed	Wilcoxon rank test (similar to a 2-sample t-test without assuming a normal distribution). Left-tailed, i.e. the p value is small, if the median of the distribution of measured values in the first subcohort A is significantly lower than in the second subcohort B.	0.165766	19 covariates: significant common del-CNAs (Gistic.qResidual>0.1, f>=0.05)	0.78739		WilcoxonRanksumTest_rightTailed	Wilcoxon rank test (similar to a 2-sample t-test without assuming a normal distribution). Right-tailed, i.e. the p value is small, if the median of the distribution of measured values in the first subcohort A is significantly higher than in the second subcohort B.	0.836966	19 covariates: significant common del-CNAs (Gistic.qResidual>0.1, f>=0.05)	0.908909
	97 samples with PBL diagnosis having (WES|SNP|FISH|IHC)	55 patients with PBL diagnosis having (WES|SNP|FISH|IHC) and EBV positive	41 patients with PBL diagnosis having (WES|SNP|FISH|IHC) and EBV negative		focal 17p13.1 del.	@(x)~isnan(x)	45	PBL002=-1, PBL009=-1, PBL011=-1, PBL014=0, PBL021=-1, PBL025=0, PBL027=0, PBL030=-1, PBL035=0, PBL037=0, PBL040=0, PBL045=0, PBL049=0, PBL051=-1, PBL053=0, PBL055=-2, PBL059=-1, PBL060=0, PBL063=0, PBL067=0, PBL069=0, PBL070=-1, PBL071=0, PBL073=0, PBL075=0, PBL076=0, PBL081=0, PBL083=0, PBL084=-1, PBL087=0, PBL090=-1, PBL092=0, PBL098=-1, PBL100=0, PBL103=0, PBL105=0, PBL130=0, PBL132=-1, PBL138…	37	PBL001=0, PBL004=-1, PBL005=0, PBL006=0, PBL007=-1, PBL010=0, PBL016=1, PBL017=0, PBL019=-1, PBL026=-1, PBL034=0, PBL039=-1, PBL041=-1, PBL042=-1, PBL054=-1, PBL056=0, PBL061=0, PBL064=-1, PBL068=0, PBL078=-2, PBL085=0, PBL086=0, PBL093=-1, PBL094=0, PBL095=-1, PBL102=0, PBL104=0, PBL106=0, PBL112=0, PBL114=0, PBL115=-1, PBL116=0, PBL118=-2, PBL140=0, PBL141=-1, PBL057=0, PBL135=0		@(nDeltaCNs)nDeltaCNs<=-0.5	14	0.311111	PBL002, PBL009, PBL011, PBL021, PBL030, PBL051, PBL055, PBL059, PBL070, PBL084, PBL090, PBL098, PBL132, PBL121	15	0.405405	PBL004, PBL007, PBL019, PBL026, PBL039, PBL041, PBL042, PBL054, PBL064, PBL078, PBL093, PBL095, PBL115, PBL118, PBL141			WilcoxonRanksumTest_leftTailed	Wilcoxon rank test (similar to a 2-sample t-test without assuming a normal distribution). Left-tailed, i.e. the p value is small, if the median of the distribution of measured values in the first subcohort A is significantly lower than in the second subcohort B.	0.780065	19 covariates: significant common del-CNAs (Gistic.qResidual>0.1, f>=0.05)	0.999302		WilcoxonRanksumTest_rightTailed	Wilcoxon rank test (similar to a 2-sample t-test without assuming a normal distribution). Right-tailed, i.e. the p value is small, if the median of the distribution of measured values in the first subcohort A is significantly higher than in the second subcohort B.	0.223216	19 covariates: significant common del-CNAs (Gistic.qResidual>0.1, f>=0.05)	0.471234
	97 samples with PBL diagnosis having (WES|SNP|FISH|IHC)	55 patients with PBL diagnosis having (WES|SNP|FISH|IHC) and EBV positive	41 patients with PBL diagnosis having (WES|SNP|FISH|IHC) and EBV negative		focal 18p11.31 del.	@(x)~isnan(x)	45	PBL002=0, PBL009=-2, PBL011=0, PBL014=-1, PBL021=-1, PBL025=0, PBL027=0, PBL030=-1, PBL035=0, PBL037=0, PBL040=0, PBL045=0, PBL049=0, PBL051=0, PBL053=0, PBL055=-1, PBL059=-1, PBL060=-1, PBL063=0, PBL067=0, PBL069=0, PBL070=0, PBL071=0, PBL073=0, PBL075=0, PBL076=0, PBL081=0, PBL083=0, PBL084=0, PBL087=0, PBL090=0, PBL092=0, PBL098=0, PBL100=0, PBL103=0, PBL105=-1, PBL130=-1, PBL132=0, PBL138=-1,…	37	PBL001=0, PBL004=0, PBL005=0, PBL006=0, PBL007=0, PBL010=-1, PBL016=0, PBL017=0, PBL019=-1, PBL026=0, PBL034=0, PBL039=-1, PBL041=0, PBL042=-1, PBL054=1, PBL056=0, PBL061=1, PBL064=0, PBL068=-1, PBL078=0, PBL085=0, PBL086=0, PBL093=0, PBL094=0, PBL095=0, PBL102=0, PBL104=0, PBL106=-1, PBL112=0, PBL114=0, PBL115=-1, PBL116=0, PBL118=-1, PBL140=0, PBL141=-2, PBL057=-1, PBL135=-1		@(nDeltaCNs)nDeltaCNs<=-0.5	12	0.266667	PBL009, PBL014, PBL021, PBL030, PBL055, PBL059, PBL060, PBL105, PBL130, PBL138, PBL036, PBL121	11	0.297297	PBL010, PBL019, PBL039, PBL042, PBL068, PBL106, PBL115, PBL118, PBL141, PBL057, PBL135			WilcoxonRanksumTest_leftTailed	Wilcoxon rank test (similar to a 2-sample t-test without assuming a normal distribution). Left-tailed, i.e. the p value is small, if the median of the distribution of measured values in the first subcohort A is significantly lower than in the second subcohort B.	0.469996	19 covariates: significant common del-CNAs (Gistic.qResidual>0.1, f>=0.05)	0.999302		WilcoxonRanksumTest_rightTailed	Wilcoxon rank test (similar to a 2-sample t-test without assuming a normal distribution). Right-tailed, i.e. the p value is small, if the median of the distribution of measured values in the first subcohort A is significantly higher than in the second subcohort B.	0.534609	19 covariates: significant common del-CNAs (Gistic.qResidual>0.1, f>=0.05)	0.778656
	97 samples with PBL diagnosis having (WES|SNP|FISH|IHC)	55 patients with PBL diagnosis having (WES|SNP|FISH|IHC) and EBV positive	41 patients with PBL diagnosis having (WES|SNP|FISH|IHC) and EBV negative		arm-level 13q del.	@(x)~isnan(x)	45	PBL002=0, PBL009=0, PBL011=0, PBL014=0, PBL021=0, PBL025=0, PBL027=0, PBL030=-1, PBL035=0, PBL037=0, PBL040=0, PBL045=0, PBL049=0, PBL051=0, PBL053=0, PBL055=1, PBL059=2, PBL060=0, PBL063=1, PBL067=-1, PBL069=0, PBL070=0, PBL071=0, PBL073=0, PBL075=0, PBL076=0, PBL081=0, PBL083=0, PBL084=0, PBL087=0, PBL090=0, PBL092=0, PBL098=0, PBL100=0, PBL103=0, PBL105=-1, PBL130=0, PBL132=1, PBL138=0, PBL023…	37	PBL001=0, PBL004=-1, PBL005=0, PBL006=1, PBL007=-1, PBL010=-1, PBL016=0, PBL017=0, PBL019=0, PBL026=0, PBL034=0, PBL039=-1, PBL041=0, PBL042=0, PBL054=-1, PBL056=0, PBL061=0, PBL064=-1, PBL068=0, PBL078=-1, PBL085=0, PBL086=0, PBL093=-1, PBL094=0, PBL095=0, PBL102=0, PBL104=0, PBL106=0, PBL112=-1, PBL114=0, PBL115=0, PBL116=0, PBL118=0, PBL140=0, PBL141=-1, PBL057=0, PBL135=0		@(nDeltaCNs)nDeltaCNs<=-0.5	3	0.0666667	PBL030, PBL067, PBL105	10	0.27027	PBL004, PBL007, PBL010, PBL039, PBL054, PBL064, PBL078, PBL093, PBL112, PBL141			WilcoxonRanksumTest_leftTailed	Wilcoxon rank test (similar to a 2-sample t-test without assuming a normal distribution). Left-tailed, i.e. the p value is small, if the median of the distribution of measured values in the first subcohort A is significantly lower than in the second subcohort B.	0.99571	19 covariates: significant common del-CNAs (Gistic.qResidual>0.1, f>=0.05)	0.999302		WilcoxonRanksumTest_rightTailed	Wilcoxon rank test (similar to a 2-sample t-test without assuming a normal distribution). Right-tailed, i.e. the p value is small, if the median of the distribution of measured values in the first subcohort A is significantly higher than in the second subcohort B.	0.00445555	19 covariates: significant common del-CNAs (Gistic.qResidual>0.1, f>=0.05)	0.0423277
	97 samples with PBL diagnosis having (WES|SNP|FISH|IHC)	55 patients with PBL diagnosis having (WES|SNP|FISH|IHC) and EBV positive	41 patients with PBL diagnosis having (WES|SNP|FISH|IHC) and EBV negative		arm-level 16p del.	@(x)~isnan(x)	45	PBL002=0, PBL009=0, PBL011=0, PBL014=0, PBL021=0, PBL025=0, PBL027=0, PBL030=0, PBL035=1, PBL037=0, PBL040=0, PBL045=0, PBL049=0, PBL051=0, PBL053=0, PBL055=2, PBL059=-1, PBL060=0, PBL063=0, PBL067=0, PBL069=0, PBL070=0, PBL071=0, PBL073=0, PBL075=0, PBL076=1, PBL081=1, PBL083=0, PBL084=0, PBL087=0, PBL090=0, PBL092=0, PBL098=0, PBL100=0, PBL103=0, PBL105=0, PBL130=0, PBL132=-1, PBL138=0, PBL023=…	37	PBL001=0, PBL004=0, PBL005=0, PBL006=0, PBL007=-1, PBL010=-1, PBL016=1, PBL017=0, PBL019=0, PBL026=0, PBL034=0, PBL039=-1, PBL041=0, PBL042=1, PBL054=-1, PBL056=0, PBL061=1, PBL064=0, PBL068=0, PBL078=0, PBL085=0, PBL086=0, PBL093=-1, PBL094=1, PBL095=0, PBL102=0, PBL104=0, PBL106=0, PBL112=0, PBL114=0, PBL115=0, PBL116=0, PBL118=0, PBL140=0, PBL141=-1, PBL057=0, PBL135=0		@(nDeltaCNs)nDeltaCNs<=-0.5	2	0.0444444	PBL059, PBL132	6	0.162162	PBL007, PBL010, PBL039, PBL054, PBL093, PBL141			WilcoxonRanksumTest_leftTailed	Wilcoxon rank test (similar to a 2-sample t-test without assuming a normal distribution). Left-tailed, i.e. the p value is small, if the median of the distribution of measured values in the first subcohort A is significantly lower than in the second subcohort B.	0.848977	19 covariates: significant common del-CNAs (Gistic.qResidual>0.1, f>=0.05)	0.999302		WilcoxonRanksumTest_rightTailed	Wilcoxon rank test (similar to a 2-sample t-test without assuming a normal distribution). Right-tailed, i.e. the p value is small, if the median of the distribution of measured values in the first subcohort A is significantly higher than in the second subcohort B.	0.154205	19 covariates: significant common del-CNAs (Gistic.qResidual>0.1, f>=0.05)	0.446027
[truncated: 184 more rows]

## Sheet: amp.CNAs
Subcohort comparisons within [97 samples with PBL diagnosis having (WES|SNP|FISH|IHC)] for the FDR focus [significant common amp-CNAs (Gistic.qResidual>0.1, f>=0.05)]:
[truncated: 322 more rows]
