# Supplementary material for: Molecular and functional profiling identifies therapeutically targetable vulnerabilities in plasmablastic lymphoma
Source: Nat Commun. 2021 Aug 31;12:5183. doi: 10.1038/s41467-021-25405-w (PMC8408158; doi:10.1038/s41467-021-25405-w)
Supplement: Supplementary file 9 — Supplementary Data 6 [file 41467_2021_25405_MOESM9_ESM.xlsx]

## Sheet: Targeted resequencing results
List of called somatic mutations by targeted next generation resequencing (for top PBL CCGs according to WES; cf. second worksheet for validation panel details)
Subject ID	Gene	Transcript	Chr	Position (hg19)	cDNA change	Protein change	Coverage in targeted reseq	Allele frequency in targeted reseq [%]	manual validation class/results	Transvar reverse translation input	Transvar reverse translation results (hg38)	IGV notes based on manual lookup in WES data
PBL001	all CCGs	all in validation panel			confirmed wildtype				perfect wildtype match between WES and TRG
PBL002	NRAS	NM_002524.5	1	115258747	c.35G>T	p.G12V	6415	37	perfect match between WES and TRG
PBL006	NRAS	NM_002524.5	1	115256530	c.181C>A	p.Q61K	3778	40	perfect match between WES and TRG
PBL006	STAT3	NM_139276.2	17	40474420	c.1981G>T	p.D661Y	4804	16	detected but filtered in WES: evidence insufficient (in tumor) (5A/49reads)	STAT3:c.1981G>T	chr17:g.42322402C>A/c.1981G>T/p.D661Y	Total count 49; C 32; G 12; A 5; Germline total count 79; C 78; A 1
PBL006	STAT3	NM_139276.2	17	40474420	c.1981G>C	p.D661H	4804	27	perfect match between WES and TRG
PBL009	STAT3	NM_139276.2	17	40474461 - 40474462	c.1939_1940delinsTT	p.N647F	4310	7	TRG variant not detected in WES, but TRG AF<10% (manual investigation of WES in IGV sometimes showed one or two reads of this variant, but below significance threshold)	STAT3:c.1939_1940delinsTT	chr17:g.42322443_42322444delinsAA/c.1939_1940delinsTT/p.N647F	Total count 39; T 39
PBL009	TP53	NM_000546.5	17	7577111	c.827C>A	p.A276D	4118	39	detected but filtered in WES: tumor coverage insufficient (12 validated reads < min coverage of 20)	TP53:c.827C>A	chr17:g.7673793G>T/c.827C>A/p.A276D	Total count 12; G 5; T 7; Germline total count 56; G 56
PBL009	TP53	NM_000546.5	17	7577120	c.818G>T	p.R273L	9788	45	TRG variant not detected in WES due to too low coverage (only 13 reads passing GATK filters)	TP53:c.818G>T	chr17:g.7673802C>A/c.818G>T/p.R273L	Total count 13; C 12; A 1
PBL010	TP53	NM_000546.5	17	7574003	c.1024C>T	p.R342*	1963	89	detected but filtered in WES: sample-specific germline risk (by Mutect), sample-specific artefact risk (according to paired normal): 8A/21reads in germline sample confirmed	TP53:c.1024C>T	chr17:g.7670685G>A/c.1024C>T/p.R342*	Total count 47; G 7; A 40; Germline total count 21; G 13; A 8
PBL011	STAT3	NM_139276.2	17	40474420	c.1981G>T	p.D661Y	5818	7	TRG variant not detected in WES, but TRG AF<10% (manual investigation of WES in IGV sometimes showed one or two reads of this variant, but below significance threshold)	STAT3:c.1981G>T	chr17:g.42322402C>A/c.1981G>T/p.D661Y	Total count 82; C 80; A 2
PBL011	TP53	NM_000546.5	17	7578442	c.488A>G	p.Y163C	2068	36	perfect match between WES and TRG
PBL011	TP53	NM_000546.5	17	7578526	c.404G>T	p.C135F	2100	41	perfect match between WES and TRG
PBL016	NRAS	NM_002524.5	1	115256529	c.182A>G	p.Q61R	4084	36	perfect match between WES and TRG
PBL017	NRAS	NM_002524.5	1	115256530	c.181C>A	p.Q61K	4896	41	perfect match between WES and TRG
PBL019	TP53	NM_000546.5	17	7577095	c.843C>A	p.D281E	3170	7	TRG variant not detected in WES, but TRG AF<10% (manual investigation of WES in IGV sometimes showed one or two reads of this variant, but below significance threshold)	TP53:c.843C>A	chr17:g.7673777G>T/c.843C>A/p.D281E	Total count 44; G 43; T 1
PBL021	STAT3	NM_139276.2	17	40474420	c.1981G>T	p.D661Y	2419	41	perfect match between WES and TRG
PBL025	all CCGs	all in validation panel			confirmed wildtype				perfect wildtype match between WES and TRG
PBL030	NRAS	NM_002524.5	1	115256529	c.182A>G	p.Q61R	4710	42	perfect match between WES and TRG
PBL035	BRAF	NM_004333.6	7	140481411	c.1397G>T	p.G466V	2700	14	perfect match between WES and TRG
PBL035	STAT3	NM_139276.2	17	40474420	c.1981G>T	p.D661Y	1891	64	perfect match between WES and TRG
PBL037	KRAS	NM_033360.4	12	25398281	c.38G>A	p.G13D	1128	34	TRG variant not detected in WES due to too low coverage (only 19 reads passing GATK filters)	KRAS:c.38G>A	chr12:g.25245347C>T/c.38G>A/p.G13D	Total count 19; C 17; T 2
PBL037	STAT3	NM_139276.2	17	40475068	c.1842C>G	p.S614R	2146	54	detected but filtered in WES: tumor coverage insufficient (16 validated reads < min coverage of 20)	STAT3:c.1842C>G	chr17:g.42323050G>C/c.1842C>G/p.S614R	Total count 16; G 6; C 16
PBL039	KRAS	NM_033360.4	12	25380271	c.187G>A	p.E63K	15302	31	perfect match between WES and TRG
PBL039	TP53	NM_000546.5	17	7578437	c.493C>T	p.Q165*	981	61	detected but filtered in WES: tumor coverage insufficient (14 validated reads < min coverage of 20)	TP53:c.493C>T	chr17:g.7675119G>A/c.493C>T/p.Q165*	Total count 14; G 2; A 12
PBL040	NRAS	NM_002524.5	1	115256530	c.181C>A	p.Q61K	3851	30	perfect match between WES and TRG
PBL040	STAT3	NM_139276.2	17	40474474	c.1927C>A	p.Q643K	2972	4	TRG variant not detected in WES, but TRG AF<10% (manual investigation of WES in IGV sometimes showed one or two reads of this variant, but below significance threshold)	STAT3:c.1927C>A	chr17:g.42322456G>T/c.1927C>A/p.Q643K	Total count 70; G 68; T 2
PBL040	STAT3	NM_139276.2	17	40475061 - 40475063	c.1847_1849del	p.E616del	4324	3	TRG variant not detected in WES, but TRG AF<10% (manual investigation of WES in IGV sometimes showed one or two reads of this variant, but below significance threshold)	STAT3:c.1847_1849del	chr17:g.42323046_42323048delCTT/c.1847_1849delAAG/p.E616delE	Total count 44; C 44; del 2
PBL041	NRAS	NM_002524.5	1	115256530	c.181C>A	p.Q61K	4426	24	perfect match between WES and TRG
PBL042	TP53	NM_000546.5	17	7578212	c.637C>T	p.R213*	2871	42	perfect match between WES and TRG
PBL042	TP53	NM_000546.5	17	7578210 - 7578212	c.637_639delinsTGG	p.R213W	2871	42	TRG variant split in two in WES; one was called a somatic mutation as in TRG; the other one was filtered in WES as: "general germline (common in dbSNP), rescued for review (>=5x COSMIC/coding), project-specific germline or artefact (according to PON), sample-specific germline risk (by Mutect), biological impact (synonymous on protein level)"
PBL053	STAT3	NM_139276.2	17	40474482	c.1919A>T	p.Y640F	5451	36	perfect match between WES and TRG
PBL053	STAT3	NM_139276.2	17	40475063	c.1847A>G	p.E616G	6911	38	perfect match between WES and TRG
PBL054	NRAS	NM_002524.5	1	115252290	c.350A>G	p.K117R	2821	52	perfect match between WES and TRG
PBL058	TP53	NM_000546.5	17	7579361	c.326T>G	p.F109C	3116	46	detected but filtered in WES: tumor coverage insufficient (6 validated reads < min coverage of 20)	TP53:c.326T>G	chr17:g.7676043A>C/c.326T>G/p.F109C	Total count 6; A 5; C 1
PBL060	NRAS	NM_002524.5	1	115258745	c.37G>C	p.G13R	4271	18	perfect match between WES and TRG
PBL060	STAT3	NM_139276.2	17	40474482	c.1919A>T	p.Y640F	1151	44	perfect match between WES and TRG
PBL061	NRAS	NM_002524.5	1	115258747	c.35G>A	p.G12D	7216	25	perfect match between WES and TRG
PBL063	NRAS	NM_002524.5	1	115258748	c.34G>C	p.G12R	7768	31	perfect match between WES and TRG
PBL064	TP53	NM_000546.5	17	7578205	c.644G>C	p.S215T	1629	30	perfect match between WES and TRG
PBL069	all CCGs	all in validation panel			confirmed wildtype				perfect wildtype match between WES and TRG
PBL070	STAT3	NM_139276.2	17	40474420	c.1981G>T	p.D661Y	4514	76	perfect match between WES and TRG
PBL070	TET2	NM_001127208.2	4	106164772	c.3640C>T	p.R1214W	4191	44	perfect match between WES and TRG
PBL070	TET2	NM_001127208.2	4	106156480	c.1381C>T	p.Q461*	7795	2	TRG variant not detected in WES, but TRG AF<10% (manual investigation of WES in IGV sometimes showed one or two reads of this variant, but below significance threshold)	TET2:c.1381C>T	chr4:g.105235323C>T/c.1381C>T/p.Q461*	Total count 76; C 75; T 1
PBL071	KRAS	NM_033360.4	12	25398282	c.37G>T	p.G13C	1286	38	perfect match between WES and TRG
PBL073	all CCGs	all in validation panel			confirmed wildtype				perfect wildtype match between WES and TRG
PBL076	NRAS	NM_002524.5	1	115252204	c.436G>A	p.A146T	7725	2	TRG variant not detected in WES, but TRG AF<10% (manual investigation of WES in IGV sometimes showed one or two reads of this variant, but below significance threshold)	NRAS:c.436G>A	chr1:g.114709583C>T/c.436G>A/p.A146T	Total count 150; C 143; T 7
PBL078	TP53	NM_000546.5	17	7577609	c.673-1G>A	p.? (Splice-Site)	6422	42	perfect match between WES and TRG
PBL081	all CCGs	all in validation panel			confirmed wildtype				perfect wildtype match between WES and TRG
PBL083	all CCGs	all in validation panel			confirmed wildtype				perfect wildtype match between WES and TRG
PBL084	STAT3	NM_139276.2	17	40475070	c.1840A>C	p.S614R	5572	36	perfect match between WES and TRG
PBL084	TET2	NM_001127208.2	4	106155400	c.301C>A	p.P101T	3569	46	perfect match between WES and TRG
PBL084	TP53	NM_000546.5	17	7577538	c.743G>A	p.R248Q	6347	68	perfect match between WES and TRG
PBL086	STAT3	NM_139276.2	17	40475061 - 40475063	c.1847_1849del	p.E616del	6940	13	perfect match between WES and TRG
PBL087	all CCGs	all in validation panel			confirmed wildtype				perfect wildtype match between WES and TRG
PBL088	NRAS	NM_002524.5	1	115258744	c.38G>T	p.G13V	4238	25	perfect match between WES and TRG
PBL092	NRAS	NM_002524.5	1	115258744	c.38G>A	p.G13D	4969	43	perfect match between WES and TRG
PBL093	NRAS	NM_002524.5	1	115256530	c.181C>A	p.Q61K	5971	41	perfect match between WES and TRG
PBL093	STAT3	NM_139276.2	17	40474420	c.1981G>T	p.D661Y	5686	13	detected but filtered in WES: biological impact (allele frequency <10%): 6A/63reads	STAT3:c.1981G>T	chr17:g.42322402C>A/c.1981G>T/p.D661Y	Total count 63; C 57; A 6; Germline total count 86; C 86
PBL094	BRAF	NM_004333.6	7	140481403	c.1405G>A	p.G469R	5840	39	perfect match between WES and TRG
PBL094	TET2	NM_001127208.2	4	106180817	c.3845G>T	p.G1282V	4247	35	perfect match between WES and TRG
PBL094	TET2	NM_001127208.2	4	106197208	c.5541G>A	p.W1847*	6159	36	perfect match between WES and TRG
PBL094	TP53	NM_000546.5	17	7577121	c.817C>T	p.R273C	12929	37	detected but filtered in WES: sample-specific germline risk (by Mutect based on gnomAD)	TP53:c.817C>T	chr17:g.7673803G>A/c.817C>T/p.R273C	Total count 36; G 20; A 16
PBL095	NRAS	NM_002524.5	1	115256530	c.181C>A	p.Q61K	4185	41	perfect match between WES and TRG
PBL095	TP53	NM_000546.5	17	7577539	c.742C>G	p.R248G	3415	71	perfect match between WES and TRG
PBL100	STAT3	NM_139276.2	17	40474462	c.1939A>T	p.N647Y	4747	36	perfect match between WES and TRG
PBL102	TET2	NM_001127208.2	4	106155836	c.737C>T	p.T246I	3698	50	detected but filtered in WES: sample-specific germline risk (by Mutect), sample-specific artefact risk (according to paired normal): 30T/56reads in germline sample confirmed	TET2:c.737C>T	chr4:g.105234679C>T/c.737C>T/p.T246I	Total count 231; C 112; T 119; Germline total count 56; C 26; T 30
PBL103	STAT3	NM_139276.2	17	40474482	c.1919A>T	p.Y640F	5184	27	detected but filtered in WES: sample-specific germline risk (by Mutect), sample-specific artefact risk (according to paired normal): 25A/98reads in germline sample confirmed	STAT3:c.1919A>T	chr17:g.42322464T>A/c.1919A>T/p.Y640F	Total count 47; T 31; A 16; Germline total count 98 T 73; A 25
PBL103	STAT3	NM_139276.2	17	40474444	c.1957A>G	p.I653V	5152	29	detected but filtered in WES: sample-specific germline risk (by Mutect), sample-specific artefact risk (according to paired normal): 26C/103reads in germline sample confirmed	STAT3:c.1957A>G	chr17:g.42322426T>C/c.1957A>G/p.I653V	Total count 56; T 37; C 19; Germline total count 103; T 77; C 26
PBL103	TET2	NM_001127208.2	4	106155308	c.209A>C	p.Q70P	12369	49	detected but filtered in WES: sample-specific germline risk (by Mutect), sample-specific artefact risk (according to paired normal): 25C/74reads in germline sample confirmed	TET2:c.209A>C	chr4:g.105234151A>C/c.209A>C/p.Q70P	Total count 71; A 30; C 41; Germline total count 74; A 49; C 25
PBL103	TP53	NM_000546.5	17	7578190	c.659A>G	p.Y220C	1932	6	detected but filtered in WES: 'evidence insufficient (in tumor according to Mutect), confirmed in IGV with only 6C/90reads, and TRG AF<10%	TP53:c.659A>G	chr17:g.7674872T>C/c.659A>G/p.Y220C	Total count 90; T 84; C 6
PBL105	TET2	NM_001127208.2	4	106180899	c.3927T>G	p.F1309L	4031	69	detected but filtered in WES: 'sample-specific artefact risk (according to paired normal)': 10G/101reads in germline sample confirmed	TET2:c.3927T>G	chr4:g.105259742T>G/c.3927T>G/p.F1309L	Total count 40; T14; G 26; Germline total count 101; T 91; G 10
PBL106	BRAF	NM_004333.6	7	140453136	c.1799T>A	p.V600E	12500	3	TRG variant not detected in WES, but TRG AF<10% (manual investigation of WES in IGV sometimes showed one or two reads of this variant, but below significance threshold)	BRAF:c.1799T>A	chr7:g.140753336A>T/c.1799T>A/p.V600E	Total cout 109; A 109
PBL106	KRAS	NM_033360.4			none/see comment				the only mutation detected in WES but not in TRG (but confirmed in WES: total=94 validated reads, 59C=ref, 35T=alt)
PBL114	NRAS	NM_002524.5	1	115258744	c.38G>T	p.G13V	4719	38	perfect match between WES and TRG
PBL114	STAT3	NM_139276.2	17	40475058	c.1852G>C	p.G618R	3487	10	TRG variant not detected in WES: caused by relatively low coverage times TRG.AF=10%, manual IGB investigation of WES showed 1T/37reads => insufficient evidence for variant discovery	STAT3:c.1852G>C	chr17:g.42323040C>G/c.1852G>C/p.G618R	Total count 37; C 36; G 1
PBL114	STAT3	NM_139276.2	17	40475068	c.1842C>A	p.S614R	3419	13	TRG variant not detected in WES: caused by relatively low coverage times TRG.AF=13%, manual IGB investigation of WES showed 2T/40reads => insufficient evidence for variant discovery	STAT3:c.1842C>A	chr17:g.42323050G>T/c.1842C>A/p.S614R	Total count 40; G 38; T 2
PBL114	TET2	NM_001127208.2	4	106197285	c.5618T>C	p.I1873T	3002	40	detected but filtered in WES: sample-specific germline risk (by Mutect based on gnomAD)	TET2:c.5618T>C	chr4:g.105276128T>C/c.5618T>C/p.I1873T	Total count 70; T 47; C 23
PBL115	KRAS	NM_033360.4	12	25378647	c.351A>T	p.K117N	7320	93	detected but filtered in WES: 'sample-specific artefact risk (according to paired normal)': 7A/56reads in germline sample confirmed	KRAS:c.351A>T	chr12:g.25225713T>A/c.351A>T/p.K117N	Total count 102; T 8; A 94; Germline total count 56; T 49; A 7
PBL115	TP53	NM_000546.5	17	7578412	c.518T>G	p.V173G	2019	88	detected but filtered in WES: sample-specific germline risk (by Mutect), sample-specific artefact risk (according to paired normal): 10C/77reads in germline sample confirmed	TP53:c.518T>G	chr17:g.7675094A>C/c.518T>G/p.V173G	Total count 36; A 14; C 22; Germline total count 77; A 67; C 10
PBL116	NRAS	NM_002524.5	1	115256529	c.182A>G	p.Q61R	7751	44	perfect match between WES and TRG
PBL116	TET2	NM_001127208.2	4	106156180	c.1081C>T	p.Q361*	11109	45	perfect match between WES and TRG
PBL116	TET2	NM_001127208.2	4	106197248	c.5581G>A	p.G1861R	3964	34	perfect match between WES and TRG
PBL118	KRAS	NM_033360.4	12	25380275	c.183A>C	p.Q61H	5703	91	perfect match between WES and TRG
PBL130	NRAS	NM_002524.5	1	115256528	c.183A>T	p.Q61H	8553	34	perfect match between WES and TRG
PBL130	STAT3	NM_139276.2	17	40474482	c.1919A>T	p.Y640F	8207	34	perfect match between WES and TRG
PBL132	all CCGs	all in validation panel			confirmed wildtype				perfect wildtype match between WES and TRG
PBL138	all CCGs	all in validation panel			confirmed wildtype				perfect wildtype match between WES and TRG
PBL141	BRAF	NM_004333.6	7	140453136	c.1799T>A	p.V600E	10581	28	perfect match between WES and TRG

## Sheet: Regions covered by validation
Gene	Transcript	Position (GRCh37/hg19)	Position (GRCh38/hg38 via liftover)	Exon(s)	Amplicons*
BRAF	NM_004333.6	chr7: 140,481,371 - 140,481,498	chr7: 140781571 - 140781698	11	2
BRAF	NM_004333.6	chr7: 140,453,098 - 140,453,198	chr7: 140753298 - 140753398	15	1
KRAS	NM_033360.4	chr12: 25,398,203 - 25,398,310	chr12: 25245269 - 25245376	2	1
KRAS	NM_033360.4	chr12: 25,380,260 - 25,380,337	chr12: 25227326 - 25227403	3	1
KRAS	NM_033360.4	chr12: 25,378,543 - 25,378,663	chr12: 25225609 - 25225729	4	2
NRAS	NM_002524.5	chr1: 115,258,687 - 115,258,781	chr1: 114716066 - 114716160	2	1
NRAS	NM_002524.5	chr1: 115,256,463 - 115,256,578	chr1: 114713842 - 114713957	3	1
NRAS	NM_002524.5	chr1: 115,252,185 - 115,252,309	chr1: 114709564 - 114709688	4	1
STAT3	NM_139276.2	chr17: 40,475,017 - 40,475,166	chr17: 42322999 - 42323148	20	2
STAT3	NM_139276.2	chr17: 40,474,295 - 40,474,517	chr17: 42322277 - 42322499	21	2
TET2	NM_001127208.2	chr4: 106,155,100 - 106,197,676	chr4: 105233943 - 105276519	full CDS	68
TP53	NM_000546.5	chr17: 7,572,927 - 7,579,912	chr17: 7669609 - 7676594	full CDS	22
CDS: coding sequence. Total coverage: 94.98%. *Amplicon lengths range between 125-175bp.
