# Supplementary material for: Molecular and functional profiling identifies therapeutically targetable vulnerabilities in plasmablastic lymphoma
Source: Nat Commun. 2021 Aug 31;12:5183. doi: 10.1038/s41467-021-25405-w (PMC8408158; doi:10.1038/s41467-021-25405-w)
Supplement: Supplementary file 12 — Supplementary Data 9 [file 41467_2021_25405_MOESM12_ESM.xlsx]

## Sheet: LSS CHOP-like, preselected
Compared conditions	Biologically preselected features of interest (mutations, CNAs, clinical states) for cohort partitioning	q values of selected features (by MutSig2CV or GISTIC, if applicable)	Description of comparison	Patient counts (LSS, CHOP-like treatment)	Having the mutation/CNA/state	Not having the mutation/CNA/state	log-ranks tests for Kaplan-Meier analysis	p-value (log-rank test)	FDR (Benjamini&Hochberg)
	metadata(IPI)	NaN	IPI high versus low or intermediate		6	27		0.000989806	0.0118777
	metadata(EBV)	NaN	EBV positive versus negative		22	15		0.0021856	0.0131136
	mutations(TP53)	1.28469e-07	has any called somatic mutation in TP53 versus none		3	28		0.0350695	0.140278
	mutations(NRAS)	1.8862e-12	has any called somatic mutation in NRAS versus none		9	22		0.0623849	0.187155
	metadata(MYC-IgH)	NaN	MYC-IgH status positive versus negative		10	13		0.350761	0.841828
	mutations(KRAS)	5.66509e-07	has any called somatic mutation in KRAS versus none		2	29		0.511087	0.964921
	metadata(MYC.translocation)	NaN	MYC.translocation positive versus negative		12	10		0.695121	0.964921
	Gistic(Peak.amp.6p25.3)	6.4202e-06	has Peak.amp.6p25.3 versus none		9	21		0.751025	0.964921
	mutations(STAT3)	0.0659026	has any called somatic mutation in STAT3 versus none		6	25		0.914027	0.964921
	metadata(HIV)	NaN	HIV status positive versus negative		11	24		0.932559	0.964921
	metadata(MYC.expression)	NaN	MYC.expression positive versus negative		16	9		0.947151	0.964921
	Gistic(Arm.del.17p)	0.026	has Arm.del.17p versus none		11	19		0.964921	0.964921

## Sheet: LSS CHOP-like, screening
Compared conditions	All screened biologically features (mutations, CNAs, clinical states) for cohort partitioning	q values of selected features (by MutSig2CV or GISTIC, if applicable)	Description of comparison	Patient counts (LSS, CHOP-like treatment)	Having the mutation/CNA/state	Not having the mutation/CNA/state	Sufficient data for testing? (>=2 subjects in each partition by the condition)	Cox proportional hazard analysis	beta	Hazard ratio	p-value	FDR (Benjamini&Hochberg)
	metadata(IPI)	NaN	IPI high versus low or intermediate		6	27	TRUE		1.94736	7.01013	0.00440017	0.352014
	metadata(EBV)	NaN	EBV positive versus negative		22	15	TRUE		-2.23001	0.107527	0.00908213	0.363285
	mutations(TP53)	1.28469e-07	has any called somatic mutation in TP53 versus none		3	28	TRUE		1.63943	5.15221	0.0587993	0.882219
	metadata(HIVnegAndEBV)	NaN	negative HIV status and EBV status positive versus negative		13	11	TRUE		-2.24914	0.10549	0.0606441	0.882219
	Gistic(Peak.del.2q14.3)	0.046032	has Peak.del.2q14.3 versus none		5	25	TRUE		1.38941	4.0125	0.0638729	0.882219
	Gistic(Peak.amp.8q22.2)	0.080852	has Peak.amp.8q22.2 versus none		13	17	TRUE		-1.91312	0.147619	0.0744887	0.882219
	Gistic(Peak.amp.8q24.13)	6.7496e-06	has Peak.amp.8q24.13 versus none		13	17	TRUE		-1.84566	0.157921	0.0855363	0.882219
	mutations(NRAS)	1.8862e-12	has any called somatic mutation in NRAS versus none		9	22	TRUE		1.47732	4.38117	0.0882219	0.882219
	mutations(RAS pathway)	NaN	has any called somatic mutation in RAS pathway versus none		11	20	TRUE		1.18188	3.26051	0.172751	0.997281
	Gistic(Peak.amp.8q24.21)	0.010881	has Peak.amp.8q24.21 versus none		13	17	TRUE		-1.09	0.336215	0.183986	0.997281
	metadata(OCN)	NaN	OCN positive versus negative		9	25	TRUE		-1.28786	0.275861	0.224918	0.997281
	combination(TP53 mut and/or 17p.Del)		has any called somatic mutation in TP53 mut and/or 17p.Del versus none		13	23	TRUE		0.802671	2.23149	0.234072	0.997281
	Gistic(Peak.del.6q26)	0.0017514	has Peak.del.6q26 versus none		10	20	TRUE		-1.25563	0.284896	0.240644	0.997281
	metadata(HIVposAndEBV)	NaN	positive HIV status and EBV status positive versus negative		9	2	TRUE		-1.64792	0.19245	0.245135	0.997281
	Gistic(Peak.amp.7q21.3)	0.0504	has Peak.amp.7q21.3 versus none		13	17	TRUE		0.831774	2.29739	0.256021	0.997281
	Gistic(Peak.del.5q34)	0.0018127	has Peak.del.5q34 versus none		8	22	TRUE		-1.13265	0.32218	0.28964	0.997281
	Gistic(Peak.amp.8q12.2)	0.08555	has Peak.amp.8q12.2 versus none		7	23	TRUE		-1.10069	0.332642	0.306411	0.997281
	Gistic(Peak.amp.4q24)	0.030453	has Peak.amp.4q24 versus none		7	23	TRUE		0.714751	2.04368	0.330862	0.997281
	mutations(SPG11)	0.0659026	has any called somatic mutation in SPG11 versus none		2	29	TRUE		1.03007	2.80127	0.348739	0.997281
	Gistic(Peak.del.1p22.1)	0.0027723	has Peak.del.1p22.1 versus none		7	23	TRUE		0.679827	1.97354	0.354609	0.997281
	metadata(MYC-IgH)	NaN	MYC-IgH status positive versus negative		10	13	TRUE		0.829159	2.29139	0.364346	0.997281
	Gistic(Peak.del.9p21.3)	0.081905	has Peak.del.9p21.3 versus none		7	23	TRUE		0.656574	1.92817	0.370105	0.997281
	Gistic(Peak.amp.7p15.2)	0.0098522	has Peak.amp.7p15.2 versus none		11	19	TRUE		0.587467	1.79942	0.406916	0.997281
	Gistic(Arm.amp.7p)	9.69e-08	has Arm.amp.7p versus none		11	19	TRUE		0.587467	1.79942	0.406916	0.997281
	mutations(ASH1L)	0.0668194	has any called somatic mutation in ASH1L versus none		2	29	TRUE		0.908404	2.48036	0.408351	0.997281
	Gistic(Peak.amp.1q21.3)	0.0003096	has Peak.amp.1q21.3 versus none		14	16	TRUE		-0.60382	0.546719	0.413037	0.997281
	metadata(gender)	NaN	gender female versus male		27	10	TRUE		-0.568865	0.566168	0.424589	0.997281
	Gistic(Arm.del.18p)	0.00529	has Arm.del.18p versus none		8	22	TRUE		-0.848208	0.428182	0.42854	0.997281
	Gistic(Peak.amp.11q23.3)	0.0045191	has Peak.amp.11q23.3 versus none		9	21	TRUE		0.555399	1.74264	0.448384	0.997281
	Gistic(Peak.amp.11q14.1)	0.07669	has Peak.amp.11q14.1 versus none		9	21	TRUE		0.464123	1.59062	0.525675	0.997281
	Gistic(Peak.del.16p13.3)	0.0044446	has Peak.del.16p13.3 versus none		9	21	TRUE		0.453864	1.57438	0.536764	0.997281
	Gistic(Peak.amp.7p21.3)	0.044815	has Peak.amp.7p21.3 versus none		12	18	TRUE		0.433389	1.54248	0.540347	0.997281
	Gistic(Peak.amp.7q31.31)	0.034865	has Peak.amp.7q31.31 versus none		12	18	TRUE		0.433389	1.54248	0.540347	0.997281
	Gistic(Arm.amp.7q)	1.67e-08	has Arm.amp.7q versus none		12	18	TRUE		0.433389	1.54248	0.540347	0.997281
	metadata(immuno.suppression)	NaN	immuno.suppression positive versus negative		13	22	TRUE		0.384453	1.46881	0.615233	0.997281
	Gistic(Peak.amp.11p14.2)	0.0025315	has Peak.amp.11p14.2 versus none		6	24	TRUE		-0.464862	0.628222	0.664114	0.997281
	Gistic(Peak.del.3p14.2)	0.054373	has Peak.del.3p14.2 versus none		6	24	TRUE		-0.464862	0.628222	0.664114	0.997281
	Gistic(Arm.del.16p)	0.0952	has Arm.del.16p versus none		5	25	TRUE		-0.430752	0.65002	0.687297	0.997281
	metadata(MYC.translocation)	NaN	MYC.translocation positive versus negative		12	10	TRUE		0.356501	1.42832	0.696634	0.997281
	Gistic(Peak.del.1p32.2)	0.012583	has Peak.del.1p32.2 versus none		10	20	TRUE		0.28276	1.32679	0.700256	0.997281
	Gistic(Peak.del.18p11.31)	0.016746	has Peak.del.18p11.31 versus none		11	19	TRUE		0.281165	1.32467	0.701535	0.997281
	Gistic(Peak.amp.1q32.1)	0.012995	has Peak.amp.1q32.1 versus none		13	17	TRUE		0.269098	1.30878	0.704491	0.997281
	mutations(JAK-STAT pathway)	NaN	has any called somatic mutation in JAK-STAT pathway versus none		8	23	TRUE		-0.407226	0.665494	0.710412	0.997281
	Gistic(Peak.amp.7p12.3)	0.03896	has Peak.amp.7p12.3 versus none		13	17	TRUE		0.245678	1.27849	0.728473	0.997281
	Gistic(Peak.amp.11q25)	0.05799	has Peak.amp.11q25 versus none		9	21	TRUE		-0.279213	0.756379	0.733039	0.997281
	Gistic(Peak.amp.6p25.3)	6.4202e-06	has Peak.amp.6p25.3 versus none		9	21	TRUE		-0.258864	0.771928	0.75169	0.997281
	Gistic(Peak.amp.1q42.11)	0.032343	has Peak.amp.1q42.11 versus none		12	18	TRUE		-0.22831	0.795878	0.75545	0.997281
	Gistic(Arm.amp.1q)	0.000337	has Arm.amp.1q versus none		12	18	TRUE		-0.22831	0.795878	0.75545	0.997281
	mutations(USF3)	0.0048504	has any called somatic mutation in USF3 versus none		4	27	TRUE		0.288632	1.3346	0.792371	0.997281
	Gistic(Peak.amp.1q43)	0.018929	has Peak.amp.1q43 versus none		12	18	TRUE		-0.187537	0.828998	0.797489	0.997281
	Gistic(Peak.del.17p13.1)	0.07511	has Peak.del.17p13.1 versus none		12	18	TRUE		-0.160176	0.851994	0.826876	0.997281
	metadata(CD30)	NaN	CD30 positive versus negative		5	21	TRUE		0.181765	1.19933	0.868573	0.997281
	Gistic(Peak.amp.11p13)	0.0043626	has Peak.amp.11p13 versus none		8	22	TRUE		0.132936	1.14218	0.871168	0.997281
	Gistic(Peak.amp.2q31.3)	6.7509e-14	has Peak.amp.2q31.3 versus none		8	22	TRUE		-0.130045	0.878056	0.87356	0.997281
	Gistic(Arm.del.13q)	0.031	has Arm.del.13q versus none		5	25	TRUE		-0.158242	0.853643	0.882799	0.997281
	Gistic(Peak.del.17p13.3)	0.012195	has Peak.del.17p13.3 versus none		11	19	TRUE		-0.104064	0.901168	0.88697	0.997281
	Gistic(Peak.del.4q35.2)	0.0031342	has Peak.del.4q35.2 versus none		12	18	TRUE		-0.0971942	0.90738	0.894249	0.997281
	mutations(STAT3)	0.0659026	has any called somatic mutation in STAT3 versus none		6	25	TRUE		-0.118283	0.888444	0.914077	0.997281
	metadata(HIV)	NaN	HIV status positive versus negative		11	24	TRUE		-0.0709759	0.931484	0.932573	0.997281
	metadata(MYC.expression)	NaN	MYC.expression positive versus negative		16	9	TRUE		-0.060658	0.941145	0.947159	0.997281
	Gistic(Peak.amp.1q24.3)	0.0094682	has Peak.amp.1q24.3 versus none		11	19	TRUE		-0.038191	0.962529	0.958384	0.997281
	Gistic(Peak.amp.1q31.1)	0.013881	has Peak.amp.1q31.1 versus none		11	19	TRUE		-0.038191	0.962529	0.958384	0.997281
	Gistic(Arm.del.17p)	0.026	has Arm.del.17p versus none		11	19	TRUE		0.0322614	1.03279	0.964922	0.997281
	Gistic(Peak.amp.1q23.1)	3.7346e-39	has Peak.amp.1q23.1 versus none		15	15	TRUE		-0.0211598	0.979062	0.976141	0.997281
	Gistic(Peak.del.8p11.22)	0.098736	has Peak.del.8p11.22 versus none		11	19	TRUE		-0.00923268	0.99081	0.989947	0.997281
	Gistic(Peak.amp.12p11.22)	0.014639	has Peak.amp.12p11.22 versus none		7	23	TRUE		0.00462796	1.00464	0.995487	0.997281
	Gistic(Peak.amp.17q22)	0.0023021	has Peak.amp.17q22 versus none		9	21	TRUE		-17.7012	2.05346e-08	0.995824	0.997281
	metadata(CD20)	NaN	CD20 positive versus negative		5	32	TRUE		-16.1695	9.4993e-08	0.995995	0.997281
	Gistic(Peak.amp.2p16.3)	0.011255	has Peak.amp.2p16.3 versus none		7	23	TRUE		-17.523	2.45401e-08	0.996156	0.997281
	mutations(MFSD4B)	0.0570162	has any called somatic mutation in MFSD4B versus none		2	29	TRUE		-15.0554	2.89428e-07	0.996236	0.997281
	mutations(BIRC8)	0.0752447	has any called somatic mutation in BIRC8 versus none		3	28	TRUE		-16.1912	9.29473e-08	0.996351	0.997281
	mutations(ATN1)	9.81877e-07	has any called somatic mutation in ATN1 versus none		3	28	TRUE		-16.1912	9.29473e-08	0.996351	0.997281
	Gistic(Arm.del.18q)	0.0165	has Arm.del.18q versus none		6	24	TRUE		-17.4148	2.73437e-08	0.996427	0.997281
	mutations(TNFAIP3)	0.0821748	has any called somatic mutation in TNFAIP3 versus none		2	29	TRUE		-15.0428	2.93099e-07	0.996455	0.997281
	mutations(C8ORF44)	0.0443921	has any called somatic mutation in C8ORF44 versus none		2	29	TRUE		-16.1063	1.01191e-07	0.99698	0.997281
	mutations(CFAP44)	0.0577581	has any called somatic mutation in CFAP44 versus none		2	29	TRUE		-16.1063	1.01191e-07	0.99698	0.997281
	mutations(ATXN3)	5.66509e-07	has any called somatic mutation in ATXN3 versus none		2	29	TRUE		-16.1063	1.01191e-07	0.99698	0.997281
	mutations(TET2)	0.00649201	has any called somatic mutation in TET2 versus none		2	29	TRUE		-16.1063	1.01191e-07	0.99698	0.997281
	mutations(PRAMEF4)	0.0048504	has any called somatic mutation in PRAMEF4 versus none		2	29	TRUE		-16.1063	1.01191e-07	0.99698	0.997281
	mutations(KRAS)	5.66509e-07	has any called somatic mutation in KRAS versus none		2	29	TRUE		-16.0792	1.03964e-07	0.997281	0.997281
	Gistic(Arm.amp.1p)	0.0402	has Arm.amp.1p versus none		1	29	FALSE
	mutations(CAMSAP1)	0.0786104	has any called somatic mutation in CAMSAP1 versus none		1	30	FALSE
	mutations(CNPY3)	0.00114389	has any called somatic mutation in CNPY3 versus none		1	30	FALSE
	mutations(NUP205)	0.0730358	has any called somatic mutation in NUP205 versus none		1	30	FALSE
	mutations(SMC5)	0.0732855	has any called somatic mutation in SMC5 versus none		1	30	FALSE
	mutations(VCX3A)	0.0821748	has any called somatic mutation in VCX3A versus none		1	30	FALSE
	mutations(GSDME)	0.000425855	has any called somatic mutation in GSDME versus none		0	31	FALSE
	Gistic(Arm.del.17q)	0.0165	has Arm.del.17q versus none		0	30	FALSE
