# Supplementary material for: Molecular and functional profiling identifies therapeutically targetable vulnerabilities in plasmablastic lymphoma
Source: Nat Commun. 2021 Aug 31;12:5183. doi: 10.1038/s41467-021-25405-w (PMC8408158; doi:10.1038/s41467-021-25405-w)
Supplement: Supplementary file 13 — Supplementary Data 10 [file 41467_2021_25405_MOESM13_ESM.xlsx]

## Sheet: Cell line PBL-1
RNAi target	shRNA ID	Target gene	Design pool	Sequence	RNA-sequencing	Raw read counts	PBL1, day 12, pool A, Dox-	PBL1, day 12, pool A, Dox+	PBL1, day 12, pool B, Dox-	PBL1, day 12, pool B, Dox+	QC filter	Low reads count	DESeq2	base mean	log2(base mean)	log2(fold change)	SE for log2(fold change)	p-value	FDR (B&H)	z-score (ZS) of log2(fold change)	upwards rank (by ZS)	downwards rank (by ZS) (depletion rank)
	CDK1.TACAT7VX	CDK1	APOPTOSIS_HS	tgctgttgacagtgagcgCACATGGATTCTTCACTTGTTAtagtgaagccacagatgtaTAACAAGTGAAGAATCCATGTAtgccgaagagcgctcttctatcGGTCAGTACATGGATTCTTCACTTGTTAAGGTAGtggtccagGCAGGT			9787	195	2471	49		0		2763.97	11.4325	-5.93632	0.472788	3.68521e-36	8.38754e-33	-12.556	2368	1
	BCL2L1.TCCTT1V4	BCL2L1	APOPTOSIS_HS;PI3K_HS	tgctgttgacagtgagcgCCCTTGTGAAGATGATATACTAtagtgaagccacagatgtaTAGTATATCATCTTCACAAGGAtgccgaagagcgctcttctatcTTTTATTCCTTGTGAAGATGATATACTATTTTTGtggtccagGCAGGT			13397	344	5863	468		0		5092.03	12.314	-4.77181	0.400454	9.7696e-33	1.11178e-29	-11.916	2367	2
	IRF4.CCAAG10VX	IRF4	APOPTOSIS_HS	tgctgttgacagtgagcgACAAGTGATGTGTTTACATTTAtagtgaagccacagatgtaTAAATGTAAACACATCACTTGGtgccgaagagcgctcttctatcAATTGACCAAGTGATGTGTTTACATTTACTGAAAtggtccagGCAGGT			4537	143	3675	373		0		2596.18	11.3422	-4.44889	0.419291	2.66275e-26	2.02014e-23	-10.6105	2366	3
	MAPK1.TTGGA10VX	MAPK1	APOPTOSIS_HS;PI3K_HS	tgctgttgacagtgagcgCTGGACAAAATGTTGACATTCAtagtgaagccacagatgtaTGAATGTCAACATTTTGTCCAAtgccgaagagcgctcttctatcGACTTATTGGACAAAATGTTGACATTCAACCCACtggtccagGCAGGT			7947	391	1859	96		0		2233.72	11.1252	-4.60507	0.469476	1.03034e-22	5.86261e-20	-9.80895	2365	4
	CDC42.TACCG3VX	CDC42	APOPTOSIS_HS	tgctgttgacagtgagcgCACCGACTGTTTTTGACAACTAtagtgaagccacagatgtaTAGTTGTCAAAAACAGTCGGTAtgccgaagagcgctcttctatcAATATGTACCGACTGTTTTTGACAACTATGCAGTtggtccagGCAGGT			2571	81	907	68		0		869.77	9.76449	-4.66944	0.481159	2.88279e-22	1.31225e-19	-9.70457	2364	5
	PABPN1.ACCAT3M2	BCL2L2_PABPN1	APOPTOSIS_HS	tgctgttgacagtgagcgCCCATACTGTGTGACAAATTTAtagtgaagccacagatgtaTAAATTTGTCACACAGTATGGTtgccgaagagcgctcttctatcCGTGTTACCATACTGTGTGACAAATTTAGTGGCCtggtccagGCAGGT			1795	37	1213	122		0		900.862	9.81516	-4.74685	0.503979	4.56544e-21	1.73183e-18	-9.41874	2363	6
	CDC42.CTCCT4VX	CDC42	APOPTOSIS_HS	tgctgttgacagtgagcgATCCTGATATCCTACACAACAAtagtgaagccacagatgtaTTGTTGTGTAGGATATCAGGAGtgccgaagagcgctcttctatcACATGTCTCCTGATATCCTACACAACAAACAAATtggtccagGCAGGT			3734	250	5789	868		0		3632.16	11.8266	-3.62693	0.405197	3.52226e-19	1.14524e-16	-8.95102	2362	7
	MAPK14.AACCT7VX	MAPK14	APOPTOSIS_HS	tgctgttgacagtgagcgCACCTAGTAATCTAGCTGTGAAtagtgaagccacagatgtaTTCACAGCTAGATTACTAGGTTtgccgaagagcgctcttctatcACCTAAAACCTAGTAATCTAGCTGTGAATGAAGAtggtccagGCAGGT			7116	525	3995	356		0		3224.08	11.6547	-3.92999	0.443813	8.36278e-19	2.37921e-16	-8.85507	2361	8
	VDAC2.CCAGC3VX	VDAC2	APOPTOSIS_HS	tgctgttgacagtgagcgACAGCTACACACTAATGTCAATtagtgaagccacagatgtaATTGACATTAGTGTGTAGCTGGtgccgaagagcgctcttctatcGGACTTCCAGCTACACACTAATGTCAATGATGGGtggtccagGCAGGT			2499	171	2776	247		0		1820.92	10.8305	-3.98902	0.457551	2.8267e-18	7.14841e-16	-8.7182	2360	9
	ATR.CCAGG12	ATR	ONCOTEST_HS	tgctgttgacagtgagcgACAGGCACTAATTGTTCTTCAAtagtgaagccacagatgtaTTGAAGAACAATTAGTGCCTGGtgccgaagagcgctcttctatcTGTTCACCAGGCACTAATTGTTCTTCAAAAAGGTtggtccagGCAGGT			4442	138	699	105		0		1081	10.0781	-4.18223	0.484108	5.66869e-18	1.29019e-15	-8.63904	2359	10
	IRF4.GCAGG17VX	IRF4	APOPTOSIS_HS	tgctgttgacagtgagcgACAGGTAGGTATTAGTGTTTGAtagtgaagccacagatgtaTCAAACACTAATACCTACCTGCtgccgaagagcgctcttctatcCCAAGGGCAGGTAGGTATTAGTGTTTGAAAAAGCtggtccagGCAGGT			658	19	960	98		0		592.648	9.21103	-4.49239	0.536796	5.81575e-17	1.20333e-14	-8.3689	2358	11
	IFT74.ACAGG5VX	IFT74	ONCOTEST_HS	tgctgttgacagtgagcgCCAGGAATTAGATACACTTCAAtagtgaagccacagatgtaTTGAAGTGTATCTAATTCCTGTtgccgaagagcgctcttctatcACTGTTACAGGAATTAGATACACTTCAACAACAAtggtccagGCAGGT			6438	542	6573	314		0		4354.1	12.0882	-4.2833	0.518196	1.38783e-16	2.63226e-14	-8.26578	2357	12
	EIF4G1.CCACA18VX	EIF4G1	COSMIC_HS	tgctgttgacagtgagcgACACAGTGTTAATGACCGAAGAtagtgaagccacagatgtaTCTTCGGTCATTAACACTGTGGtgccgaagagcgctcttctatcTCATTGCCACAGTGTTAATGACCGAAGATATAAAtggtccagGCAGGT			976	7	230	15		0		267.688	8.06441	-5.78815	0.74147	5.88801e-15	1.03085e-12	-7.80632	2356	13
	CDC37.ACAGC1	CDC37	PI3K_HS	tgctgttgacagtgagcgCCAGCAATGATCTTCCAATAAAtagtgaagccacagatgtaTTTATTGGAAGATCATTGCTGTtgccgaagagcgctcttctatcTGGCAAACAGCAATGATCTTCCAATAAAAGATTTtggtccagGCAGGT			7814	188	1547	365		0		2087.49	11.0276	-4.03367	0.517457	6.43167e-15	1.04561e-12	-7.79518	2355	14
	UBA52.GTCCC2VX	UBA52	NOTCH_HS	tgctgttgacagtgagcgATCCCAAGAAGAAGGTCAAATAtagtgaagccacagatgtaTATTTGACCTTCTTCTTGGGACtgccgaagagcgctcttctatcACCTGCGTCCCAAGAAGAAGGTCAAATAAGGTGGtggtccagGCAGGT			1520	14	73	NaN		0		274.388	8.10007	-7.01225	0.934917	6.36232e-14	9.65377e-12	-7.5004	2354	15
	IRF4.ACAGG15VX	IRF4	APOPTOSIS_HS	tgctgttgacagtgagcgCCAGGTGAAAGTTTTTCTGAAAtagtgaagccacagatgtaTTTCAGAAAAACTTTCACCTGTtgccgaagagcgctcttctatcTTCCCCACAGGTGAAAGTTTTTCTGAAAGTGTTGtggtccagGCAGGT			1529	7	137	13		0		308.391	8.26862	-5.8446	0.788319	1.22536e-13	1.74307e-11	-7.41401	2353	16
	RRAGB.TCAGA4V3	RRAGB	PI3K_HS	tgctgttgacagtgagcgCCAGATAGTAAGTAACCTGTAAtagtgaagccacagatgtaTTACAGGTTACTTACTATCTGAtgccgaagagcgctcttctatcTCCTTATCAGATAGTAAGTAACCTGTAAGTTTGGtggtccagGCAGGT			5967	595	3331	782		0		2843.33	11.4734	-3.01534	0.408727	1.61417e-13	2.16109e-11	-7.37739	2352	17
	PARP1.CCAGG2	PARP1	APOPTOSIS_HS;ONCOTEST_HS	tgctgttgacagtgagcgACAGGTAGATAAAACTGACATAtagtgaagccacagatgtaTATGTCAGTTTTATCTACCTGGtgccgaagagcgctcttctatcTTCTTGCCAGGTAGATAAAACTGACATAGAGAAAtggtccagGCAGGT			8862	1055	1824	226		0		2524.25	11.3016	-3.34254	0.463954	5.82715e-13	7.3681e-11	-7.20447	2351	18
	MTOR.GCACG6VX	MTOR	ONCOTEST_HS;PI3K_HS	tgctgttgacagtgagcgACACGATCATTCTTCTCATTGAtagtgaagccacagatgtaTCAATGAGAAGAATGATCGTGCtgccgaagagcgctcttctatcTTCAGAGCACGATCATTCTTCTCATTGAGCAAATtggtccagGCAGGT			2678	35	865	195		0		887.891	9.79424	-4.47331	0.622611	6.73191e-13	8.06412e-11	-7.18477	2350	19
	NCL.TGAGG10	NCL	APOPTOSIS_HS	tgctgttgacagtgagcgCGAGGATGAAGATGAAATTGAAtagtgaagccacagatgtaTTCAATTTCATCTTCATCCTCAtgccgaagagcgctcttctatcCGAGGATGAGGATGAAGATGAAATTGAACCAGCAtggtccagGCAGGT			1124	1	276	NaN		0		308.01	8.26683	-10.4713	1.48924	2.04535e-12	2.3276e-10	-7.03136	2349	20
	NFKBIA.CTCCT1	NFKBIA	APOPTOSIS_HS	tgctgttgacagtgagcgATCCTGTAAATGGTGTACATAAtagtgaagccacagatgtaTTATGTACACCATTTACAGGAGtgccgaagagcgctcttctatcGTTACCCTCCTGTAAATGGTGTACATAATGTATTtggtccagGCAGGT			8945	1163	6383	1716		0		5118.98	12.3216	-2.72623	0.39831	7.67442e-12	8.31761e-10	-6.8445	2348	21
	FOXP3.CTGCC1VX	FOXP3	PI3K_HS	tgctgttgacagtgagcgATGCCTCAGTACACTCAAACAAtagtgaagccacagatgtaTTGTTTGAGTGTACTGAGGCAGtgccgaagagcgctcttctatcGAGAGCCTGCCTCAGTACACTCAAACAACCTCAAtggtccagGCAGGT			4071	345	2369	760		0		2029.3	10.9868	-2.90627	0.430995	1.54983e-11	1.60337e-09	-6.74316	2347	22
	DGKG.AACAG3VX	DGKG	PI3K_HS	tgctgttgacagtgagcgCACAGTGCAGAATGCTAAGTAAtagtgaagccacagatgtaTTACTTAGCATTCTGCACTGTTtgccgaagagcgctcttctatcCAACCTAACAGTGCAGAATGCTAAGTAAGGGGAAtggtccagGCAGGT			4325	553	1314	153		0		1454.23	10.506	-3.33383	0.497855	2.13638e-11	2.11408e-09	-6.69639	2346	23
	MCL1.TACAG8VX	MCL1	APOPTOSIS_HS;PI3K_HS	tgctgttgacagtgagcgCACAGAACGAATTGATGTGTAAtagtgaagccacagatgtaTTACACATCAATTCGTTCTGTAtgccgaagagcgctcttctatcAGTGTATACAGAACGAATTGATGTGTAACTGTATtggtccagGCAGGT			17516	2604	9434	374		0		7884.52	12.9448	-4.00541	0.599385	2.3484e-11	2.22707e-09	-6.68254	2345	24
	MYC.CCCCA4	MYC	APOPTOSIS_HS;ONCOTEST_HS;PI3K_HS	tgctgttgacagtgagcgACCCAAGGTAGTTATCCTTAAAtagtgaagccacagatgtaTTTAAGGATAACTACCTTGGGGtgccgaagagcgctcttctatcAAAGGCCCCCAAGGTAGTTATCCTTAAAAAAGCCtggtccagGCAGGT			6026	796	1423	291		0		1853.76	10.8562	-2.90942	0.441138	4.24513e-11	3.86477e-09	-6.59526	2344	25
	TBL1XR1.TTAGG10VX	TBL1XR1	NOTCH_HS	tgctgttgacagtgagcgCTAGGACAAGACAGACCTATTAtagtgaagccacagatgtaTAATAGGTCTGTCTTGTCCTAAtgccgaagagcgctcttctatcTGTAAATTAGGACAAGACAGACCTATTAAAACATtggtccagGCAGGT			712	67	825	52		0		534.421	9.06183	-4.00091	0.607506	4.52434e-11	3.96053e-09	-6.5858	2343	26
	PPP1R9A.CTCCA20VX	PPP1R9A	ONCOTEST_HS	tgctgttgacagtgagcgATCCATTGTTGTTGGAAACAAAtagtgaagccacagatgtaTTTGTTTCCAACAACAATGGAGtgccgaagagcgctcttctatcCTTTTGCTCCATTGTTGTTGGAAACAAAGTGGCAtggtccagGCAGGT			3934	417	1203	316		0		1352.34	10.4012	-2.89009	0.439219	4.70255e-11	3.96407e-09	-6.58006	2342	27
	MTOR.ACAGC5VX	MTOR	ONCOTEST_HS;PI3K_HS	tgctgttgacagtgagcgCCAGCTAAAGAAGGACATTCAAtagtgaagccacagatgtaTTGAATGTCCTTCTTTAGCTGTtgccgaagagcgctcttctatcGATTCCACAGCTAAAGAAGGACATTCAAGATGGGtggtccagGCAGGT			2136	290	1204	116		0		998.922	9.96423	-3.42661	0.544435	3.09604e-10	2.51664e-08	-6.29389	2341	28
	FBXW7.ACAGG7V3	FBXW7	APOPTOSIS_HS	tgctgttgacagtgagcgCCAGGACAGTGTTTACAAACATtagtgaagccacagatgtaATGTTTGTAAACACTGTCCTGTtgccgaagagcgctcttctatcATCAAAACAGGACAGTGTTTACAAACATTGCAAGtggtccagGCAGGT			1424	206	2679	656		0		1713.73	10.7429	-2.71941	0.440246	6.5319e-10	5.12641e-08	-6.17703	2340	29
	CFLAR.AAGGA21V11	CFLAR	APOPTOSIS_HS	tgctgttgacagtgagcgCAGGATCCTTCAAATAACTTCAtagtgaagccacagatgtaTGAAGTTATTTGAAGGATCCTTtgccgaagagcgctcttctatcAGTCTCAAGGATCCTTCAAATAACTTCAGGCTCCtggtccagGCAGGT			1384	84	843	265		0		702.949	9.45728	-3.15554	0.519329	1.23078e-09	9.33749e-08	-6.07618	2339	30
	VDAC2.CCAAG5VX	VDAC2	APOPTOSIS_HS	tgctgttgacagtgagcgACAAGAAGATGATCAAAACAAAtagtgaagccacagatgtaTTTGTTTTGATCATCTTCTTGGtgccgaagagcgctcttctatcTTTCCCCCAAGAAGATGATCAAAACAAAGGATGAtggtccagGCAGGT			2222	264	1128	308		0		1017.26	9.99047	-2.77994	0.458062	1.2878e-09	9.45494e-08	-6.06891	2338	31
	PIK3R1.CCACA14VX	PIK3R1	APOPTOSIS_HS;PI3K_HS	tgctgttgacagtgagcgACACAGTAGTTGTTGAGTTCAAtagtgaagccacagatgtaTTGAACTCAACAACTACTGTGGtgccgaagagcgctcttctatcACAGATCCACAGTAGTTGTTGAGTTCAAGTACATtggtccagGCAGGT			2803	362	1545	471		0		1367.98	10.4178	-2.64032	0.438494	1.72979e-09	1.23031e-07	-6.02134	2337	32
	CDIPT.CTGGC3VX	CDIPT	PI3K_HS	tgctgttgacagtgagcgATGGCATATAGTAGCTGCTTAAtagtgaagccacagatgtaTTAAGCAGCTACTATATGCCAGtgccgaagagcgctcttctatcTTGAACCTGGCATATAGTAGCTGCTTAATAAATAtggtccagGCAGGT			377	34	533	37		0		331.325	8.3721	-3.97102	0.662205	2.01406e-09	1.38909e-07	-5.99667	2336	33
	CDC42.GCAAG4VX	CDC42	APOPTOSIS_HS	tgctgttgacagtgagcgACAAGAGGATTATGACAGATTAtagtgaagccacagatgtaTAATCTGTCATAATCCTCTTGCtgccgaagagcgctcttctatcTGCAGGGCAAGAGGATTATGACAGATTACGACCGtggtccagGCAGGT			1874	197	226	11		0		442.616	8.78991	-4.00296	0.669442	2.23754e-09	1.49784e-07	-5.97955	2335	34
	CCND2.ACACC4V	CCND2	APOPTOSIS_HS;PI3K_HS	tgctgttgacagtgagcgCCACCACCATATTGCTATCTAAtagtgaagccacagatgtaTTAGATAGCAATATGGTGGTGTtgccgaagagcgctcttctatcTTGCAGACACCACCATATTGCTATCTAATGGGGAtggtccagGCAGGT			3344	449	1897	649		0		1682.62	10.7165	-2.52902	0.427267	3.23781e-09	2.1055e-07	-5.91906	2334	35
	TRIM27.ATCAA4	TRIM27	NOTCH_HS	tgctgttgacagtgagcgCTCAAGATATCCTAGAAATAAAtagtgaagccacagatgtaTTTATTTCTAGGATATCTTGATtgccgaagagcgctcttctatcAGATGTATCAAGATATCCTAGAAATAAAAACCAGtggtccagGCAGGT			1156	5262	184	1915		0		1792.38	10.8077	2.47722	0.42713	6.6441e-09	4.20055e-07	5.79968	1	2368
	EGF.CTACG10V10	EGF	APOPTOSIS_HS	tgctgttgacagtgagcgATACGACTAATCACCTACTCAAtagtgaagccacagatgtaTTGAGTAGGTGATTAGTCGTAGtgccgaagagcgctcttctatcCAATCTCTACGACTAATCACCTACTCAATGCCTGtggtccagGCAGGT			1614	253	903	41		0		746.975	9.54492	-3.84027	0.664104	7.3539e-09	4.52364e-07	-5.78264	2333	36
	HK3.TAGCA2	HK3	PI3K_HS	tgctgttgacagtgagcgCAGCACTCAGGTTAGCAATATAtagtgaagccacagatgtaTATATTGCTAACCTGAGTGCTAtgccgaagagcgctcttctatcGAGAAGTAGCACTCAGGTTAGCAATATATATATAtggtccagGCAGGT			1581	216	323	16		0		448.825	8.81001	-3.8304	0.689116	2.72227e-08	1.6305e-06	-5.55842	2332	37
	BNIP2.ACCAG7VX	BNIP2	APOPTOSIS_HS	tgctgttgacagtgagcgCCCAGAAGATGATAGTATTGAAtagtgaagccacagatgtaTTCAATACTATCATCTTCTGGTtgccgaagagcgctcttctatcACCTTTACCAGAAGATGATAGTATTGAAGCAGATtggtccagGCAGGT			1781	33	1737	901		0		1340.29	10.3883	-3.60514	0.653271	3.41733e-08	1.99302e-06	-5.51859	2331	38
	CDC37.GGCAG1	CDC37	PI3K_HS	tgctgttgacagtgagcgAGCAGTTCTTCACTAAGATTAAtagtgaagccacagatgtaTTAATCTTAGTGAAGAACTGCCtgccgaagagcgctcttctatcGCTTCCGGCAGTTCTTCACTAAGATTAAGACAGCtggtccagGCAGGT			4145	502	768	309		0		1190.91	10.2179	-2.48758	0.451118	3.50267e-08	1.99302e-06	-5.51425	2330	39
	IFT74.ATGGA9VX	IFT74	ONCOTEST_HS	tgctgttgacagtgagcgCTGGAAAGACAGTTAACAGATAtagtgaagccacagatgtaTATCTGTTAACTGTCTTTCCATtgccgaagagcgctcttctatcGCCAGCATGGAAAGACAGTTAACAGATACAAAAGtggtccagGCAGGT			1782	125	1149	519		0		982.46	9.94026	-2.78947	0.509544	4.38868e-08	2.43625e-06	-5.47445	2329	40
	UBA52.TCCCA3VX	UBA52	NOTCH_HS	tgctgttgacagtgagcgCCCCAAGAAGAAGGTCAAATAAtagtgaagccacagatgtaTTATTTGACCTTCTTCTTGGGAtgccgaagagcgctcttctatcCCTGCGTCCCAAGAAGAAGGTCAAATAAGGTGGTtggtccagGCAGGT			583	NaN	99	13		0		141.547	7.14513	-6.30582	1.15846	5.23072e-08	2.78895e-06	-5.44328	2328	41
	RPA.1401_SI	NaN	PI3K_HS	tgctgttgacagtgagcgACCACCATCTTGTGTACATCTTtagtgaagccacagatgtaAAGATGTACACAAGATGGTGGCtgccgaagagcgctcttctatcGCCAAGGCCACCATCTTGTGTACATCTTATGTCCtggtccagGCAGGT			7083	1316	2967	1111		0		3066.54	11.5824	-2.22941	0.409668	5.26911e-08	2.78895e-06	-5.44198	2327	42
	PRKAR1A.TTAGG10V5	PRKAR1A	PI3K_HS	tgctgttgacagtgagcgCTAGGTTGTTACCAAGTATGAAtagtgaagccacagatgtaTTCATACTTGGTAACAACCTAAtgccgaagagcgctcttctatcAAACTTTTAGGTTGTTACCAAGTATGAAGTATAAtggtccagGCAGGT			2748	350	1316	572		0		1271.29	10.3121	-2.39404	0.447705	8.92499e-08	4.61666e-06	-5.34735	2326	43
	RPS6.GTCCG9	RPS6	PI3K_HS	tgctgttgacagtgagcgATCCGCCAGTATGTTGTAAGAAtagtgaagccacagatgtaTTCTTACAACATACTGGCGGACtgccgaagagcgctcttctatcGATGATGTCCGCCAGTATGTTGTAAGAAAGCCCTtggtccagGCAGGT			329	1	61	2		0		81.2509	6.34431	-6.87402	1.29957	1.22674e-07	6.20458e-06	-5.28947	2325	44
	USP7.GCAGG3VX	USP7	NOTCH_HS	tgctgttgacagtgagcgACAGGATTTATTCAAGATACTAtagtgaagccacagatgtaTAGTATCTTGAATAAATCCTGCtgccgaagagcgctcttctatcGACAGAGCAGGATTTATTCAAGATACTAGCCTTAtggtccagGCAGGT			1613	147	76	13		0		320.185	8.32276	-3.28497	0.625962	1.53859e-07	7.61268e-06	-5.24788	2324	45
	BCOR.CCACC8VX	BCOR	COSMIC_HS	tgctgttgacagtgagcgACACCATGTACAGTGTGTTATAtagtgaagccacagatgtaTATAACACACTGTACATGGTGGtgccgaagagcgctcttctatcCTGGACCCACCATGTACAGTGTGTTATAGTGTTAtggtccagGCAGGT			4179	778	1083	345		0		1412.21	10.4637	-2.34305	0.44707	1.59805e-07	7.73865e-06	-5.24089	2323	46
	CHD2.TGAGG4VX	CHD2	APOPTOSIS_HS	tgctgttgacagtgagcgCGAGGATGATGATGATGACGAAtagtgaagccacagatgtaTTCGTCATCATCATCATCCTCAtgccgaagagcgctcttctatcTTCTGATGAGGATGATGATGATGACGAAGCTCCCtggtccagGCAGGT			489	7	128	22		0		144.502	7.17494	-4.58242	0.878526	1.82796e-07	8.66247e-06	-5.21603	2322	47
	PDE3A.CAAGG14V3	PDE3A	PI3K_HS	tgctgttgacagtgagcgAAAGGAAGAAGAAGAAGAGAAAtagtgaagccacagatgtaTTTCTCTTCTTCTTCTTCCTTGtgccgaagagcgctcttctatcGGCTATCAAGGAAGAAGAAGAAGAGAAAGGGAAAtggtccagGCAGGT			1144	163	488	92		0		468.251	8.87114	-2.91155	0.558874	1.89182e-07	8.66247e-06	-5.20966	2321	48
	BRCA1.GACGG29VX	BRCA1	APOPTOSIS_HS	tgctgttgacagtgagcgAACGGATGTAACAAATACTGAAtagtgaagccacagatgtaTTCAGTATTTGTTACATCCGTCtgccgaagagcgctcttctatcTTCTGAGACGGATGTAACAAATACTGAACATCATtggtccagGCAGGT			3721	733	3305	1283		0		2631.35	11.3616	-2.16169	0.415025	1.903e-07	8.66247e-06	-5.20857	2320	49
	HSPA1A.TAAGT1	HSPA1A	APOPTOSIS_HS	tgctgttgacagtgagcgCAAGTTGGTTACTTCAAAGTAAtagtgaagccacagatgtaTTACTTTGAAGTAACCAACTTAtgccgaagagcgctcttctatcATTTTTTAAGTTGGTTACTTCAAAGTAAATAAACtggtccagGCAGGT			8213	1809	1804	558		0		2646.08	11.3696	-2.24274	0.435146	2.54985e-07	1.13793e-05	-5.154	2319	50
	MEX3D.GACCT1VX	MEX3D	APOPTOSIS_HS	tgctgttgacagtgagcgAACCTTTAATCTTACACAGCTAtagtgaagccacagatgtaTAGCTGTGTAAGATTAAAGGTCtgccgaagagcgctcttctatcGTAATGGACCTTTAATCTTACACAGCTAAATTACtggtccagGCAGGT			1886	293	594	160		0		677.423	9.40391	-2.59403	0.504315	2.69428e-07	1.17926e-05	-5.14367	2318	51
	TNFRSF10B.ATAGG7VX	TNFRSF10B	APOPTOSIS_HS	tgctgttgacagtgagcgCTAGGTAGTTGTTTACATATGAtagtgaagccacagatgtaTCATATGTAAACAACTACCTATtgccgaagagcgctcttctatcTTATTTATAGGTAGTTGTTTACATATGAGTCGGGtggtccagGCAGGT			3571	765	6670	2717		0		4585.56	12.1629	-2.06687	0.403646	3.04734e-07	1.30863e-05	-5.1205	2317	52
	CCDC132.ACAGA27VX	CCDC132	ONCOTEST_HS	tgctgttgacagtgagcgCCAGATGTACGGTTAAGTGAAAtagtgaagccacagatgtaTTTCACTTAACCGTACATCTGTtgccgaagagcgctcttctatcCAAAGAACAGATGTACGGTTAAGTGAAATGCTGGtggtccagGCAGGT			1319	112	359	125		0		431.105	8.7519	-2.84754	0.559114	3.5254e-07	1.48589e-05	-5.09295	2316	53
	MYC.ACAGA2	MYC	APOPTOSIS_HS;ONCOTEST_HS;PI3K_HS	tgctgttgacagtgagcgCCAGAATTTCAATCCTAGTATAtagtgaagccacagatgtaTATACTAGGATTGAAATTCTGTtgccgaagagcgctcttctatcAGTTACACAGAATTTCAATCCTAGTATATAGTACtggtccagGCAGGT			3425	425	970	477		0		1201.76	10.2309	-2.32456	0.458101	3.88833e-07	1.59311e-05	-5.07435	2315	54
	MYD88.ATCCT2VX	MYD88	APOPTOSIS_HS	tgctgttgacagtgagcgCTCCTGAGTTTATAATAATAAAtagtgaagccacagatgtaTTTATTATTATAAACTCAGGATtgccgaagagcgctcttctatcTCTTGCATCCTGAGTTTATAATAATAAATAATATtggtccagGCAGGT			591	1626	222	3660		0		1417.78	10.4694	2.44147	0.481286	3.91977e-07	1.59311e-05	5.07281	2	2367
	TCF12.GAACC11VX	TCF12	NOTCH_HS	tgctgttgacagtgagcgAAACCAAGAAACTCAAATGTAAtagtgaagccacagatgtaTTACATTTGAGTTTCTTGGTTCtgccgaagagcgctcttctatcACACTTGAACCAAGAAACTCAAATGTAATCCTACtggtccagGCAGGT			3201	694	1747	487		0		1597.82	10.6419	-2.33008	0.460296	4.14589e-07	1.65545e-05	-5.06213	2314	55
	PRKAR1A.GACGG4VX	PRKAR1A	PI3K_HS	tgctgttgacagtgagcgAACGGATGTCTATGTTAACAATtagtgaagccacagatgtaATTGTTAACATAGACATCCGTCtgccgaagagcgctcttctatcAGGAGAGACGGATGTCTATGTTAACAATGAATGGtggtccagGCAGGT			4319	1032	1180	180		0		1491.53	10.5426	-2.6869	0.533777	4.80944e-07	1.88729e-05	-5.03376	2313	56
	APAF1.TACTA12VX	APAF1	APOPTOSIS_HS	tgctgttgacagtgagcgCACTAGTGTTAATAGTAGATAAtagtgaagccacagatgtaTTATCTACTATTAACACTAGTAtgccgaagagcgctcttctatcAATGATTACTAGTGTTAATAGTAGATAACTTGTTtggtccagGCAGGT			6325	1254	3430	1594		0		3277.05	11.6782	-2.02696	0.404073	5.26708e-07	2.00412e-05	-5.01632	2312	57
	MCPH1.TTCAA8M13	PIK3CD	APOPTOSIS_HS;PI3K_HS	tgctgttgacagtgagcgCTCAAGTGATTCTTCTGCCTCAtagtgaagccacagatgtaTGAGGCAGAAGAATCACTTGAAtgccgaagagcgctcttctatcCCCAGGTTCAAGTGATTCTTCTGCCTCAGCCTGCtggtccagGCAGGT			479	14	46	1		0		99.7193	6.6398	-5.35201	1.06705	5.28327e-07	2.00412e-05	-5.01573	2311	58
	MCL1.ACAGC6VX	MCL1	APOPTOSIS_HS;PI3K_HS	tgctgttgacagtgagcgCCAGCTTGTAAATGTATTTGTAtagtgaagccacagatgtaTACAAATACATTTACAAGCTGTtgccgaagagcgctcttctatcCTTAAGACAGCTTGTAAATGTATTTGTAAAAATTtggtccagGCAGGT			4877	898	3272	1636		0		2914.43	11.509	-2.02746	0.406992	6.30735e-07	2.35336e-05	-4.98156	2310	59
	AKIRIN2.CCAGG5	AKIRIN2	COSMIC_HS	tgctgttgacagtgagcgACAGGACAATATTAAGCAAATAtagtgaagccacagatgtaTATTTGCTTAATATTGTCCTGGtgccgaagagcgctcttctatcGTAATCCCAGGACAATATTAAGCAAATAGCCTGCtggtccagGCAGGT			997	191	641	73		0		520.109	9.02267	-3.05406	0.617317	7.52459e-07	2.76225e-05	-4.94731	2309	60
	ZMIZ1.TCAGA5V5	ZMIZ1	NOTCH_HS	tgctgttgacagtgagcgCCAGAAGAAAATTGTAACCAAAtagtgaagccacagatgtaTTTGGTTACAATTTTCTTCTGAtgccgaagagcgctcttctatcGGGATTTCAGAAGAAAATTGTAACCAAATTCATAtggtccagGCAGGT			1436	187	186	40		0		360.282	8.49298	-2.8747	0.588882	1.05211e-06	3.80097e-05	-4.88163	2308	61
	IRS1.AAAGG16V	IRS1	APOPTOSIS_HS;PI3K_HS	tgctgttgacagtgagcgCAAGGTAGAAATTCTTATTTAAtagtgaagccacagatgtaTTAAATAAGAATTTCTACCTTTtgccgaagagcgctcttctatcAAGCATAAAGGTAGAAATTCTTATTTAAGCTGCTtggtccagGCAGGT			4552	12582	232	1997		0		3834.17	11.9047	1.97726	0.405311	1.06958e-06	3.80369e-05	4.87839	3	2366
	EIF3D.TACCA2	EIF3D	COSMIC_HS	tgctgttgacagtgagcgCACCAAGATAAGAGGTACACAAtagtgaagccacagatgtaTTGTGTACCTCTTATCTTGGTAtgccgaagagcgctcttctatcGCCACATACCAAGATAAGAGGTACACAAATAAGTtggtccagGCAGGT			353	26	135	NaN		0		125.177	6.96783	-5.6535	1.16139	1.12792e-06	3.94947e-05	-4.8679	2307	62
	CDKN1A.CCCAG2VX	CDKN1A	APOPTOSIS_HS;PI3K_HS	tgctgttgacagtgagcgACCAGTTCATTGCACTTTGATTtagtgaagccacagatgtaAATCAAAGTGCAATGAACTGGGtgccgaagagcgctcttctatcTCCCTCCCCAGTTCATTGCACTTTGATTAGCAGCtggtccagGCAGGT			1086	3601	238	2035		0		1503.09	10.5537	2.1057	0.433305	1.17604e-06	4.05557e-05	4.85963	4	2365
	BNIP3L.TTAGG5VX	BNIP3L	APOPTOSIS_HS	tgctgttgacagtgagcgCTAGGAGAACTGACTAGCTAAAtagtgaagccacagatgtaTTTAGCTAGTCAGTTCTCCTAAtgccgaagagcgctcttctatcGGAAAGTTAGGAGAACTGACTAGCTAAACTGCTAtggtccagGCAGGT			1910	128	211	94		0		447.359	8.80529	-2.8471	0.588331	1.3031e-06	4.42664e-05	-4.83928	2306	63
	RHOQ.TCAGA8V	RHOQ	PI3K_HS	tgctgttgacagtgagcgCCAGAAGCATGTCTTCATTCAAtagtgaagccacagatgtaTTGAATGAAGACATGCTTCTGAtgccgaagagcgctcttctatcTTATTTTCAGAAGCATGTCTTCATTCAAAGCTTAtggtccagGCAGGT			2894	363	148	60		0		608.958	9.2502	-2.46253	0.513661	1.63434e-06	5.47025e-05	-4.79407	2305	64
	RPS6.TCCGC7	RPS6	PI3K_HS	tgctgttgacagtgagcgCCCGCCAGTATGTTGTAAGAAAtagtgaagccacagatgtaTTTCTTACAACATACTGGCGGAtgccgaagagcgctcttctatcATGATGTCCGCCAGTATGTTGTAAGAAAGCCCTTtggtccagGCAGGT			245	NaN	29	NaN		0		52.0782	5.70261	-9.16258	1.91968	1.81534e-06	5.91346e-05	-4.77296	2304	65
	TRRAP.CCACA22VX	TRRAP	ONCOTEST_HS	tgctgttgacagtgagcgACACAATGTTGTTGCTGAGTTTtagtgaagccacagatgtaAAACTCAGCAACAACATTGTGGtgccgaagagcgctcttctatcGAACATCCACAATGTTGTTGCTGAGTTTGTGCCCtggtccagGCAGGT			2057	398	210	27		0		507.646	8.98768	-2.92306	0.612469	1.81873e-06	5.91346e-05	-4.77259	2303	66
	MTAP.ACAGA7	MTAP	ONCOTEST_HS	tgctgttgacagtgagcgCCAGAGTAAGACTCAGTCTCAAtagtgaagccacagatgtaTTGAGACTGAGTCTTACTCTGTtgccgaagagcgctcttctatcTGGGCAACAGAGTAAGACTCAGTCTCAAAAAAAAtggtccagGCAGGT			219	NaN	190	43		0		136.1	7.08852	-5.13966	1.08694	2.26144e-06	7.13671e-05	-4.72854	2302	67
	VEGFC.TCAAG4	VEGFC	PI3K_HS	tgctgttgacagtgagcgCCAAGGACAGAAGAGACTATAAtagtgaagccacagatgtaTTATAGTCTCTTCTGTCCTTGAtgccgaagagcgctcttctatcCTCAACTCAAGGACAGAAGAGACTATAAAATTTGtggtccagGCAGGT			6859	1645	869	296		0		1888.12	10.8827	-2.10962	0.446379	2.28901e-06	7.13671e-05	-4.72607	2301	68
	IPPK.TTGTG6V	IPPK	PI3K_HS	tgctgttgacagtgagcgCTGTGATAACTTGAGAATTATAtagtgaagccacagatgtaTATAATTCTCAAGTTATCACAAtgccgaagagcgctcttctatcGAAATTTTGTGATAACTTGAGAATTATACTTGTTtggtccagGCAGGT			1046	2769	741	6502		0		2661.09	11.3778	1.96189	0.414819	2.25051e-06	7.13671e-05	4.72952	5	2364
	FAS.ATGGC5VX	FAS	APOPTOSIS_HS	tgctgttgacagtgagcgCTGGCTTAGAAGTGGAAATAAAtagtgaagccacagatgtaTTTATTTCCACTTCTAAGCCATtgccgaagagcgctcttctatcAAGGACATGGCTTAGAAGTGGAAATAAACTGCACtggtccagGCAGGT			1796	6303	282	1947		0		2156.06	11.0742	1.99428	0.422788	2.39377e-06	7.36245e-05	4.71698	6	2363
	AIFM2.TAAGA4VX	AIFM2	APOPTOSIS_HS	tgctgttgacagtgagcgCAAGAAGAAAGAGCTAGATAAAtagtgaagccacagatgtaTTTATCTAGCTCTTTCTTCTTAtgccgaagagcgctcttctatcTTCATTTAAGAAGAAAGAGCTAGATAAATGTGCTtggtccagGCAGGT			2512	125	179	99		0		526.182	9.03942	-2.90879	0.61881	2.59374e-06	7.87112e-05	-4.70062	2300	69
	ZBED4.CTAGA5VX	ZBED4	NOTCH_HS	tgctgttgacagtgagcgATAGAATGACAAAGAAGATGTAtagtgaagccacagatgtaTACATCTTCTTTGTCATTCTAGtgccgaagagcgctcttctatcGTTTTACTAGAATGACAAAGAAGATGTAAACCATtggtccagGCAGGT			1633	351	919	256		0		829.741	9.69652	-2.33635	0.499999	2.97242e-06	8.90162e-05	-4.67272	2299	70
	EZH2.CACCA7VX	EZH2	APOPTOSIS_HS;COSMIC_HS	tgctgttgacagtgagcgAACCAATAAAGATGAAGCCAAAtagtgaagccacagatgtaTTTGGCTTCATCTTTATTGGTGtgccgaagagcgctcttctatcGTCAAACACCAATAAAGATGAAGCCAAATATTGAtggtccagGCAGGT			7275	1698	2440	1129		0		2923.57	11.5135	-1.91207	0.411421	3.36036e-06	9.93269e-05	-4.64747	2298	71
	PKLR.TCCCA1VX	PKLR	PI3K_HS	tgctgttgacagtgagcgCCCCACAGTCTTTAATGCTGTAtagtgaagccacagatgtaTACAGCATTAAAGACTGTGGGAtgccgaagagcgctcttctatcTCCTGGTCCCACAGTCTTTAATGCTGTAGAGTAGtggtccagGCAGGT			1160	104	146	45		0		282.627	8.14275	-2.90096	0.625542	3.52627e-06	0.000102822	-4.63751	2297	72
	SERPINB3.TTCCA5M2	SERPINB3	ONCOTEST_HS	tgctgttgacagtgagcgCTCCAACAGTTCAGAAAATCAAtagtgaagccacagatgtaTTGATTTTCTGAACTGTTGGAAtgccgaagagcgctcttctatcGATCTGTTCCAACAGTTCAGAAAATCAAAAGAGAtggtccagGCAGGT			915	3058	339	2522		0		1534.8	10.5838	2.01159	0.433998	3.56897e-06	0.000102822	4.63502	7	2362
	TEK.TACCT6VX	TEK	ONCOTEST_HS	tgctgttgacagtgagcgCACCTGATATTCTAGAAGTACAtagtgaagccacagatgtaTGTACTTCTAGAATATCAGGTAtgccgaagagcgctcttctatcATGAAGTACCTGATATTCTAGAAGTACACCTGCCtggtccagGCAGGT			2736	616	5163	2674		0		3689.08	11.849	-1.85739	0.402192	3.87124e-06	0.000110137	-4.61818	2296	73
	MDM2.ACAGG3V6	MDM2	APOPTOSIS_HS;PI3K_HS	tgctgttgacagtgagcgCCAGGAACTTGGTAGTAGTCAAtagtgaagccacagatgtaTTGACTACTACCAAGTTCCTGTtgccgaagagcgctcttctatcTGATCTACAGGAACTTGGTAGTAGTCAATCAGCAtggtccagGCAGGT			1449	221	788	358		0		736.748	9.52503	-2.23221	0.484256	4.03501e-06	0.000113379	-4.60957	2295	74
	NCL.AAAGG2	NCL	APOPTOSIS_HS	tgctgttgacagtgagcgCAAGGTCAAAATCAAGACTATAtagtgaagccacagatgtaTATAGTCTTGATTTTGACCTTTtgccgaagagcgctcttctatcGGAGAGAAAGGTCAAAATCAAGACTATAGAGGTGtggtccagGCAGGT			582	4	90	28		0		141.514	7.1448	-4.58426	0.995523	4.12708e-06	0.000114552	-4.60488	2294	75
	CDK1.GTACA6VX	CDK1	APOPTOSIS_HS	tgctgttgacagtgagcgATACATGGATTCTTCACTTGTTtagtgaagccacagatgtaAACAAGTGAAGAATCCATGTACtgccgaagagcgctcttctatcTGGTCAGTACATGGATTCTTCACTTGTTAAGGTAtggtccagGCAGGT			3875	1272	1925	159		0		1824.57	10.8333	-2.8985	0.633195	4.70374e-06	0.000128985	-4.57759	2293	76
	BAG3.TTCCG14VX	BAG3	APOPTOSIS_HS	tgctgttgacagtgagcgCTCCGGTGATACACGAGCAGAAtagtgaagccacagatgtaTTCTGCTCGTGTATCACCGGAAtgccgaagagcgctcttctatcTCTCCATTCCGGTGATACACGAGCAGAACGTTACtggtccagGCAGGT			5	44	13	512		0		140.698	7.13646	3.95314	0.877803	6.68602e-06	0.000181159	4.50345	8	2361
	FOXD4L6.TACGT5	FOXD4L6	COSMIC_HS	tgctgttgacagtgagcgCACGTTACTTTCCCTCAAACAAtagtgaagccacagatgtaTTGTTTGAGGGAAAGTAACGTAtgccgaagagcgctcttctatcAAAACCTACGTTACTTTCCCTCAAACAATTTATTtggtccagGCAGGT			1282	262	551	139		0		551.418	9.107	-2.4418	0.542667	6.80712e-06	0.000182271	-4.49963	2292	77
	PLCG2.TAAGA9	PLCG2	PI3K_HS	tgctgttgacagtgagcgCAAGAGAGAAGAGAGTCAGCAAtagtgaagccacagatgtaTTGCTGACTCTCTTCTCTCTTAtgccgaagagcgctcttctatcAGAGGTTAAGAGAGAAGAGAGTCAGCAACAGCAAtggtccagGCAGGT			112	NaN	188	33		0		116.057	6.85869	-4.99105	1.11	6.91054e-06	0.000182801	-4.49643	2291	78
	IRF4.CCAGA4VX	IRF4	APOPTOSIS_HS	tgctgttgacagtgagcgACAGAAGATTACCACAGATCTAtagtgaagccacagatgtaTAGATCTGTGGTAATCTTCTGGtgccgaagagcgctcttctatcAGCAATCCAGAAGATTACCACAGATCTATCCGCCtggtccagGCAGGT			1438	317	249	22		0		412.679	8.68887	-3.08847	0.687232	6.98757e-06	0.000182801	-4.49407	2290	79
	BRCA1.GCAGA19VX	BRCA1	APOPTOSIS_HS	tgctgttgacagtgagcgACAGATAGTTCTACCAGTAAAAtagtgaagccacagatgtaTTTTACTGGTAGAACTATCTGCtgccgaagagcgctcttctatcGTGTCTGCAGATAGTTCTACCAGTAAAAATAAAGtggtccagGCAGGT			4171	643	490	278		0		1081.76	10.0792	-2.06698	0.461562	7.52622e-06	0.000194655	-4.47824	2289	80
	NFKBIB_TNF	NFKBIB	APOPTOSIS_HS	tgctgttgacagtgagcgCCCCTAGTTCTGACAACCAGAAtagtgaagccacagatgtaTTCTGGTTGTCAGAACTAGGGTtgccgaagagcgctcttctatcAACAAAACCCTAGTTCTGACAACCAGAAAAAAAAtggtccagGCAGGT			91	NaN	56	NaN		0		41.1381	5.3624	-8.90899	2.01222	9.53605e-06	0.000243866	-4.42743	2288	81
	BAG5.ACAGC3VX	BAG5	APOPTOSIS_HS	tgctgttgacagtgagcgCCAGCTCAAAGTAGCTAGCTAAtagtgaagccacagatgtaTTAGCTAGCTACTTTGAGCTGTtgccgaagagcgctcttctatcCTTTAAACAGCTCAAAGTAGCTAGCTAAAGGAGTtggtccagGCAGGT			2143	332	261	111		0		552.817	9.11066	-2.2698	0.51539	1.0625e-05	0.000268695	-4.40405	2287	82
	RRAGB.ACAAG3V3	RRAGB	PI3K_HS	tgctgttgacagtgagcgCCAAGGTTCTAATAGTGTTTAAtagtgaagccacagatgtaTTAAACACTATTAGAACCTTGTtgccgaagagcgctcttctatcCTGATAACAAGGTTCTAATAGTGTTTAAATGTACtggtccagGCAGGT			6974	1708	1672	822		0		2433.84	11.249	-1.83337	0.416529	1.07487e-05	0.000268835	-4.40154	2286	83
	ENG.CACCA1VX	ENG	APOPTOSIS_HS	tgctgttgacagtgagcgAACCAATAAATCAGACCATGAAtagtgaagccacagatgtaTTCATGGTCTGATTTATTGGTGtgccgaagagcgctcttctatcATTCACCACCAATAAATCAGACCATGAAACCAGTtggtccagGCAGGT			5411	1449	1948	799		0		2266.12	11.146	-1.8993	0.433182	1.16237e-05	0.00028756	-4.38453	2285	84
	SHPK.ACCTT1	SHPK	PI3K_HS	tgctgttgacagtgagcgCCCTTCAGAACATACTCTAATAtagtgaagccacagatgtaTATTAGAGTATGTTCTGAAGGTtgccgaagagcgctcttctatcGAACTTACCTTCAGAACATACTCTAATAATGCAGtggtccagGCAGGT			1993	388	1265	663		0		1159.11	10.1788	-1.95327	0.447233	1.25703e-05	0.000307635	-4.36745	2284	85
	PTPN13.CCAGA17VX	PTPN13	APOPTOSIS_HS	tgctgttgacagtgagcgACAGACAGACAACAGTAAGATAtagtgaagccacagatgtaTATCTTACTGTTGTCTGTCTGGtgccgaagagcgctcttctatcTGGCTTCCAGACAGACAACAGTAAGATATGCCAGtggtccagGCAGGT			847	129	474	185		0		431.155	8.75206	-2.34308	0.545214	1.72702e-05	0.000418151	-4.29754	2283	86
	FOXD4L3.AACCT1	FOXD4L3	COSMIC_HS	tgctgttgacagtgagcgCACCTACGTTATTTTCCCTCAAtagtgaagccacagatgtaTTGAGGGAAAATAACGTAGGTTtgccgaagagcgctcttctatcTTTTAAAACCTACGTTATTTTCCCTCAAACAATTtggtccagGCAGGT			1543	343	1704	855		0		1338.44	10.3863	-1.88954	0.439918	1.74536e-05	0.000418151	-4.2952	2282	87
	SYNJ2.CCGCA12VX	SYNJ2	PI3K_HS	tgctgttgacagtgagcgACGCATTGATCTTACTTATGAAtagtgaagccacagatgtaTTCATAAGTAAGATCAATGCGGtgccgaagagcgctcttctatcCAACTACCGCATTGATCTTACTTATGAAGAAGTCtggtccagGCAGGT			5723	19470	2758	14002		0		9543.86	13.2204	1.74851	0.40858	1.87339e-05	0.000444149	4.27947	9	2360
	VEGFC.CCCAC6	VEGFC	PI3K_HS	tgctgttgacagtgagcgACCACAAAGAACTAGACAGAAAtagtgaagccacagatgtaTTTCTGTCTAGTTCTTTGTGGGtgccgaagagcgctcttctatcGTGGACCCCACAAAGAACTAGACAGAAACTCATGtggtccagGCAGGT			1252	149	175	67		0		325.313	8.34568	-2.5381	0.594975	1.99099e-05	0.000467164	-4.2659	2281	88
	CARD16.AAGGA2M2	CASP1	APOPTOSIS_HS	tgctgttgacagtgagcgCAGGAGAAGAGAAAGCTGTTTAtagtgaagccacagatgtaTAAACAGCTTTCTCTTCTCCTTtgccgaagagcgctcttctatcGTCCTGAAGGAGAAGAGAAAGCTGTTTATCCGTTtggtccagGCAGGT			120	NaN	334	139		0		213.497	7.73807	-4.11858	0.972791	2.29803e-05	0.000533706	-4.23377	2280	89
	IRF1.TAAGG2	IRF1	APOPTOSIS_HS	tgctgttgacagtgagcgCAAGGACGTGTGTAAATATGTAtagtgaagccacagatgtaTACATATTTACACACGTCCTTAtgccgaagagcgctcttctatcAACACATAAGGACGTGTGTAAATATGTACATTTGtggtccagGCAGGT			3372	837	1416	700		0		1545.57	10.5939	-1.81994	0.434957	2.86179e-05	0.000657924	-4.18419	2279	90
	DGKG.GCACG7VX	DGKG	PI3K_HS	tgctgttgacagtgagcgACACGATTAAAATTACTCACAAtagtgaagccacagatgtaTTGTGAGTAATTTTAATCGTGCtgccgaagagcgctcttctatcCATGTTGCACGATTAAAATTACTCACAAGAACCAtggtccagGCAGGT			2064	467	1732	954		0		1482	10.5333	-1.80917	0.433072	2.94697e-05	0.000670731	-4.17753	2278	91
	XIAP.ACAGA8VX	XIAP	APOPTOSIS_HS;NOTCH_HS	tgctgttgacagtgagcgCCAGAAAGAGATTAGTACTGAAtagtgaagccacagatgtaTTCAGTACTAATCTCTTTCTGTtgccgaagagcgctcttctatcTTCATTACAGAAAGAGATTAGTACTGAAGAGCAGtggtccagGCAGGT			7773	2652	2662	731		0		3202.63	11.645	-2.0127	0.483561	3.15135e-05	0.000710147	-4.16224	2277	92
	SERPINB4.TACAG3	SERPINB4	ONCOTEST_HS	tgctgttgacagtgagcgCACAGATGATGAGGCAATACAAtagtgaagccacagatgtaTTGTATTGCCTCATCATCTGTAtgccgaagagcgctcttctatcAATCTGTACAGATGATGAGGCAATACAATTCCTTtggtccagGCAGGT			3840	1090	3337	1592		0		2812.32	11.4575	-1.74937	0.42061	3.19463e-05	0.00071284	-4.15913	2276	93
	TRRAP.TTCGG3VX	TRRAP	ONCOTEST_HS	tgctgttgacagtgagcgCTCGGAGATGAATTAAAAGCTAtagtgaagccacagatgtaTAGCTTTTAATTCATCTCCGAAtgccgaagagcgctcttctatcCCCAACTTCGGAGATGAATTAAAAGCTAAAGTTCtggtccagGCAGGT			512	105	264	24		0		233.789	7.86907	-3.14507	0.764636	3.90273e-05	0.000862389	-4.11316	2275	94
	ZFP36L1.CTAGG8VX	ZFP36L1	APOPTOSIS_HS	tgctgttgacagtgagcgATAGGACTGAGAATGTATGTAAtagtgaagccacagatgtaTTACATACATTCTCAGTCCTAGtgccgaagagcgctcttctatcTCACAACTAGGACTGAGAATGTATGTAAAAGTTCtggtccagGCAGGT			4577	1265	816	341		0		1442.31	10.4942	-1.86095	0.453345	4.04417e-05	0.00088505	-4.10494	2274	95
	YY1.AACCA4	YY1	NOTCH_HS	tgctgttgacagtgagcgCACCAGTGAAAAGAAGAGAGAAtagtgaagccacagatgtaTTCTCTCTTCTTTTCACTGGTTtgccgaagagcgctcttctatcAAAAACAACCAGTGAAAAGAAGAGAGAAGACCCTtggtccagGCAGGT			1340	5375	403	2024		0		1975.8	10.9482	1.86194	0.454184	4.14008e-05	0.000897411	4.09952	10	2359
	CLCN2.AACCG2V6	CLCN2	COSMIC_HS	tgctgttgacagtgagcgCACCGGGATGAAGAGACTATTAtagtgaagccacagatgtaTAATAGTCTCTTCATCCCGGTTtgccgaagagcgctcttctatcGTCTGGAACCGGGATGAAGAGACTATTACAGCCCtggtccagGCAGGT			153	5	166	39		0		114.299	6.83667	-3.74719	0.915861	4.28703e-05	0.000920498	-4.09144	2273	96
	CDK2.ATGAA5VX	CDK2	APOPTOSIS_HS	tgctgttgacagtgagcgCTGAAAGGAAGTTTCAGTATTAtagtgaagccacagatgtaTAATACTGAAACTTCCTTTCATtgccgaagagcgctcttctatcGTGAAAATGAAAGGAAGTTTCAGTATTAGATGCAtggtccagGCAGGT			2063	520	1273	594		0		1183.55	10.2089	-1.8508	0.452605	4.32826e-05	0.000920666	-4.08922	2272	97
	RHOQ.ACAGA9VX	RHOQ	PI3K_HS	tgctgttgacagtgagcgCCAGAACTGTGTTAGAGGTGAAtagtgaagccacagatgtaTTCACCTCTAACACAGTTCTGTtgccgaagagcgctcttctatcCAGGCCACAGAACTGTGTTAGAGGTGAACCATCTtggtccagGCAGGT			1750	191	142	75		0		397.25	8.6339	-2.37553	0.581729	4.43492e-05	0.000934619	-4.08357	2271	98
	BAK1.ACGGT1	BAK1	APOPTOSIS_HS	tgctgttgacagtgagcgCCGGTTTTAGCTTTTTATAATAtagtgaagccacagatgtaTATTATAAAAAGCTAAAACCGTtgccgaagagcgctcttctatcTGTTTAACGGTTTTAGCTTTTTATAATACCCTTGtggtccagGCAGGT			1718	3205	320	3611		0		1945.54	10.926	1.88742	0.468091	5.52664e-05	0.001154	4.03216	11	2358
	SERPINB4.GTCGA7	SERPINB4	ONCOTEST_HS	tgctgttgacagtgagcgATCGAATTATCATCTCCTTCAAtagtgaagccacagatgtaTTGAAGGAGATGATAATTCGACtgccgaagagcgctcttctatcGTAGTAGTCGAATTATCATCTCCTTCAACTAATGtggtccagGCAGGT			1315	370	866	253		0		757.83	9.56573	-2.10736	0.52527	6.02203e-05	0.00124181	-4.01195	2270	99
	ITPR1.AAAGA24VX	ITPR1	APOPTOSIS_HS;PI3K_HS	tgctgttgacagtgagcgCAAGAGACAAGTTTGACAACAAtagtgaagccacagatgtaTTGTTGTCAAACTTGTCTCTTTtgccgaagagcgctcttctatcGCTTGGAAAGAGACAAGTTTGACAACAAGACTGTtggtccagGCAGGT			2588	484	1383	952		0		1398.25	10.4494	-1.78521	0.445121	6.05628e-05	0.00124181	-4.01061	2269	100
	HSPB1.TGCCA4	HSPB1	APOPTOSIS_HS	tgctgttgacagtgagcgCGCCATTAATAGAGACCTCAAAtagtgaagccacagatgtaTTTGAGGTCTCTATTAATGGCAtgccgaagagcgctcttctatcGGTCATTGCCATTAATAGAGACCTCAAACACCGCtggtccagGCAGGT			845	114	675	416		0		581.003	9.1824	-2.09634	0.527148	6.98628e-05	0.00141971	-3.97675	2268	101
	NCL.GGAGG6	NCL	APOPTOSIS_HS	tgctgttgacagtgagcgAGAGGTAGAAGAAGATAGTGAAtagtgaagccacagatgtaTTCACTATCTTCTTCTACCTCCtgccgaagagcgctcttctatcTCCAAAGGAGGTAGAAGAAGATAGTGAAGATGAGtggtccagGCAGGT			623	NaN	77	62		0		149.112	7.22025	-5.01136	1.26459	7.40683e-05	0.00149185	-3.96282	2267	102
	BIK.ACCAC1	BIK	APOPTOSIS_HS	tgctgttgacagtgagcgCCCACACTTAAGGAGAACATAAtagtgaagccacagatgtaTTATGTTCTCCTTAAGTGTGGTtgccgaagagcgctcttctatcGGTTTCACCACACTTAAGGAGAACATAATGAGGTtggtccagGCAGGT			4481	1563	3216	1163		0		2844.14	11.4738	-1.7999	0.459851	9.07405e-05	0.00181163	-3.9141	2266	103
	CDH7.ACACG3VX	CDH7	ONCOTEST_HS	tgctgttgacagtgagcgCCACGACAACTGTGAAGATAATtagtgaagccacagatgtaATTATCTTCACAGTTGTCGTGTtgccgaagagcgctcttctatcTCAGTGACACGACAACTGTGAAGATAATTGTGGAtggtccagGCAGGT			456	104	756	308		0		531.198	9.05311	-2.02437	0.527021	0.000122456	0.00242356	-3.84116	2265	104
	CDKN2B.AAAGA6VX	CDKN2B	ONCOTEST_HS	tgctgttgacagtgagcgCAAGAAGTCAGTTGATACTTTAtagtgaagccacagatgtaTAAAGTATCAACTGACTTCTTTtgccgaagagcgctcttctatcTATATAAAAGAAGTCAGTTGATACTTTAAAATCTtggtccagGCAGGT			2318	5254	585	3471		0		2544.05	11.3129	1.5677	0.410856	0.000135797	0.00266442	3.8157	12	2357
	FOXN2.TCAGT7VX	FOXN2	PI3K_HS	tgctgttgacagtgagcgCCAGTATGTTAATGATGTAGTAtagtgaagccacagatgtaTACTACATCATTAACATACTGAtgccgaagagcgctcttctatcTTTACTTCAGTATGTTAATGATGTAGTAAAAATAtggtccagGCAGGT			9399	3349	12123	5697		0		9365.22	13.1931	-1.59623	0.418898	0.000138655	0.00269726	-3.81056	2264	105
	ALPP.CCAAG4VX	ALPP	COSMIC_HS	tgctgttgacagtgagcgACAAGACATACAATGTAGACAAtagtgaagccacagatgtaTTGTCTACATTGTATGTCTTGGtgccgaagagcgctcttctatcCTCTGTCCAAGACATACAATGTAGACAAACATGTtggtccagGCAGGT			2228	771	2741	1074		0		2084.05	11.0252	-1.7489	0.460815	0.000147511	0.00284522	-3.79522	2263	106
	PRKACA.CCCCA1VX	PRKACA	APOPTOSIS_HS;PI3K_HS	tgctgttgacagtgagcgACCCAGAGTTCCTTGCATCTAAtagtgaagccacagatgtaTTAGATGCAAGGAACTCTGGGGtgccgaagagcgctcttctatcAGAGGGCCCCAGAGTTCCTTGCATCTAATTTCACtggtccagGCAGGT			123	9	72	NaN		0		55.6329	5.79787	-5.57865	1.47144	0.000149863	0.00286629	-3.7913	2262	107
	BLID.GCCCT4	BLID	APOPTOSIS_HS	tgctgttgacagtgagcgACCCTGTAAAAGGAGTGAGTTAtagtgaagccacagatgtaTAACTCACTCCTTTTACAGGGCtgccgaagagcgctcttctatcGCTGAGGCCCTGTAAAAGGAGTGAGTTAGGACAGtggtccagGCAGGT			1232	240	109	31		0		299.903	8.22835	-2.3748	0.626746	0.0001512	0.00286775	-3.78909	2261	108
	XPO5.TCCGA5	XPO5	NOTCH_HS	tgctgttgacagtgagcgCCCGAAAAGAAGTTCACATTAAtagtgaagccacagatgtaTTAATGTGAACTTCTTTTCGGAtgccgaagagcgctcttctatcAGCAGTTCCGAAAAGAAGTTCACATTAAGAATCTtggtccagGCAGGT			230	9	232	115		0		177.41	7.47094	-3.0703	0.815735	0.000167319	0.00314727	-3.76385	2260	109
	MAPK8.TTACG8V4	MAPK8	APOPTOSIS_HS;PI3K_HS	tgctgttgacagtgagcgCTACGTTGAAAACAGACCTAAAtagtgaagccacagatgtaTTTAGGTCTGTTTTCAACGTAAtgccgaagagcgctcttctatcAAGGACTTACGTTGAAAACAGACCTAAATATGCTtggtccagGCAGGT			1984	563	1067	523		0		1063.33	10.0544	-1.72946	0.462556	0.000184805	0.00336998	-3.73893	2259	110
	BRCA1.TTCGC22V17	BRCA1	APOPTOSIS_HS	tgctgttgacagtgagcgCTCGCGTTGAAGAAGTACAAAAtagtgaagccacagatgtaTTTTGTACTTCTTCAACGCGAAtgccgaagagcgctcttctatcCTGCTCTTCGCGTTGAAGAAGTACAAAATGTCATtggtccagGCAGGT			1525	297	213	97		0		423.128	8.72495	-2.05325	0.549385	0.000185967	0.00336998	-3.73735	2258	111
	HNRNPD.CCACC4VX	HNRNPD	APOPTOSIS_HS	tgctgttgacagtgagcgACACCTGCTAATAGCAGTTCAAtagtgaagccacagatgtaTTGAACTGCTATTAGCAGGTGGtgccgaagagcgctcttctatcCTCCTGCCACCTGCTAATAGCAGTTCAAACTAAAtggtccagGCAGGT			389	79	309	70		0		242.335	7.92086	-2.52649	0.676155	0.000186563	0.00336998	-3.73655	2257	112
	GOLGA6D.ACCGT2M4	GOLGA6A	COSMIC_HS	tgctgttgacagtgagcgCCCGTTTAAATTTATTTGTAAAtagtgaagccacagatgtaTTTACAAATAAATTTAAACGGTtgccgaagagcgctcttctatcTAATTTACCGTTTAAATTTATTTGTAAAAAGTTAtggtccagGCAGGT			403	858	32	638		0		405.994	8.66531	2.36367	0.631722	0.00018283	0.00336998	3.74163	14	2355
	MTAP.AAAGC4	MTAP	ONCOTEST_HS	tgctgttgacagtgagcgCAAGCTGTAGTTTAGTGACTTAtagtgaagccacagatgtaTAAGTCACTAAACTACAGCTTTtgccgaagagcgctcttctatcCATGGGAAAGCTGTAGTTTAGTGACTTAGCCCTTtggtccagGCAGGT			4266	9361	2507	13239		0		6979.51	12.7689	1.46038	0.390175	0.000181924	0.00336998	3.74288	13	2356
	ZBTB2.CCAGA4VX	ZBTB2	NOTCH_HS	tgctgttgacagtgagcgACAGAAGATGTAGTAACTTCAAtagtgaagccacagatgtaTTGAAGTTACTACATCTTCTGGtgccgaagagcgctcttctatcTTGTGACCAGAAGATGTAGTAACTTCAATGACTGtggtccagGCAGGT			5377	1318	3302	2531		0		3309.21	11.6923	-1.51284	0.406331	0.00019674	0.00352583	-3.72317	2256	113
	AHR.TTACC15	AHR	APOPTOSIS_HS	tgctgttgacagtgagcgCTACCAGTATTCTAGTGTATTAtagtgaagccacagatgtaTAATACACTAGAATACTGGTAAtgccgaagagcgctcttctatcGAAGACTTACCAGTATTCTAGTGTATTATGAAGCtggtccagGCAGGT			2126	680	1715	791		0		1486.51	10.5377	-1.6875	0.454554	0.000205287	0.00365027	-3.71242	2255	114
	BCL2L15.ACAGA9V	BCL2L15	APOPTOSIS_HS	tgctgttgacagtgagcgCCAGATGCTTATTATTTATTTAtagtgaagccacagatgtaTAAATAAATAATAAGCATCTGTtgccgaagagcgctcttctatcATACCCACAGATGCTTATTATTTATTTATGTGTAtggtccagGCAGGT			2132	3497	797	7405		0		3223.36	11.6544	1.65705	0.446842	0.000208617	0.00368071	3.70835	15	2354
	MTRNR2L2.CCAAG3M3	MTRNR2L1	APOPTOSIS_HS	tgctgttgacagtgagcgACAAGATAGAATCTTAGTTCAAtagtgaagccacagatgtaTTGAACTAAGATTCTATCTTGGtgccgaagagcgctcttctatcGGTTGTCCAAGATAGAATCTTAGTTCAACTTTAAtggtccagGCAGGT			6210	2129	2299	1120		0		2774.38	11.438	-1.59707	0.4323	0.000220441	0.00385942	-3.69436	2254	115
	TAL1.TCGGG4VX	TAL1	NOTCH_HS	tgctgttgacagtgagcgCCGGGAAGATTTCTAAATAAAAtagtgaagccacagatgtaTTTTATTTAGAAATCTTCCCGAtgccgaagagcgctcttctatcGATGTATCGGGAAGATTTCTAAATAAAAGTTTTAtggtccagGCAGGT			240	430	66	1443		0		507.291	8.98667	2.32631	0.630738	0.000225808	0.0039232	3.68824	16	2353
	BIRC5.GAGGA2VX	BIRC5	APOPTOSIS_HS	tgctgttgacagtgagcgAAGGAGACAGAATAGAGTGATAtagtgaagccacagatgtaTATCACTCTATTCTGTCTCCTCtgccgaagagcgctcttctatcGTGGATGAGGAGACAGAATAGAGTGATAGGAAGCtggtccagGCAGGT			473	123	158	8		0		176.36	7.46238	-3.31663	0.905272	0.000248618	0.00428677	-3.66368	2253	116
	CDKN2A.TTCGT2VX	CDKN2A	APOPTOSIS_HS;ONCOTEST_HS	tgctgttgacagtgagcgCTCGTAGTTTTCATTTAGAAAAtagtgaagccacagatgtaTTTTCTAAATGAAAACTACGAAtgccgaagagcgctcttctatcCCCGCTTTCGTAGTTTTCATTTAGAAAATAGAGCtggtccagGCAGGT			1823	3243	735	5487		0		2626.83	11.3591	1.55801	0.427606	0.000268892	0.00460149	3.64356	17	2352
	IL15RA.ACCCA1VX	IL15RA	APOPTOSIS_HS	tgctgttgacagtgagcgCCCCAAAGCTCTCTGTCAATTAtagtgaagccacagatgtaTAATTGACAGAGAGCTTTGGGTtgccgaagagcgctcttctatcTGACATACCCAAAGCTCTCTGTCAATTACAAGGCtggtccagGCAGGT			1781	4275	48	305		0		1233.28	10.2683	1.65704	0.45522	0.00027255	0.00462928	3.64008	18	2351
	PRKAG1.TACCC1VX	PRKAG1	PI3K_HS	tgctgttgacagtgagcgCACCCTCACACATACACTTGAAtagtgaagccacagatgtaTTCAAGTGTATGTGTGAGGGTAtgccgaagagcgctcttctatcTACCCTTACCCTCACACATACACTTGAAAAAACTtggtccagGCAGGT			2615	728	328	147		0		746.839	9.54465	-1.80259	0.495737	0.000276709	0.0046651	-3.63618	2252	117
	LMTK2.CTCCT6	LMTK2	ONCOTEST_HS	tgctgttgacagtgagcgATCCTCTCATTTTTTATACTAAtagtgaagccacagatgtaTTAGTATAAAAAATGAGAGGAGtgccgaagagcgctcttctatcACCCTACTCCTCTCATTTTTTATACTAAGCAATAtggtccagGCAGGT			3545	6743	50	382		0		2023.15	10.9824	1.60495	0.443753	0.000298316	0.00499241	3.61676	19	2350
	LIPE.CTCCG1VX	LIPE	PI3K_HS	tgctgttgacagtgagcgATCCGATGTCAACTTCTTATTAtagtgaagccacagatgtaTAATAAGAAGTTGACATCGGAGtgccgaagagcgctcttctatcCACACCCTCCGATGTCAACTTCTTATTACCACCTtggtccagGCAGGT			1947	4653	556	2865		0		2203.91	11.1058	1.50475	0.417778	0.000316041	0.00525043	3.60178	20	2349
	ULK1.TGCAG2	ULK1	PI3K_HS	tgctgttgacagtgagcgCGCAGCTCATTTTTTCTTTAAAtagtgaagccacagatgtaTTTAAAGAAAAAATGAGCTGCAtgccgaagagcgctcttctatcTTTTTATGCAGCTCATTTTTTCTTTAAAGGAGAAtggtccagGCAGGT			328	854	131	1023		0		535.088	9.06363	1.86496	0.518242	0.000319903	0.00527609	3.59863	21	2348
	CDS2.GTAGC9VX	CDS2	PI3K_HS	tgctgttgacagtgagcgATAGCTGCTGTGTTGTGTATATtagtgaagccacagatgtaATATACACAACACAGCAGCTACtgccgaagagcgctcttctatcACCCATGTAGCTGCTGTGTTGTGTATATATTACTtggtccagGCAGGT			668	105	367	199		0		350.347	8.45264	-2.08206	0.580629	0.000335956	0.00550098	-3.58587	2251	118
	STK11.CCAAC1VX	STK11	PI3K_HS	tgctgttgacagtgagcgACAACGTGAAGAAGGAAATTCAtagtgaagccacagatgtaTGAATTTCCTTCTTCACGTTGGtgccgaagagcgctcttctatcGGGAGGCCAACGTGAAGAAGGAAATTCAACTACTtggtccagGCAGGT			5562	2084	2216	961		0		2585.81	11.3364	-1.61652	0.451815	0.000346447	0.00563224	-3.57784	2250	119
	RRAS2.ACAGG13VX	RRAS2	PI3K_HS	tgctgttgacagtgagcgCCAGGTTGTGAAATAATTTTTAtagtgaagccacagatgtaTAAAAATTATTTCACAACCTGTtgccgaagagcgctcttctatcGAAGCTACAGGTTGTGAAATAATTTTTAACTTTTtggtccagGCAGGT			501	1201	87	746		0		542.972	9.08473	1.86922	0.523015	0.000351655	0.00567635	3.57394	22	2347
	BECN1.TGAGG1VX	BECN1	APOPTOSIS_HS	tgctgttgacagtgagcgCGAGGATGACAGTGAACAGTTAtagtgaagccacagatgtaTAACTGTTCACTGTCATCCTCAtgccgaagagcgctcttctatcAATGAATGAGGATGACAGTGAACAGTTACAGATGtggtccagGCAGGT			347	116	716	147		0		458.132	8.83962	-2.2439	0.62827	0.000354864	0.00568781	-3.57156	2249	120
	TNFRSF4.CTCTG1VX	TNFRSF4	APOPTOSIS_HS	tgctgttgacagtgagcgATCTGCTTACGTATGCCATGCAtagtgaagccacagatgtaTGCATGGCATACGTAAGCAGAGtgccgaagagcgctcttctatcCCGGCTCTCTGCTTACGTATGCCATGCATACCTCtggtccagGCAGGT			141	4	31	NaN		0		37.6709	5.23538	-6.09229	1.71236	0.000373936	0.00591027	-3.55783	2248	121
	CDKN1B.ACAGG1	CDKN1B	APOPTOSIS_HS;PI3K_HS	tgctgttgacagtgagcgCCAGGAAAGTGTTATTTTTCAAtagtgaagccacagatgtaTTGAAAAATAACACTTTCCTGTtgccgaagagcgctcttctatcTTATCCACAGGAAAGTGTTATTTTTCAAGGAAGGtggtccagGCAGGT			4461	9464	2138	10661		0		6224.24	12.6037	1.39468	0.391904	0.000372651	0.00591027	3.55873	23	2346
	EIF4G1.TTGGA16VX	EIF4G1	COSMIC_HS	tgctgttgacagtgagcgCTGGAGAGTTGTTCAAACTGAAtagtgaagccacagatgtaTTCAGTTTGAACAACTCTCCAAtgccgaagagcgctcttctatcAGTTTATTGGAGAGTTGTTCAAACTGAAGATGTTtggtccagGCAGGT			104	2	36	NaN		0		33.9241	5.08424	-6.66258	1.88786	0.000416861	0.00654328	-3.52917	2247	122
	EIF4E.GCAGG7V3	EIF4E	PI3K_HS	tgctgttgacagtgagcgACAGGATATTATAAATAGATTAtagtgaagccacagatgtaTAATCTATTTATAATATCCTGCtgccgaagagcgctcttctatcTGTTTAGCAGGATATTATAAATAGATTAAATAGAtggtccagGCAGGT			1968	3458	169	1397		0		1422.75	10.4745	1.61712	0.461184	0.000454122	0.00707932	3.50645	24	2345
	PDGFB.TTCCG2VX	PDGFB	APOPTOSIS_HS	tgctgttgacagtgagcgCTCCGTATTTAAAGTTGTAAAAtagtgaagccacagatgtaTTTTACAACTTTAAATACGGAAtgccgaagagcgctcttctatcTTTATATTCCGTATTTAAAGTTGTAAAAAAAAATtggtccagGCAGGT			1126	2112	414	2872		0		1499.04	10.5498	1.54298	0.441882	0.000479706	0.00742728	3.49184	25	2344
	TNFRSF10B.CAAGG5VX	TNFRSF10B	APOPTOSIS_HS	tgctgttgacagtgagcgAAAGGAAGCACATTGTGTACAAtagtgaagccacagatgtaTTGTACACAATGTGCTTCCTTGtgccgaagagcgctcttctatcTACAAACAAGGAAGCACATTGTGTACAAAATACTtggtccagGCAGGT			275	138	237	2		0		185.185	7.53282	-3.87706	1.11964	0.000534612	0.00822146	-3.46279	2246	123
	TLCD2.CTCTA7M72	CDK4	NOTCH_HS	tgctgttgacagtgagcgATCTACTAAAAATACAAAATTAtagtgaagccacagatgtaTAATTTTGTATTTTTAGTAGAGtgccgaagagcgctcttctatcCCCCATCTCTACTAAAAATACAAAATTAGCCAGGtggtccagGCAGGT			2285	865	619	191		0		873.991	9.77147	-1.84828	0.537498	0.00058456	0.00892925	-3.43868	2245	124
	JAK1.CCAGA5VX	JAK1	PI3K_HS	tgctgttgacagtgagcgACAGAATGTTTAATGCAATCTAtagtgaagccacagatgtaTAGATTGCATTAAACATTCTGGtgccgaagagcgctcttctatcTATGCTCCAGAATGTTTAATGCAATCTAAATTTTtggtccagGCAGGT			10651	5070	1715	458		0		3613.09	11.819	-1.78992	0.522165	0.000608301	0.00916883	-3.42789	2244	125
	PAWR.ACAGA9V2	PAWR	APOPTOSIS_HS	tgctgttgacagtgagcgCCAGATGTTTGTTTTCAAAATAtagtgaagccacagatgtaTATTTTGAAAACAAACATCTGTtgccgaagagcgctcttctatcTAGCAAACAGATGTTTGTTTTCAAAATACTTCTTtggtccagGCAGGT			7498	11607	1343	9664		0		6500.94	12.6664	1.43109	0.417466	0.000607963	0.00916883	3.42804	26	2343
	CXCL10.ATGGA1	CXCL10	COSMIC_HS	tgctgttgacagtgagcgCTGGAGTATATGTCAAGCCATAtagtgaagccacagatgtaTATGGCTTGACATATACTCCATtgccgaagagcgctcttctatcCCCTACATGGAGTATATGTCAAGCCATAATTGTTtggtccagGCAGGT			2698	1003	168	43		0		712.538	9.47682	-1.96462	0.57489	0.000632279	0.00946551	-3.41738	2243	126
	STAT1.AAAGG7VX	STAT1	APOPTOSIS_HS	tgctgttgacagtgagcgCAAGGAAGTAGTTCACAAAATAtagtgaagccacagatgtaTATTTTGTGAACTACTTCCTTTtgccgaagagcgctcttctatcTAAGAGAAAGGAAGTAGTTCACAAAATAATAGAGtggtccagGCAGGT			1503	2351	446	3899		0		1871.47	10.87	1.57791	0.461965	0.000636302	0.00946551	3.41565	27	2342
	PDCD4.AAAAG7VX	PDCD4	APOPTOSIS_HS	tgctgttgacagtgagcgCAAAGACTAGACAGTTAAGTAAtagtgaagccacagatgtaTTACTTAACTGTCTAGTCTTTTtgccgaagagcgctcttctatcGGTCTTAAAAGACTAGACAGTTAAGTAAAAGGTGtggtccagGCAGGT			2780	866	609	326		0		979.269	9.93556	-1.59688	0.468842	0.000659174	0.00973357	-3.40602	2242	127
	PCK1.ATGCA3VX	PCK1	PI3K_HS	tgctgttgacagtgagcgCTGCATAGTTTGTTCAAATTTAtagtgaagccacagatgtaTAAATTTGAACAAACTATGCATtgccgaagagcgctcttctatcCATCCAATGCATAGTTTGTTCAAATTTAAGGTTAtggtccagGCAGGT			541	869	1643	11391		0		3827.37	11.9021	1.43424	0.421498	0.000667151	0.00973357	3.40273	29	2340
	CASP10.AAAGG17VX	CASP10	APOPTOSIS_HS	tgctgttgacagtgagcgCAAGGGTTTCTCTGTTTAGAAAtagtgaagccacagatgtaTTTCTAAACAGAGAAACCCTTTtgccgaagagcgctcttctatcCCCGACAAAGGGTTTCTCTGTTTAGAAACCTGCTtggtccagGCAGGT			1229	2808	439	2270		0		1520.17	10.57	1.47469	0.433166	0.000662977	0.00973357	3.40445	28	2341
	CASP10.ACAGT3V7	CASP10	APOPTOSIS_HS	tgctgttgacagtgagcgCCAGTGAGAAAGTTGTAAATTAtagtgaagccacagatgtaTAATTTACAACTTTCTCACTGTtgccgaagagcgctcttctatcAGCTCTACAGTGAGAAAGTTGTAAATTAGCCTTTtggtccagGCAGGT			6363	2513	570	234		0		1826.16	10.8346	-1.61128	0.474764	0.000689175	0.00999084	-3.39385	2241	128
	CAB39.TAACG10VX	CAB39	PI3K_HS	tgctgttgacagtgagcgCAACGACGAGAAGACCTATTTAtagtgaagccacagatgtaTAAATAGGTCTTCTCGTCGTTAtgccgaagagcgctcttctatcGCAGTTTAACGACGAGAAGACCTATTTAGTTAAAtggtccagGCAGGT			3166	1195	156	45		0		818.6	9.67701	-1.86796	0.553853	0.00074444	0.0107237	-3.37267	2240	129
	TBL1XR1.ACAGC5VX	TBL1XR1	NOTCH_HS	tgctgttgacagtgagcgCCAGCAATAAGATTGTCTCTAAtagtgaagccacagatgtaTTAGAGACAATCTTATTGCTGTtgccgaagagcgctcttctatcCAATAGACAGCAATAAGATTGTCTCTAATTTGAGtggtccagGCAGGT			1728	7760	2088	6891		0		4513.72	12.1401	1.63775	0.487233	0.000775712	0.0111039	3.36132	30	2339
	CASP6.TCAGG8VX	CASP6	APOPTOSIS_HS	tgctgttgacagtgagcgCCAGGAAATTAGATAAATAAAAtagtgaagccacagatgtaTTTTATTTATCTAATTTCCTGAtgccgaagagcgctcttctatcAAATCCTCAGGAAATTAGATAAATAAAAATTTATtggtccagGCAGGT			2011	2713	281	3463		0		1837.4	10.8435	1.71558	0.512723	0.000819802	0.0116617	3.34602	31	2338
	FOCAD.TCACC8VX	FOCAD	ONCOTEST_HS	tgctgttgacagtgagcgCCACCTCCTTGTTGAAGACAAAtagtgaagccacagatgtaTTTGTCTTCAACAAGGAGGTGAtgccgaagagcgctcttctatcGCTGGCTCACCTCCTTGTTGAAGACAAAGGACAAtggtccagGCAGGT			420	32	184	106		0		186.256	7.54114	-2.5495	0.765708	0.000869717	0.0122949	-3.3296	2239	130
	SOCS4.TAGGG19VX	SOCS4	PI3K_HS	tgctgttgacagtgagcgCAGGGATGTTAAAAGTAACAAAtagtgaagccacagatgtaTTTGTTACTTTTAACATCCCTAtgccgaagagcgctcttctatcTACTAATAGGGATGTTAAAAGTAACAAAACCAAGtggtccagGCAGGT			248	7	160	108		0		143.406	7.16396	-3.05832	0.922783	0.000918926	0.0128425	-3.31424	2238	131
	AKT3.GCAAG8VX	AKT3	PI3K_HS	tgctgttgacagtgagcgACAAGTGGAAAATACTATGCTAtagtgaagccacagatgtaTAGCATAGTATTTTCCACTTGCtgccgaagagcgctcttctatcGAGAAGGCAAGTGGAAAATACTATGCTATGAAGAtggtccagGCAGGT			1181	322	684	401		0		675.724	9.40029	-1.62954	0.491716	0.000919737	0.0128425	-3.31399	2237	132
	UBC.TCAAG3	UBC	NOTCH_HS	tgctgttgacagtgagcgCCAAGGCAAAGATCCAAGATAAtagtgaagccacagatgtaTTATCTTGGATCTTTGCCTTGAtgccgaagagcgctcttctatcAGAATGTCAAGGCAAAGATCCAAGATAAGGAAGGtggtccagGCAGGT			51	NaN	63	7		0		39.9967	5.32181	-5.41137	1.63698	0.000947371	0.0131348	-3.30571	2236	133
	HSP90AA1.TTACC3VX	HSP90AA1	APOPTOSIS_HS;ONCOTEST_HS;PI3K_HS	tgctgttgacagtgagcgCTACCTGTTCAGTACTCTACAAtagtgaagccacagatgtaTTGTAGAGTACTGAACAGGTAAtgccgaagagcgctcttctatcGATGACTTACCTGTTCAGTACTCTACAATTCCTCtggtccagGCAGGT			16734	4738	6293	5637		0		7961.05	12.9587	-1.29657	0.392501	0.000955336	0.0131348	-3.30336	2235	134
	SMN2.CTGTG2M2	SMN2	APOPTOSIS_HS	tgctgttgacagtgagcgATGTGAAGTAGCTAATAATATAtagtgaagccacagatgtaTATATTATTAGCTACTTCACAGtgccgaagagcgctcttctatcCCCAATCTGTGAAGTAGCTAATAATATAGAACAAtggtccagGCAGGT			1040	311	72	11		0		261.6	8.03122	-2.43436	0.73771	0.000967236	0.0131348	-3.29989	2234	135
	CRKL.ACACA5	CRKL	PI3K_HS	tgctgttgacagtgagcgCCACAGCAGACCTAGAAATGTAtagtgaagccacagatgtaTACATTTCTAGGTCTGCTGTGTtgccgaagagcgctcttctatcTAGTGAACACAGCAGACCTAGAAATGTAGCAGCAtggtccagGCAGGT			464	96	199	60		0		201.97	7.658	-2.30444	0.698806	0.000974847	0.0131348	-3.29769	2233	136
	CDKN1B.AACCG1	CDKN1B	APOPTOSIS_HS;PI3K_HS	tgctgttgacagtgagcgCACCGACGATTCTTCTACTCAAtagtgaagccacagatgtaTTGAGTAGAAGAATCGTCGGTTtgccgaagagcgctcttctatcACCTGCAACCGACGATTCTTCTACTCAAAACAAAtggtccagGCAGGT			416	150	245	21		0		218.012	7.76826	-2.76898	0.83974	0.000975743	0.0131348	-3.29743	2232	137
	WDR12.TAAGA5	WDR12	NOTCH_HS	tgctgttgacagtgagcgCAAGATAGGTTGTGTTTATAAAtagtgaagccacagatgtaTTTATAAACACAACCTATCTTAtgccgaagagcgctcttctatcTTATAATAAGATAGGTTGTGTTTATAAAATACAAtggtccagGCAGGT			961	352	537	149		0		515.266	9.00917	-1.95034	0.591747	0.000981072	0.0131348	-3.2959	2231	138
	FOXQ1.TCCAG8	FOXQ1	PI3K_HS	tgctgttgacagtgagcgCCCAGAGGAAGATGAATTTTTAtagtgaagccacagatgtaTAAAAATTCATCTTCCTCTGGAtgccgaagagcgctcttctatcTTTGAATCCAGAGGAAGATGAATTTTTAAAATCTtggtccagGCAGGT			26	85	325	1785		0		612.883	9.25947	1.75094	0.530931	0.000974212	0.0131348	3.29787	32	2337
	RIPK1.ACAGC7V4	RIPK1	APOPTOSIS_HS	tgctgttgacagtgagcgCCAGCACAAATACGAACTTCAAtagtgaagccacagatgtaTTGAAGTTCGTATTTGTGCTGTtgccgaagagcgctcttctatcTACTAGACAGCACAAATACGAACTTCAAAGAAGAtggtccagGCAGGT			298	40	495	366		0		382.137	8.57795	-1.95479	0.596646	0.00105176	0.0139988	-3.2763	2230	139
	NOS3.CACCA2VX	NOS3	PI3K_HS	tgctgttgacagtgagcgAACCAGGAAGAAGACCTTTAAAtagtgaagccacagatgtaTTTAAAGGTCTTCTTCCTGGTGtgccgaagagcgctcttctatcCGGCATCACCAGGAAGAAGACCTTTAAAGAAGTGtggtccagGCAGGT			712	2227	302	1291		0		1018.37	9.99204	1.56587	0.4805	0.00111869	0.0148031	3.25884	33	2336
	EZH2.TCAGG8VX	EZH2	APOPTOSIS_HS;COSMIC_HS	tgctgttgacagtgagcgCCAGGATGGTACTTTCATTGAAtagtgaagccacagatgtaTTCAATGAAAGTACCATCCTGAtgccgaagagcgctcttctatcTTTAGATCAGGATGGTACTTTCATTGAAGAACTAtggtccagGCAGGT			2066	893	614	165		0		836.808	9.70875	-1.85044	0.56908	0.00114747	0.0150094	-3.25163	2229	140
	GNAS.ACAGC5VX	GNAS	COSMIC_HS	tgctgttgacagtgagcgCCAGCAGCAGCAAACAAATAAAtagtgaagccacagatgtaTTTATTTGTTTGCTGCTGCTGTtgccgaagagcgctcttctatcAATAAAACAGCAGCAGCAAACAAATAAAATGAAAtggtccagGCAGGT			1040	2832	53	266		0		821.051	9.68133	1.59035	0.488866	0.00114139	0.0150094	3.25314	34	2335
	WDR12.ATCAG5	WDR12	NOTCH_HS	tgctgttgacagtgagcgCTCAGAAGAAGTTGTGGAAATAtagtgaagccacagatgtaTATTTCCACAACTTCTTCTGATtgccgaagagcgctcttctatcCATCTCATCAGAAGAAGTTGTGGAAATAGAATACtggtccagGCAGGT			835	150	138	64		0		242.099	7.91945	-2.09973	0.646245	0.00115762	0.0150557	-3.24912	2228	141
	ABL1.CAGTG1VX	ABL1	COSMIC_HS	tgctgttgacagtgagcgAAGTGCATTTTGTTTCTGTATAtagtgaagccacagatgtaTATACAGAAACAAAATGCACTGtgccgaagagcgctcttctatcGGGGTCCAGTGCATTTTGTTTCTGTATATGATTCtggtccagGCAGGT			1109	2675	486	2202		0		1480.86	10.5322	1.41885	0.439392	0.00124168	0.0160571	3.22913	35	2334
	PLGLB1.TTCAA5M11	PIK3C2B	PI3K_HS	tgctgttgacagtgagcgCTCAAGCGATTCTCCTACCTCAtagtgaagccacagatgtaTGAGGTAGGAGAATCGCTTGAAtgccgaagagcgctcttctatcTCCGGGTTCAAGCGATTCTCCTACCTCAGCCTCCtggtccagGCAGGT			100	4	94	24		0		67.5035	6.07689	-3.56072	1.1101	0.00133863	0.0171577	-3.20757	2227	142
	CHD2.TCAGA8VX	CHD2	APOPTOSIS_HS	tgctgttgacagtgagcgCCAGATAGTAGAAAGAGTAATAtagtgaagccacagatgtaTATTACTCTTTCTACTATCTGAtgccgaagagcgctcttctatcACAGTATCAGATAGTAGAAAGAGTAATAGCTGTGtggtccagGCAGGT			978	295	1398	957		0		1118.33	10.1271	-1.44543	0.45073	0.00134186	0.0171577	-3.20687	2226	143
	GZMB.CACCA1	GZMB	APOPTOSIS_HS	tgctgttgacagtgagcgAACCAAAGTCTCAAGCTTTGTAtagtgaagccacagatgtaTACAAAGCTTGAGACTTTGGTGtgccgaagagcgctcttctatcAGCCTGCACCAAAGTCTCAAGCTTTGTACACTGGtggtccagGCAGGT			285	74	856	532		0		601.372	9.23211	-1.62399	0.508474	0.00140385	0.0178501	-3.19386	2225	144
	PRKCZ.ACAGA2VX	PRKCZ	PI3K_HS	tgctgttgacagtgagcgCCAGATGGAATTGCTTACATTTtagtgaagccacagatgtaAAATGTAAGCAATTCCATCTGTtgccgaagagcgctcttctatcGAGGAGACAGATGGAATTGCTTACATTTCCTCATtggtccagGCAGGT			3784	1567	2353	1202		0		2330.19	11.1862	-1.42693	0.449101	0.00148656	0.0187967	-3.17729	2224	145
	EGF.TCAGT10V10	EGF	APOPTOSIS_HS	tgctgttgacagtgagcgCCAGTTACAAGATTGTAAGTAAtagtgaagccacagatgtaTTACTTACAATCTTGTAACTGAtgccgaagagcgctcttctatcGTATTTTCAGTTACAAGATTGTAAGTAAATTGCCtggtccagGCAGGT			6286	2302	1883	1250		0		2652.19	11.373	-1.32655	0.417956	0.00150403	0.0189125	-3.17391	2223	146
	COL6A3.CTCAG8VX	COL6A3	COSMIC_HS	tgctgttgacagtgagcgATCAGTACAGCGATGATGTCAAtagtgaagccacagatgtaTTGACATCATCGCTGTACTGAGtgccgaagagcgctcttctatcCGGTGGCTCAGTACAGCGATGATGTCAAGGTGGAtggtccagGCAGGT			302	982	NaN	24		0		250.093	7.96632	2.83423	0.894305	0.00152858	0.0191157	3.1692	36	2333
	MYD88.TACGC1VX	MYD88	APOPTOSIS_HS	tgctgttgacagtgagcgCACGCATTAAAATAATTTCAAAtagtgaagccacagatgtaTTTGAAATTATTTTAATGCGTAtgccgaagagcgctcttctatcGTTTTGTACGCATTAAAATAATTTCAAAGATATCtggtccagGCAGGT			4329	6329	1104	7371		0		4273.62	12.0612	1.33584	0.422382	0.00156346	0.019445	3.16264	37	2332
	SHC4.TTAGG10V3	SHC4	PI3K_HS	tgctgttgacagtgagcgCTAGGACACAAAGATAATTTAAtagtgaagccacagatgtaTTAAATTATCTTTGTGTCCTAAtgccgaagagcgctcttctatcTTTGTATTAGGACACAAAGATAATTTAAACTTTGtggtccagGCAGGT			2017	3616	816	4219		0		2461.84	11.2655	1.29913	0.412673	0.00164349	0.0203292	3.14808	38	2331
	PRUNE2.ACACG16VX	PRUNE2	APOPTOSIS_HS	tgctgttgacagtgagcgCCACGACCTTTTATAAGTTCAAtagtgaagccacagatgtaTTGAACTTATAAAAGGTCGTGTtgccgaagagcgctcttctatcGCTGTGACACGACCTTTTATAAGTTCAAAATTCAtggtccagGCAGGT			2570	808	823	561		0		1095.37	10.0972	-1.41762	0.452222	0.00171984	0.0211587	-3.13478	2222	147
	TYMS.GCCAG4	TYMS	APOPTOSIS_HS	tgctgttgacagtgagcgACCAGTTCTTTCCATAATAAAAtagtgaagccacagatgtaTTTTATTATGGAAAGAACTGGCtgccgaagagcgctcttctatcAACTGTGCCAGTTCTTTCCATAATAAAAGGCTTTtggtccagGCAGGT			2079	3297	54	445		0		1120.17	10.1295	1.52531	0.487118	0.00174031	0.0212954	3.13131	39	2330
	TNFRSF10B.GAAGC7VX	TNFRSF10B	APOPTOSIS_HS	tgctgttgacagtgagcgAAAGCACATTGTGTACAAAATAtagtgaagccacagatgtaTATTTTGTACACAATGTGCTTCtgccgaagagcgctcttctatcAACAAGGAAGCACATTGTGTACAAAATACTTATGtggtccagGCAGGT			2706	3542	583	5257		0		2694.9	11.396	1.4716	0.470521	0.00176244	0.0213368	3.12759	41	2328
	MAP2K4.TTCGC1VX	MAP2K4	APOPTOSIS_HS	tgctgttgacagtgagcgCTCGCTAGTGTTTAAAAGGCTAtagtgaagccacagatgtaTAGCCTTTTAAACACTAGCGAAtgccgaagagcgctcttctatcCTCATATTCGCTAGTGTTTAAAAGGCTAAGAATAtggtccagGCAGGT			692	1654	447	2039		0		1152.37	10.1704	1.41676	0.452879	0.00175791	0.0213368	3.12835	40	2329
	MDM2.GAAGG22V5	MDM2	APOPTOSIS_HS;PI3K_HS	tgctgttgacagtgagcgAAAGGTGTTCAGAAGTAACAAAtagtgaagccacagatgtaTTTGTTACTTCTGAACACCTTCtgccgaagagcgctcttctatcCACTTGGAAGGTGTTCAGAAGTAACAAATTATAAtggtccagGCAGGT			5866	1257	1609	1694		0		2353.14	11.2004	-1.38126	0.442578	0.00180268	0.0217085	-3.12095	2221	148
	MAPK8.TCAGA17VX	MAPK8	APOPTOSIS_HS;PI3K_HS	tgctgttgacagtgagcgCCAGATGGAGCTAGATCATGAAtagtgaagccacagatgtaTTCATGATCTAGCTCCATCTGAtgccgaagagcgctcttctatcAGTGATTCAGATGGAGCTAGATCATGAAAGAATGtggtccagGCAGGT			2258	873	272	102		0		682.49	9.41466	-1.68564	0.542121	0.00187504	0.0223209	-3.10934	2220	149
	TLE3.GCGGA4VX	TLE3	NOTCH_HS	tgctgttgacagtgagcgACGGATGACAAATACATTGTAAtagtgaagccacagatgtaTTACAATGTATTTGTCATCCGCtgccgaagagcgctcttctatcATTTCAGCGGATGACAAATACATTGTAACAGGCTtggtccagGCAGGT			4474	1642	600	358		0		1402.08	10.4534	-1.39948	0.450265	0.00188272	0.0223209	-3.10814	2219	150
	LMTK2.TCAGT11	LMTK2	ONCOTEST_HS	tgctgttgacagtgagcgCCAGTGGCATTCTCTAGATAATtagtgaagccacagatgtaATTATCTAGAGAATGCCACTGAtgccgaagagcgctcttctatcACTAAATCAGTGGCATTCTCTAGATAATGTGGGGtggtccagGCAGGT			376	106	699	393		0		512.412	9.00116	-1.63833	0.527116	0.00188296	0.0223209	-3.1081	2218	151
	TNFRSF11A.ATAGC5VX	TNFRSF11A	APOPTOSIS_HS	tgctgttgacagtgagcgCTAGCTGGAATGAAGAAGATAAtagtgaagccacagatgtaTTATCTTCTTCATTCCAGCTATtgccgaagagcgctcttctatcACTTGGATAGCTGGAATGAAGAAGATAAATGCTTtggtccagGCAGGT			884	74	423	469		0		470.519	8.87811	-2.00784	0.646621	0.00190195	0.0224293	-3.10513	2217	152
	HK2.TTAGG4VX	HK2	PI3K_HS	tgctgttgacagtgagcgCTAGGTACTATCTGTGAAGTTAtagtgaagccacagatgtaTAACTTCACAGATAGTACCTAAtgccgaagagcgctcttctatcTGAAGATTAGGTACTATCTGTGAAGTTACACTTTtggtccagGCAGGT			1374	413	1064	759		0		994.41	9.9577	-1.41777	0.45734	0.0019349	0.0224686	-3.10005	2216	153
	CDKN1A.AACAA5VX	CDKN1A	APOPTOSIS_HS;PI3K_HS	tgctgttgacagtgagcgCACAAGGAGTCAGACATTTTAAtagtgaagccacagatgtaTTAAAATGTCTGACTCCTTGTTtgccgaagagcgctcttctatcCAGCGGAACAAGGAGTCAGACATTTTAAGATGGTtggtccagGCAGGT			5074	7914	1293	7225		0		4763.38	12.2178	1.25442	0.404516	0.00192848	0.0224686	3.10103	43	2326
	CDKN1A.CTCAG2VX	CDKN1A	APOPTOSIS_HS;PI3K_HS	tgctgttgacagtgagcgATCAGTTTGTGTGTCTTAATTAtagtgaagccacagatgtaTAATTAAGACACACAAACTGAGtgccgaagagcgctcttctatcCTTAGTCTCAGTTTGTGTGTCTTAATTATTATTTtggtccagGCAGGT			27068	46792	9397	42742		0		28557.8	14.8016	1.18061	0.380646	0.00192475	0.0224686	3.1016	42	2327
	PRUNE2.GTAGC21VX	PRUNE2	APOPTOSIS_HS	tgctgttgacagtgagcgATAGCAATGATATTCAAGACAAtagtgaagccacagatgtaTTGTCTTGAATATCATTGCTACtgccgaagagcgctcttctatcAACTGGGTAGCAATGATATTCAAGACAAAAATGAtggtccagGCAGGT			2882	1053	1005	600		0		1290.32	10.3335	-1.40418	0.453545	0.00196149	0.0225855	-3.096	2215	154
	PIK3C3.TCAAG3	PIK3C3	PI3K_HS	tgctgttgacagtgagcgCCAAGATCAACTTATTCTTCAAtagtgaagccacagatgtaTTGAAGAATAAGTTGATCTTGAtgccgaagagcgctcttctatcTTTACGTCAAGATCAACTTATTCTTCAAATCATTtggtccagGCAGGT			2219	1165	2050	560		0		1703.52	10.7343	-1.70613	0.551163	0.00196482	0.0225855	-3.0955	2214	155
	PPP3CC.TACCT3VX	PPP3CC	APOPTOSIS_HS	tgctgttgacagtgagcgCACCTAGATGTCTATAACAATAtagtgaagccacagatgtaTATTGTTATAGACATCTAGGTAtgccgaagagcgctcttctatcCCCAATTACCTAGATGTCTATAACAATAAAGCTGtggtccagGCAGGT			2185	591	2694	2516		0		2370.09	11.2107	-1.29854	0.420007	0.00199008	0.0227609	-3.09171	2213	156
	GET4.TCACA2	GET4	APOPTOSIS_HS	tgctgttgacagtgagcgCCACAGTTAAATGACAGTTGTAtagtgaagccacagatgtaTACAACTGTCATTTAACTGTGAtgccgaagagcgctcttctatcATTTTTTCACAGTTAAATGACAGTTGTAGATTGAtggtccagGCAGGT			5089	2493	1641	594		0		2227.86	11.1214	-1.55169	0.502364	0.00200979	0.0228354	-3.08878	2212	157
	STAT3.TAAGG11VX	STAT3	APOPTOSIS_HS;NOTCH_HS	tgctgttgacagtgagcgCAAGGAGAATCTAAGCATTTTAtagtgaagccacagatgtaTAAAATGCTTAGATTCTCCTTAtgccgaagagcgctcttctatcAAGGTTTAAGGAGAATCTAAGCATTTTAGACTTTtggtccagGCAGGT			904	101	3106	4208		0		2683.44	11.3899	-1.64884	0.534193	0.00202454	0.0228354	-3.08661	2211	158
	IFNB1.TTCAG1	IFNB1	ONCOTEST_HS	tgctgttgacagtgagcgCTCAGACAAGATTCATCTAGCAtagtgaagccacagatgtaTGCTAGATGAATCTTGTCTGAAtgccgaagagcgctcttctatcGCTATTTTCAGACAAGATTCATCTAGCACTGGCTtggtccagGCAGGT			7260	2969	1234	712		0		2493.77	11.2841	-1.34662	0.436324	0.0020267	0.0228354	-3.08629	2210	159
	FOXN2.CCACA9VX	FOXN2	PI3K_HS	tgctgttgacagtgagcgACACAGTATAAATAATAGATTAtagtgaagccacagatgtaTAATCTATTATTTATACTGTGGtgccgaagagcgctcttctatcCTTTAACCACAGTATAAATAATAGATTATACACAtggtccagGCAGGT			1852	2572	771	5773		0		2583.61	11.3352	1.38152	0.44793	0.00204084	0.0228816	3.08422	44	2325
	PRKAR1A.ATACC4VX	PRKAR1A	PI3K_HS	tgctgttgacagtgagcgCTACCAAAAGATTACAAGACAAtagtgaagccacagatgtaTTGTCTTGTAATCTTTTGGTATtgccgaagagcgctcttctatcAAGGTTATACCAAAAGATTACAAGACAATGGCCGtggtccagGCAGGT			1869	609	876	571		0		974.345	9.92829	-1.4242	0.46224	0.00206246	0.0228984	-3.08109	2209	160
	BCL2L2.AAGCT2VX	BCL2L2	APOPTOSIS_HS	tgctgttgacagtgagcgCAGCTCTATAAATATAAATCTAtagtgaagccacagatgtaTAGATTTATATTTATAGAGCTTtgccgaagagcgctcttctatcAAAAGAAAGCTCTATAAATATAAATCTATATTCCtggtccagGCAGGT			912	1330	11	230		0		470.393	8.87772	2.04128	0.662405	0.00205874	0.0228984	3.08162	45	2324
	PPP2R5A.TCAGC10VX	PPP2R5A	APOPTOSIS_HS	tgctgttgacagtgagcgCCAGCTAGCATATTGTGTTGTAtagtgaagccacagatgtaTACAACACAATATGCTAGCTGAtgccgaagagcgctcttctatcTCATGCTCAGCTAGCATATTGTGTTGTACAGTTCtggtccagGCAGGT			474	90	189	83		0		203.108	7.66611	-2.09863	0.683425	0.00213522	0.0235911	-3.07075	2208	161
	FOXC1.TCACC11	FOXC1	PI3K_HS	tgctgttgacagtgagcgCCACCTGTAAGATATTATTTTAtagtgaagccacagatgtaTAAAATAATATCTTACAGGTGAtgccgaagagcgctcttctatcTGCCTCTCACCTGTAAGATATTATTTTATCCTATtggtccagGCAGGT			5922	7752	678	5298		0		4096.59	12.0002	1.36825	0.446982	0.0022054	0.0242487	3.06108	46	2323
	HK2.TGCAG8VX	HK2	PI3K_HS	tgctgttgacagtgagcgCGCAGTTGATTCTGAATCTGAAtagtgaagccacagatgtaTTCAGATTCAGAATCAACTGCAtgccgaagagcgctcttctatcCAAGAGTGCAGTTGATTCTGAATCTGAAAGCCCGtggtccagGCAGGT			369	44	106	43		0		127.79	6.99763	-2.49293	0.815051	0.00222362	0.0243315	-3.05862	2207	162
	CDC37.GCCAA2	CDC37	PI3K_HS	tgctgttgacagtgagcgACCAAAAGTACCTGTCAGACAAtagtgaagccacagatgtaTTGTCTGACAGGTACTTTTGGCtgccgaagagcgctcttctatcATGACAGCCAAAAGTACCTGTCAGACAACGTCCAtggtccagGCAGGT			719	238	363	130		0		366.248	8.51668	-1.84101	0.603802	0.00229578	0.0249035	-3.04903	2206	163
	FOXK1.GAACG10	FOXK1	PI3K_HS	tgctgttgacagtgagcgAAACGATTATTCTCCTGTAAAAtagtgaagccacagatgtaTTTTACAGGAGAATAATCGTTCtgccgaagagcgctcttctatcTAATCTGAACGATTATTCTCCTGTAAAAATAATTtggtccagGCAGGT			4916	7473	287	1737		0		2827.56	11.4653	1.29049	0.423282	0.00229777	0.0249035	3.04877	47	2322
	INPP1.CAAGG2VX	INPP1	PI3K_HS	tgctgttgacagtgagcgAAAGGTTCAGAAATGTCAGATAtagtgaagccacagatgtaTATCTGACATTTCTGAACCTTGtgccgaagagcgctcttctatcGAAAAGCAAGGTTCAGAAATGTCAGATATCCTCCtggtccagGCAGGT			1324	1732	588	5111		0		2083.18	11.0246	1.44587	0.474584	0.00231437	0.0249645	3.04661	48	2321
	CIAPIN1.TTGGA3VX	CIAPIN1	APOPTOSIS_HS	tgctgttgacagtgagcgCTGGAGAGATTGTGTGGATTTAtagtgaagccacagatgtaTAAATCCACACAATCTCTCCAAtgccgaagagcgctcttctatcAAATATTTGGAGAGATTGTGTGGATTTAAGAGACtggtccagGCAGGT			290	39	133	50		0		129.216	7.01364	-2.45979	0.808596	0.00234971	0.0252261	-3.04205	2205	164
	MSH2.ACAGC11V2	MSH2	APOPTOSIS_HS;ONCOTEST_HS	tgctgttgacagtgagcgCCAGCTAAAAGCTGAAGTAATAtagtgaagccacagatgtaTATTACTTCAGCTTTTAGCTGTtgccgaagagcgctcttctatcGTTAAAACAGCTAAAAGCTGAAGTAATAGCAAAGtggtccagGCAGGT			3432	1237	2905	2179		0		2713.33	11.4058	-1.25058	0.411685	0.00238377	0.0254717	-3.03772	2204	165
	FOXO3.TCCCA11VX	FOXO3	PI3K_HS	tgctgttgacagtgagcgCCCCATATAATCTAGAACTAAAtagtgaagccacagatgtaTTTAGTTCTAGATTATATGGGAtgccgaagagcgctcttctatcCTCATATCCCATATAATCTAGAACTAAATATGGTtggtccagGCAGGT			3583	469	652	801		0		1160.92	10.1811	-1.62591	0.536106	0.00242287	0.0257685	-3.03281	2203	166
	SOS1.GCACG13VX	SOS1	PI3K_HS	tgctgttgacagtgagcgACACGGTTATTTGCTAAAATAAtagtgaagccacagatgtaTTATTTTAGCAAATAACCGTGCtgccgaagagcgctcttctatcTTAGTAGCACGGTTATTTGCTAAAATAATTGTCAtggtccagGCAGGT			5009	8473	954	4620		0		4067.15	11.9898	1.20993	0.399669	0.00246735	0.0259986	3.02732	50	2319
	TNFRSF10D.GTCGG4	TNFRSF10D	APOPTOSIS_HS	tgctgttgacagtgagcgATCGGAAGAAATTCATTTCTTAtagtgaagccacagatgtaTAAGAAATGAATTTCTTCCGACtgccgaagagcgctcttctatcTTTCATGTCGGAAGAAATTCATTTCTTACCTCAAtggtccagGCAGGT			836	1482	114	827		0		684.28	9.41844	1.52994	0.505308	0.00246387	0.0259986	3.02774	49	2320
	WIZ.ACGCG1VX	WIZ	NOTCH_HS	tgctgttgacagtgagcgCCGCGTTTTGTGTAGAGAATAAtagtgaagccacagatgtaTTATTCTCTACACAAAACGCGTtgccgaagagcgctcttctatcTTAAAAACGCGTTTTGTGTAGAGAATAAGGAACGtggtccagGCAGGT			236	561	20	245		0		218.767	7.77325	2.09986	0.695903	0.002549	0.0266125	3.01746	52	2317
	ATCAY.CTCCC5	ATCAY	APOPTOSIS_HS	tgctgttgacagtgagcgATCCCAACACGCTAAATTTCAAtagtgaagccacagatgtaTTGAAATTTAGCGTGTTGGGAGtgccgaagagcgctcttctatcCCTCTCCTCCCAACACGCTAAATTTCAACGGAGCtggtccagGCAGGT			1339	3220	898	3540		0		2150.83	11.0707	1.31581	0.436027	0.00254675	0.0266125	3.01773	51	2318
	YWHAQ.ACAGC6	YWHAQ	APOPTOSIS_HS;PI3K_HS	tgctgttgacagtgagcgCCAGCAGAGTAACATAAAATAAtagtgaagccacagatgtaTTATTTTATGTTACTCTGCTGTtgccgaagagcgctcttctatcTATGTAACAGCAGAGTAACATAAAATAAAAGTACtggtccagGCAGGT			4542	7044	828	4675		0		3660.14	11.8377	1.25745	0.417116	0.00257289	0.0267392	3.01463	53	2316
	EIF4EBP2.TCAGA19	EIF4EBP2	PI3K_HS	tgctgttgacagtgagcgCCAGAATGTTCTTAGAAAAGAAtagtgaagccacagatgtaTTCTTTTCTAAGAACATTCTGAtgccgaagagcgctcttctatcTGATTTTCAGAATGTTCTTAGAAAAGAACTGCATtggtccagGCAGGT			8467	2249	1367	1369		0		2761.1	11.431	-1.26288	0.419388	0.00260187	0.0267983	-3.01124	2202	167
	RPS6KA3.CACAT10VX	RPS6KA3	PI3K_HS	tgctgttgacagtgagcgAACATACCATGAGTAGAGTATAtagtgaagccacagatgtaTATACTCTACTCATGGTATGTGtgccgaagagcgctcttctatcTTAGAGCACATACCATGAGTAGAGTATATGTAAAtggtccagGCAGGT			3393	1420	3228	1960		0		2846.28	11.4749	-1.29534	0.430172	0.00260212	0.0267983	-3.01121	2201	168
	RPA.1281_SI	NaN	PI3K_HS	tgctgttgacagtgagcgCCCGGAAAAATGTTTATTCTTTtagtgaagccacagatgtaAAAGAATAAACATTTTTCCGGTtgccgaagagcgctcttctatcCATCCCACCGGAAAAATGTTTATTCTTTCAGATGtggtccagGCAGGT			5319	916	656	762		0		1513.13	10.5633	-1.47009	0.488574	0.00262167	0.026878	-3.00893	2200	169
	PPP3CA.TAAGC8VX	PPP3CA	APOPTOSIS_HS	tgctgttgacagtgagcgCAAGCTTGTCAATGCACATGTAtagtgaagccacagatgtaTACATGTGCATTGACAAGCTTAtgccgaagagcgctcttctatcTTAACATAAGCTTGTCAATGCACATGTAGATGGTtggtccagGCAGGT			2320	662	393	286		0		752.908	9.55633	-1.44077	0.48009	0.0026906	0.027461	-3.00104	2199	170
	DAXX.CCAAG2V4	DAXX	APOPTOSIS_HS	tgctgttgacagtgagcgACAAGCTCTATGTCTACATCAAtagtgaagccacagatgtaTTGATGTAGACATAGAGCTTGGtgccgaagagcgctcttctatcGGCCAGCCAAGCTCTATGTCTACATCAATGAGCTtggtccagGCAGGT			5480	2181	2362	1582		0		2814.28	11.4586	-1.26027	0.42025	0.00270996	0.0275351	-2.99886	2198	171
	TCF12.TCACA4VX	TCF12	NOTCH_HS	tgctgttgacagtgagcgCCACAGTGATATACATAGTTTAtagtgaagccacagatgtaTAAACTATGTATATCACTGTGAtgccgaagagcgctcttctatcTGCTGGTCACAGTGATATACATAGTTTATTGGGAtggtccagGCAGGT			2005	819	1894	1092		0		1655.25	10.6928	-1.35026	0.45111	0.00276069	0.0278799	-2.9932	2197	172
	BCL2L10.ACACG3VX	BCL2L10	APOPTOSIS_HS	tgctgttgacagtgagcgCCACGATTATTATGAGTTTTAAtagtgaagccacagatgtaTTAAAACTCATAATAATCGTGTtgccgaagagcgctcttctatcCTCTGGACACGATTATTATGAGTTTTAAAACTTTtggtccagGCAGGT			5403	8036	2492	13467		0		6938.52	12.7604	1.19634	0.399799	0.00276839	0.0278799	2.99235	54	2315
	DDIT4.CCCTC2	DDIT4	PI3K_HS	tgctgttgacagtgagcgACCTCAGTACTGTAGCATGAAAtagtgaagccacagatgtaTTTCATGCTACAGTACTGAGGGtgccgaagagcgctcttctatcACATACCCCTCAGTACTGTAGCATGAAACAAAGGtggtccagGCAGGT			3943	1103	983	887		0		1524.74	10.5743	-1.30042	0.434865	0.00278607	0.0279344	-2.99041	2196	173
	NR4A1_TNF	NR4A1	APOPTOSIS_HS	tgctgttgacagtgagcgCAGACATGTAGTTGGAACTGAAtagtgaagccacagatgtaTTCAGTTCCAACTACATGTCTAtgccgaagagcgctcttctatcAAAAAATAGACATGTAGTTGGAACTGAAAAAAAAtggtccagGCAGGT			1671	741	505	166		0		692.559	9.43579	-1.68761	0.565298	0.00283251	0.0280807	-2.98535	2195	174
	YY1.AACGC4	YY1	NOTCH_HS	tgctgttgacagtgagcgCACGCTTTTCACTGGACTTCAAtagtgaagccacagatgtaTTGAAGTCCAGTGAAAAGCGTTtgccgaagagcgctcttctatcGTGGGAAACGCTTTTCACTGGACTTCAATTTGCGtggtccagGCAGGT			661	39	20	13		0		123.444	6.94771	-2.72384	0.912571	0.00283768	0.0280807	-2.9848	2194	175
	BCL2L13.TCCCA7VX	BCL2L13	APOPTOSIS_HS	tgctgttgacagtgagcgCCCCAGAGATGACAAACGAAAAtagtgaagccacagatgtaTTTTCGTTTGTCATCTCTGGGAtgccgaagagcgctcttctatcACCCCCTCCCAGAGATGACAAACGAAAATGTCTCtggtccagGCAGGT			1060	2059	39	256		0		659.69	9.36564	1.51804	0.508497	0.00283252	0.0280807	2.98535	55	2314
	EXOC7.TCAGC2V7	EXOC7	PI3K_HS	tgctgttgacagtgagcgCCAGCAGCAATGTCACCTTGTAtagtgaagccacagatgtaTACAAGGTGACATTGCTGCTGAtgccgaagagcgctcttctatcGGTAACTCAGCAGCAATGTCACCTTGTAGCCTATtggtccagGCAGGT			669	94	177	123		0		238.208	7.89608	-1.98606	0.666406	0.00288009	0.028377	-2.98025	2193	176
	BRAF.TCACC8VX	BRAF	ONCOTEST_HS;PI3K_HS	tgctgttgacagtgagcgCCACCAGCGTTGTAGTACAGAAtagtgaagccacagatgtaTTCTGTACTACAACGCTGGTGAtgccgaagagcgctcttctatcTAAATTTCACCAGCGTTGTAGTACAGAAGTTCCAtggtccagGCAGGT			3083	1179	460	255		0		1000.16	9.96602	-1.42133	0.47801	0.00294495	0.028891	-2.97343	2192	177
	CALM3.CCTGA1	CALM3	PI3K_HS	tgctgttgacagtgagcgACTGATGCATTCATAAGTTGAAtagtgaagccacagatgtaTTCAACTTATGAATGCATCAGGtgccgaagagcgctcttctatcCCAAGGCCTGATGCATTCATAAGTTGAAGCCCTCtggtccagGCAGGT			1990	739	372	182		0		681.58	9.41274	-1.53132	0.51564	0.00298044	0.0291136	-2.96975	2191	178
	LOX.TTAGG26VX	LOX	APOPTOSIS_HS	tgctgttgacagtgagcgCTAGGTTTTTAGTGAAGTTTTAtagtgaagccacagatgtaTAAAACTTCACTAAAAACCTAAtgccgaagagcgctcttctatcTTGGTGTTAGGTTTTTAGTGAAGTTTTAGCTTCTtggtccagGCAGGT			1211	2033	142	921		0		889.7	9.79718	1.41086	0.478152	0.00317101	0.0307116	2.95065	57	2312
	MORF4L2.TCCGT11VX	MORF4L2	APOPTOSIS_HS	tgctgttgacagtgagcgCCCGTTCTGTTTTAAACAGAAAtagtgaagccacagatgtaTTTCTGTTTAAAACAGAACGGAtgccgaagagcgctcttctatcTTGTTTTCCGTTCTGTTTTAAACAGAAAATAAAAtggtccagGCAGGT			779	1663	408	1858		0		1104.79	10.1096	1.33405	0.451939	0.00315878	0.0307116	2.95185	56	2313
	FOXK1.TTAGC19	FOXK1	PI3K_HS	tgctgttgacagtgagcgCTAGCGTGATACTACAATGGAAtagtgaagccacagatgtaTTCCATTGTAGTATCACGCTAAtgccgaagagcgctcttctatcTTTGTTTTAGCGTGATACTACAATGGAAAGACTCtggtccagGCAGGT			968	239	1276	1198		0		1105.49	10.1105	-1.35892	0.461345	0.0032238	0.031	-2.94555	2190	179
	KIF2A.AAAGA9VX	KIF2A	APOPTOSIS_HS	tgctgttgacagtgagcgCAAGAACCAAGATTGTTCTAAAtagtgaagccacagatgtaTTTAGAACAATCTTGGTTCTTTtgccgaagagcgctcttctatcTTCAGGAAAGAACCAAGATTGTTCTAAAGGAATTtggtccagGCAGGT			2491	511	1303	1408		0		1461.2	10.5129	-1.39262	0.472854	0.00322804	0.031	-2.94514	2189	180
	EIF3D.ATGGG7	EIF3D	COSMIC_HS	tgctgttgacagtgagcgCTGGGATCAGAAATCACAGAAAtagtgaagccacagatgtaTTTCTGTGATTTCTGATCCCATtgccgaagagcgctcttctatcGCAGAAATGGGATCAGAAATCACAGAAACCCCGAtggtccagGCAGGT			140	1	155	143		0		131.527	7.03921	-3.39951	1.15578	0.00326811	0.031253	-2.94133	2188	181
	GNA14.AAAGA3	GNA14	PI3K_HS	tgctgttgacagtgagcgCAAGACACAATTCTACAGCTAAtagtgaagccacagatgtaTTAGCTGTAGAATTGTGTCTTTtgccgaagagcgctcttctatcGCTGTCAAAGACACAATTCTACAGCTAAACCTAAtggtccagGCAGGT			548	65	110	67		0		167.626	7.3891	-2.20561	0.750963	0.00331361	0.0313553	-2.93704	2187	182
	PIK3R6.AGGTG1	PIK3R6	PI3K_HS	tgctgttgacagtgagcgCGGTGAAGATCCAAGATTCTAAtagtgaagccacagatgtaTTAGAATCTTGGATCTTCACCTtgccgaagagcgctcttctatcAACTGAAGGTGAAGATCCAAGATTCTAAATTCCCtggtccagGCAGGT			239	37	130	42		0		117.487	6.87635	-2.46761	0.84036	0.00332074	0.0313553	-2.93637	2186	183
	PLCB4.AACCA3VX	PLCB4	PI3K_HS	tgctgttgacagtgagcgCACCATTGATAATACAACTTAAtagtgaagccacagatgtaTTAAGTTGTATTATCAATGGTTtgccgaagagcgctcttctatcGAGTCCAACCATTGATAATACAACTTAAACATGTtggtccagGCAGGT			2810	1040	4084	3251		0		3406.49	11.7341	-1.18875	0.4049	0.0033256	0.0313553	-2.93592	2185	184
	CDS2.TTCGT12VX	CDS2	PI3K_HS	tgctgttgacagtgagcgCTCGTTGTTGTTGTTTGCTTAAtagtgaagccacagatgtaTTAAGCAAACAACAACAACGAAtgccgaagagcgctcttctatcGGACCTTTCGTTGTTGTTGTTTGCTTAAACTGTGtggtccagGCAGGT			2089	694	293	173		0		647.675	9.33913	-1.47802	0.503628	0.00333823	0.0313553	-2.93474	2184	185
	BIRC6.AAAGC23VX	BIRC6	APOPTOSIS_HS	tgctgttgacagtgagcgCAAGCAGCTTGTTCATCATAAAtagtgaagccacagatgtaTTTATGATGAACAAGCTGCTTTtgccgaagagcgctcttctatcAATCAGAAAGCAGCTTGTTCATCATAAACAGCAAtggtccagGCAGGT			5326	1907	1718	1362		0		2371.33	11.2115	-1.2151	0.414163	0.00334768	0.0313553	-2.93387	2183	186
	APEX1.CCCAG1VX	APEX1	APOPTOSIS_HS	tgctgttgacagtgagcgACCAGATATACTGTGCCTTCAAtagtgaagccacagatgtaTTGAAGGCACAGTATATCTGGGtgccgaagagcgctcttctatcAGAAGCCCCAGATATACTGTGCCTTCAAGAGACCtggtccagGCAGGT			2018	683	904	641		0		1042.94	10.0264	-1.33614	0.455937	0.00338371	0.031434	-2.93054	2182	187
	PRKAB1.TAGAA2VX	PRKAB1	PI3K_HS	tgctgttgacagtgagcgCAGAAGCTTTCTGATTTCTAGAtagtgaagccacagatgtaTCTAGAAATCAGAAAGCTTCTAtgccgaagagcgctcttctatcAGAAATTAGAAGCTTTCTGATTTCTAGATGAGGTtggtccagGCAGGT			798	1165	467	3199		0		1363.04	10.4126	1.35374	0.461882	0.00337966	0.031434	2.93091	58	2311
	PPARGC1A.TCAAG3VX	PPARGC1A	PI3K_HS	tgctgttgacagtgagcgCCAAGCTGTTTTTGACGACGAAtagtgaagccacagatgtaTTCGTCGTCAAAAACAGCTTGAtgccgaagagcgctcttctatcTCCCAGTCAAGCTGTTTTTGACGACGAAGCAGACtggtccagGCAGGT			57	193	31	333		0		143.755	7.16746	2.2838	0.780343	0.0034262	0.0316994	2.92666	59	2310
	PTPRF.ACAGC5VX	PTPRF	PI3K_HS	tgctgttgacagtgagcgCCAGCATCATTGCATAATTCTTtagtgaagccacagatgtaAAGAATTATGCAATGATGCTGTtgccgaagagcgctcttctatcAAAACTACAGCATCATTGCATAATTCTTGATGGTtggtccagGCAGGT			10191	3298	5306	5103		0		6048.37	12.5623	-1.14886	0.393508	0.00350554	0.0323021	-2.91953	2181	188
	IFNA10.CTCTG3	IFNA10	ONCOTEST_HS	tgctgttgacagtgagcgATCTGTTCATCTTTTGTTTAAAtagtgaagccacagatgtaTTTAAACAAAAGATGAACAGAGtgccgaagagcgctcttctatcTGATGTCTCTGTTCATCTTTTGTTTAAATATTTAtggtccagGCAGGT			4789	6769	549	3309		0		3175.86	11.6329	1.2366	0.424016	0.00354082	0.0324956	2.91641	60	2309
	BCLAF1.TCAAG13V6	BCLAF1	APOPTOSIS_HS	tgctgttgacagtgagcgCCAAGATCAAGATCTCATTCTAtagtgaagccacagatgtaTAGAATGAGATCTTGATCTTGAtgccgaagagcgctcttctatcTCTCGATCAAGATCAAGATCTCATTCTAGAAAGAtggtccagGCAGGT			1387	482	1144	804		0		1059.81	10.0496	-1.32403	0.456155	0.00370084	0.0338277	-2.9026	2180	189
	FOXR2.TAAGG6	FOXR2	PI3K_HS	tgctgttgacagtgagcgCAAGGATGAAGATAATGCAAGAtagtgaagccacagatgtaTCTTGCATTATCTTCATCCTTAtgccgaagagcgctcttctatcCAGCCTTAAGGATGAAGATAATGCAAGACCTCGCtggtccagGCAGGT			3358	1359	1521	981		0		1767.35	10.7874	-1.27521	0.439616	0.003723	0.0338564	-2.90073	2179	190
	PPP1R1B.CTGCA2VX	PPP1R1B	APOPTOSIS_HS	tgctgttgacagtgagcgATGCAGTCTATCAGCAATTTGAtagtgaagccacagatgtaTCAAATTGCTGATAGACTGCAGtgccgaagagcgctcttctatcTCTCACCTGCAGTCTATCAGCAATTTGAATGAGAtggtccagGCAGGT			1316	2326	29	200		0		734.671	9.52095	1.47391	0.508276	0.00373372	0.0338564	2.89982	61	2308
	EFCAB7.TAACG8V4	EFCAB7	COSMIC_HS	tgctgttgacagtgagcgCAACGTCAGTTATTGAAAACAAtagtgaagccacagatgtaTTGTTTTCAATAACTGACGTTAtgccgaagagcgctcttctatcCCTGGATAACGTCAGTTATTGAAAACAAGTCAGAtggtccagGCAGGT			2502	556	1906	2137		0		1940.25	10.922	-1.30787	0.451511	0.00377183	0.0340563	-2.89664	2178	191
	TMC7.CCCGT8M7	STAT3	APOPTOSIS_HS;NOTCH_HS	tgctgttgacagtgagcgACCGTCTCTACTAAAAGTACAAtagtgaagccacagatgtaTTGTACTTTTAGTAGAGACGGGtgccgaagagcgctcttctatcCAAAACCCCGTCTCTACTAAAAGTACAAAAATTAtggtccagGCAGGT			1027	350	471	248		0		517.459	9.0153	-1.54459	0.533449	0.00378569	0.0340563	-2.89549	2177	192
	HNRNPD.ATGGG1VX	HNRNPD	APOPTOSIS_HS	tgctgttgacagtgagcgCTGGGAAGGTGATTGATCCTAAtagtgaagccacagatgtaTTAGGATCAATCACCTTCCCATtgccgaagagcgctcttctatcAATTGAATGGGAAGGTGATTGATCCTAAAAGGGCtggtccagGCAGGT			1213	510	172	45		0		384.959	8.58856	-1.8692	0.649166	0.00398455	0.0357041	-2.87938	2176	193
	TLE1.CTGGC11V14	TLE1	APOPTOSIS_HS;NOTCH_HS	tgctgttgacagtgagcgATGGCAAGTGAAAAGACAGAAAtagtgaagccacagatgtaTTTCTGTCTTTTCACTTGCCAGtgccgaagagcgctcttctatcGAGAAACTGGCAAGTGAAAAGACAGAAATGCAGAtggtccagGCAGGT			148	8	172	128		0		138.712	7.11595	-2.54173	0.883829	0.00402977	0.0359677	-2.87582	2175	194
	AKAP9.ATGAA30VX	AKAP9	ONCOTEST_HS	tgctgttgacagtgagcgCTGAAGAAGTTCAACAATTACAtagtgaagccacagatgtaTGTAATTGTTGAACTTCTTCATtgccgaagagcgctcttctatcATAAGAATGAAGAAGTTCAACAATTACATATGCAtggtccagGCAGGT			1809	882	1106	435		0		1097.53	10.1	-1.49595	0.523348	0.00425761	0.0377742	-2.85842	2174	195
	SLC24A2.TCAGA34VX	SLC24A2	ONCOTEST_HS	tgctgttgacagtgagcgCCAGATCTATGTCAGTCGAAAAtagtgaagccacagatgtaTTTTCGACTGACATAGATCTGAtgccgaagagcgctcttctatcGTTTTCTCAGATCTATGTCAGTCGAAAATAAAGCtggtccagGCAGGT			1472	2103	336	2250		0		1361.83	10.4113	1.31973	0.461794	0.00426537	0.0377742	2.85784	62	2307
	ZFPM1.TCAGC3	ZFPM1	NOTCH_HS	tgctgttgacagtgagcgCCAGCAACGTCAACAACTACTAtagtgaagccacagatgtaTAGTAGTTGTTGACGTTGCTGAtgccgaagagcgctcttctatcTCACCTTCAGCAACGTCAACAACTACTACGTGCAtggtccagGCAGGT			2134	593	275	212		0		635.217	9.31111	-1.4191	0.49773	0.00435619	0.0384291	-2.85115	2173	196
	PCK1.TCCAA3VX	PCK1	PI3K_HS	tgctgttgacagtgagcgCCCAATGCATAGTTTGTTCAAAtagtgaagccacagatgtaTTTGAACAAACTATGCATTGGAtgccgaagagcgctcttctatcTTCACATCCAATGCATAGTTTGTTCAAATTTAAGtggtccagGCAGGT			5875	1462	1933	2159		0		2665.21	11.38	-1.23061	0.431811	0.00437358	0.0384335	-2.84988	2172	197
	KAT2B.CAACA7V	KAT2B	APOPTOSIS_HS	tgctgttgacagtgagcgAAACAAACTTGTTAGTACATAAtagtgaagccacagatgtaTTATGTACTAACAAGTTTGTTGtgccgaagagcgctcttctatcTACTTACAACAAACTTGTTAGTACATAACCACTAtggtccagGCAGGT			17053	5700	14154	14134		0		14063.4	13.7797	-1.09839	0.385732	0.00440578	0.0385547	-2.84755	2171	198
	PIK3CB.CTCGA12VX	PIK3CB	PI3K_HS	tgctgttgacagtgagcgATCGAAGAAATGTTGAATCCAAtagtgaagccacagatgtaTTGGATTCAACATTTCTTCGAGtgccgaagagcgctcttctatcGATGAACTCGAAGAAATGTTGAATCCAATGGGAAtggtccagGCAGGT			4784	941	981	1178		0		1692.97	10.7253	-1.34875	0.473838	0.00442125	0.0385547	-2.84643	2170	199
	STK38.TCCAT6V4	STK38	NOTCH_HS	tgctgttgacagtgagcgCCCATAGTACTAAGGAAATAAAtagtgaagccacagatgtaTTTATTTCCTTAGTACTATGGAtgccgaagagcgctcttctatcAAAAGTTCCATAGTACTAAGGAAATAAAGCAATAtggtccagGCAGGT			1283	2304	624	2863		0		1661.03	10.6979	1.21435	0.426857	0.004443	0.0385964	2.84487	63	2306
	DAXX.CACCA16VX	DAXX	APOPTOSIS_HS	tgctgttgacagtgagcgAACCATCGTTACTGTCAGAAGAtagtgaagccacagatgtaTCTTCTGACAGTAACGATGGTGtgccgaagagcgctcttctatcTAGTGTCACCATCGTTACTGTCAGAAGAACCCCTtggtccagGCAGGT			2042	467	4303	5142		0		3738.46	11.8682	-1.2396	0.436788	0.00453968	0.0392572	-2.838	2169	200
	RPS6KA1.ACAGG4VX	RPS6KA1	PI3K_HS	tgctgttgacagtgagcgCCAGGGTCTTTTTTCATTTCTTtagtgaagccacagatgtaAAGAAATGAAAAAAGACCCTGTtgccgaagagcgctcttctatcTGAGGGACAGGGTCTTTTTTCATTTCTTCCTCAGtggtccagGCAGGT			604	1293	86	482		0		512.632	9.00178	1.48507	0.523458	0.00455356	0.0392572	2.83703	64	2305
	CRADD.TCACA5V	CRADD	APOPTOSIS_HS	tgctgttgacagtgagcgCCACAGTGGTTCAAAATATATAtagtgaagccacagatgtaTATATATTTTGAACCACTGTGAtgccgaagagcgctcttctatcAGTAAATCACAGTGGTTCAAAATATATATCCATAtggtccagGCAGGT			2714	3514	614	4223		0		2453.39	11.2606	1.26879	0.448103	0.00463358	0.0397963	2.83146	65	2304
	SYNJ2.TCAGT6V7	SYNJ2	PI3K_HS	tgctgttgacagtgagcgCCAGTAGTGAAATCTTACTGTAtagtgaagccacagatgtaTACAGTAAGATTTCACTACTGAtgccgaagagcgctcttctatcAGAAGTTCAGTAGTGAAATCTTACTGTACCGCCTtggtccagGCAGGT			6640	14594	2709	9318		0		7541.45	12.8806	1.15256	0.407388	0.00466735	0.0399357	2.82914	66	2303
	DYNLL1.TCGGT1VX	DYNLL1	APOPTOSIS_HS	tgctgttgacagtgagcgCCGGTAGTTATGTGACACATGAtagtgaagccacagatgtaTCATGTGTCACATAACTACCGAtgccgaagagcgctcttctatcGGAACTTCGGTAGTTATGTGACACATGAAACCAAtggtccagGCAGGT			890	101	134	123		0		253.265	7.9845	-1.94248	0.689894	0.00486839	0.0414998	-2.81562	2168	201
	CAPN1.TCAAG1VX	CAPN1	APOPTOSIS_HS	tgctgttgacagtgagcgCCAAGCTCAACAAGAAGCTGTAtagtgaagccacagatgtaTACAGCTTCTTGTTGAGCTTGAtgccgaagagcgctcttctatcCAGGCTTCAAGCTCAACAAGAAGCTGTACGAGCTtggtccagGCAGGT			2066	573	102	71		0		502.885	8.97409	-1.49287	0.530872	0.00492177	0.0417983	-2.81211	2167	202
	BNIPL.TCAGT1V2	BNIPL	APOPTOSIS_HS	tgctgttgacagtgagcgCCAGTTCCAAATTCACACGAAAtagtgaagccacagatgtaTTTCGTGTGAATTTGGAACTGAtgccgaagagcgctcttctatcCCTTCATCAGTTCCAAATTCACACGAAAAATCCGtggtccagGCAGGT			598	960	265	1663		0		818.967	9.67766	1.35828	0.483957	0.00500659	0.0423606	2.80661	67	2302
	EIF4EBP2.CCAGG5	EIF4EBP2	PI3K_HS	tgctgttgacagtgagcgACAGGAGTAGTAGAAAATAATAtagtgaagccacagatgtaTATTATTTTCTACTACTCCTGGtgccgaagagcgctcttctatcCAATTCCCAGGAGTAGTAGAAAATAATATGCCTGtggtccagGCAGGT			4653	6862	944	4794		0		3725.75	11.8633	1.1449	0.408483	0.00506586	0.0427033	2.80282	68	2301
	DGKI.TAGTT8V	DGKI	PI3K_HS	tgctgttgacagtgagcgCAGTTAGAATTGTAACATCTAAtagtgaagccacagatgtaTTAGATGTTACAATTCTAACTAtgccgaagagcgctcttctatcGTCAGATAGTTAGAATTGTAACATCTAAACCTGCtggtccagGCAGGT			1885	574	1861	1777		0		1738.46	10.7636	-1.19746	0.428095	0.00515521	0.0432961	-2.79717	2166	203
	LOX.GCACA3VX	LOX	APOPTOSIS_HS	tgctgttgacagtgagcgACACAAGCTTACCAGTAGACAAtagtgaagccacagatgtaTTGTCTACTGGTAAGCTTGTGCtgccgaagagcgctcttctatcACCAGGGCACAAGCTTACCAGTAGACAATACAGAtggtccagGCAGGT			324	107	33	NaN		0		87.7874	6.45594	-3.6668	1.31239	0.00520617	0.0435634	-2.79399	2165	204
	FOXI1.CCAGG2V2	FOXI1	PI3K_HS	tgctgttgacagtgagcgACAGGGTTATATAAACTAGTAAtagtgaagccacagatgtaTTACTAGTTTATATAACCCTGGtgccgaagagcgctcttctatcACATTTCCAGGGTTATATAAACTAGTAAATGGCAtggtccagGCAGGT			3653	915	1127	1218		0		1591.95	10.6366	-1.24984	0.447706	0.00524387	0.0437181	-2.79166	2164	205
	AKAP17A.GTCCT2	AKAP17A	COSMIC_HS	tgctgttgacagtgagcgATCCTTTAAGATCAAAACTCAAtagtgaagccacagatgtaTTGAGTTTTGATCTTAAAGGACtgccgaagagcgctcttctatcGTACAAGTCCTTTAAGATCAAAACTCAAACGGGCtggtccagGCAGGT			83	382	21	154		0		137.31	7.1013	2.24244	0.803959	0.00528306	0.0437246	2.78925	70	2299
	SFN.GACCA1	SFN	PI3K_HS	tgctgttgacagtgagcgAACCATGTTTCCTCTCAATAAAtagtgaagccacagatgtaTTTATTGAGAGGAAACATGGTCtgccgaagagcgctcttctatcGGGTGTGACCATGTTTCCTCTCAATAAAGTTCCCtggtccagGCAGGT			3816	5213	2124	11543		0		5478.22	12.4195	1.13909	0.408315	0.00527503	0.0437246	2.78974	69	2300
	MTCP1.TTCCT7	MTCP1	PI3K_HS	tgctgttgacagtgagcgCTCCTGAGTTAAAGTAGTTATAtagtgaagccacagatgtaTATAACTACTTTAACTCAGGAAtgccgaagagcgctcttctatcAAGAATTTCCTGAGTTAAAGTAGTTATAACAGTTtggtccagGCAGGT			2878	1067	932	690		0		1279.27	10.3211	-1.23896	0.444601	0.00532533	0.0439147	-2.78667	2163	206
	CASP10.CACAG14VX	CASP10	APOPTOSIS_HS	tgctgttgacagtgagcgAACAGAGGATTCTACTTTCTTTtagtgaagccacagatgtaAAAGAAAGTAGAATCCTCTGTGtgccgaagagcgctcttctatcGGAGCACACAGAGGATTCTACTTTCTTTAAAACTtggtccagGCAGGT			3205	6244	792	3044		0		2876.54	11.4901	1.14599	0.412083	0.00541949	0.0445298	2.78098	71	2298
	TPTE2.CCACT4M2	TPTE	ONCOTEST_HS	tgctgttgacagtgagcgACACTATCGAGTCTACAATCTAtagtgaagccacagatgtaTAGATTGTAGACTCGATAGTGGtgccgaagagcgctcttctatcTCCAAACCACTATCGAGTCTACAATCTATGCAGTtggtccagGCAGGT			2071	1281	894	209		0		1061.18	10.0515	-1.69379	0.609953	0.00548777	0.0447871	-2.77691	2162	207
	ELAVL2.TCAGG16VX	ELAVL2	ONCOTEST_HS	tgctgttgacagtgagcgCCAGGTTTTGAATGTTTTTGTAtagtgaagccacagatgtaTACAAAAACATTCAAAACCTGAtgccgaagagcgctcttctatcTGATGTTCAGGTTTTGAATGTTTTTGTATCAGTTtggtccagGCAGGT			985	1153	192	2049		0		976.85	9.93199	1.50867	0.543318	0.00549016	0.0447871	2.77677	72	2297
	INSR.GACAG8VX	INSR	PI3K_HS	tgctgttgacagtgagcgAACAGACAGATCTTTCACTGTAtagtgaagccacagatgtaTACAGTGAAAGATCTGTCTGTCtgccgaagagcgctcttctatcCCAACTGACAGACAGATCTTTCACTGTATCCTAGtggtccagGCAGGT			2908	1160	1117	778		0		1413.22	10.4648	-1.23006	0.444852	0.00569054	0.0462559	-2.7651	2161	208
	MAGEA2B.CTCAG3M2	MAGEA2	APOPTOSIS_HS	tgctgttgacagtgagcgATCAGTCTATTATGTAAAATTAtagtgaagccacagatgtaTAATTTTACATAATAGACTGAGtgccgaagagcgctcttctatcTTATACCTCAGTCTATTATGTAAAATTAAAAATAtggtccagGCAGGT			2486	3645	1210	6078		0		3183.67	11.6365	1.13323	0.410698	0.00579305	0.0469217	2.75927	73	2296
	MTOR.TCAGG5VX	MTOR	ONCOTEST_HS;PI3K_HS	tgctgttgacagtgagcgCCAGGCCTATGGTCGAGATTTAtagtgaagccacagatgtaTAAATCTCGACCATAGGCCTGAtgccgaagagcgctcttctatcCTTTAATCAGGCCTATGGTCGAGATTTAATGGAGtggtccagGCAGGT			134	2	38	15		0		43.2103	5.4333	-3.87107	1.40526	0.00587462	0.0474136	-2.7547	2160	209
	NFKBIE.ACCCT1	NFKBIE	APOPTOSIS_HS	tgctgttgacagtgagcgCCCCTGAAACACCGTTGTTTAAtagtgaagccacagatgtaTTAAACAACGGTGTTTCAGGGTtgccgaagagcgctcttctatcTTGAGGACCCTGAAACACCGTTGTTTAAAGACTTtggtccagGCAGGT			54	166	74	510		0		201.734	7.65631	1.89469	0.68916	0.00597282	0.0480358	2.74927	74	2295
	JUN.AAGAG4	JUN	APOPTOSIS_HS	tgctgttgacagtgagcgCAGAGTTAAGAATGTCGATTAAtagtgaagccacagatgtaTTAATCGACATTCTTAACTCTTtgccgaagagcgctcttctatcAGTTGAAAGAGTTAAGAATGTCGATTAAAATCACtggtccagGCAGGT			3008	5328	3705	14225		0		6791.34	12.7295	1.07585	0.392422	0.00611456	0.0490026	2.74157	75	2294
	IRF5.ATGAG3VX	IRF5	APOPTOSIS_HS	tgctgttgacagtgagcgCTGAGCTCATCCTGTTCCAAAAtagtgaagccacagatgtaTTTTGGAACAGGATGAGCTCATtgccgaagagcgctcttctatcTTCTCAATGAGCTCATCCTGTTCCAAAAGGGCCAtggtccagGCAGGT			160	943	103	341		0		347.086	8.43915	1.8429	0.672594	0.00614425	0.0490678	2.73998	76	2293
	HLA_A.AGAGG2	HLA_A	COSMIC_HS	tgctgttgacagtgagcgCGAGGTTGATGAGTTAATTAAAtagtgaagccacagatgtaTTTAATTAACTCATCAACCTCTtgccgaagagcgctcttctatcGCCATGAGAGGTTGATGAGTTAATTAAAGGAGAAtggtccagGCAGGT			1250	2010	225	1259		0		1013.54	9.98519	1.27578	0.467177	0.00631733	0.0502735	2.73084	77	2292
	PDGFB.CACTG1VX	PDGFB	APOPTOSIS_HS	tgctgttgacagtgagcgAACTGTTCACATCATAGATAAAtagtgaagccacagatgtaTTTATCTATGATGTGAACAGTGtgccgaagagcgctcttctatcAGGGAGCACTGTTCACATCATAGATAAAGCTGATtggtccagGCAGGT			10966	4620	2139	1668		0		4070.97	11.9912	-1.1093	0.406531	0.00635828	0.0504232	-2.72871	2159	210
	GRAP2.CTGGT2VX	GRAP2	PI3K_HS	tgctgttgacagtgagcgATGGTAGACTACTACAGGACAAtagtgaagccacagatgtaTTGTCCTGTAGTAGTCTACCAGtgccgaagagcgctcttctatcAATAAGCTGGTAGACTACTACAGGACAAATTCCAtggtccagGCAGGT			262	769	56	295		0		294.133	8.20032	1.67408	0.614538	0.00644713	0.0509502	2.72413	78	2291
	MS4A1.TTGCC10VX	MS4A1	APOPTOSIS_HS	tgctgttgacagtgagcgCTGCCAAGAAGTAGAAGATATAtagtgaagccacagatgtaTATATCTTCTACTTCTTGGCAAtgccgaagagcgctcttctatcCATGCTTTGCCAAGAAGTAGAAGATATATTCTCTtggtccagGCAGGT			1582	2381	536	2770		0		1657.93	10.6952	1.1721	0.433347	0.0068354	0.0538317	2.70476	79	2290
	TUSC1.ATGGC6	TUSC1	ONCOTEST_HS	tgctgttgacagtgagcgCTGGCATAGTCCAAAAGTATTAtagtgaagccacagatgtaTAATACTTTTGGACTATGCCATtgccgaagagcgctcttctatcCTAGTTATGGCATAGTCCAAAAGTATTAAATATTtggtccagGCAGGT			552	779	20	296		0		324.14	8.34047	1.83242	0.6784	0.00691125	0.0542414	2.70109	80	2289
	FOXA1.CCAGG4	FOXA1	PI3K_HS	tgctgttgacagtgagcgACAGGATGTTAGGAACTGTGAAtagtgaagccacagatgtaTTCACAGTTCCTAACATCCTGGtgccgaagagcgctcttctatcGTGGCTCCAGGATGTTAGGAACTGTGAAGATGGAtggtccagGCAGGT			388	162	668	295		0		486.699	8.92689	-1.53042	0.568546	0.0071064	0.0555813	-2.69182	2158	211
	TRIM27.TTGGT3	TRIM27	NOTCH_HS	tgctgttgacagtgagcgCTGGTTAGTTACAGTTATTTTAtagtgaagccacagatgtaTAAAATAACTGTAACTAACCAAtgccgaagagcgctcttctatcTGTGTTTTGGTTAGTTACAGTTATTTTACAATAAtggtccagGCAGGT			5572	7293	537	3396		0		3418.33	11.7391	1.21554	0.452065	0.00716957	0.0558834	2.68886	81	2288
	CALCR.CCAGG10VX	CALCR	ONCOTEST_HS	tgctgttgacagtgagcgACAGGATTTATAAAGCAAATTAtagtgaagccacagatgtaTAATTTGCTTTATAAATCCTGGtgccgaagagcgctcttctatcTAAACTCCAGGATTTATAAAGCAAATTACTCCAAtggtccagGCAGGT			1322	431	641	498		0		722.476	9.49681	-1.29743	0.483247	0.00725707	0.0563724	-2.68481	2157	212
	RIOK2.GCAAG8VX	RIOK2	PI3K_HS	tgctgttgacagtgagcgACAAGATGGTCAGAGAGTTCAAtagtgaagccacagatgtaTTGAACTCTCTGACCATCTTGCtgccgaagagcgctcttctatcCAACAGGCAAGATGGTCAGAGAGTTCAAGGAGGAtggtccagGCAGGT			52	10	59	1		0		38.7709	5.2769	-4.14965	1.54879	0.00737785	0.0571156	-2.67929	2156	213
	HIF1A.TCAAG13VX	HIF1A	APOPTOSIS_HS;PI3K_HS	tgctgttgacagtgagcgCCAAGTTGGAATTGGTAGAAAAtagtgaagccacagatgtaTTTTCTACCAATTCCAACTTGAtgccgaagagcgctcttctatcATGAATTCAAGTTGGAATTGGTAGAAAAACTTTTtggtccagGCAGGT			3524	4588	1438	7937		0		4097.6	12.0006	1.11534	0.417499	0.0075519	0.0582648	2.67147	82	2287
	PRKAR2B.ACAGG7	PRKAR2B	PI3K_HS	tgctgttgacagtgagcgCCAGGTTTCAAATGAATATATAtagtgaagccacagatgtaTATATATTCATTTGAAACCTGTtgccgaagagcgctcttctatcTGGGAAACAGGTTTCAAATGAATATATATACATGtggtccagGCAGGT			2664	3655	525	2889		0		2105.85	11.0402	1.14989	0.431854	0.00775221	0.0596082	2.66268	83	2286
	SYNJ1.GCCCT15V11	SYNJ1	PI3K_HS	tgctgttgacagtgagcgACCCTCTCATACTTGTTAACAAtagtgaagccacagatgtaTTGTTAACAAGTATGAGAGGGCtgccgaagagcgctcttctatcCCACCAGCCCTCTCATACTTGTTAACAATTGGTAtggtccagGCAGGT			1637	521	850	750		0		951.693	9.89435	-1.22304	0.460269	0.00787847	0.0599686	-2.65723	2155	214
	USP7.GCAAG10VX	USP7	NOTCH_HS	tgctgttgacagtgagcgACAAGTGAATTTCACTGATGTTtagtgaagccacagatgtaAACATCAGTGAAATTCACTTGCtgccgaagagcgctcttctatcGAGTCTGCAAGTGAATTTCACTGATGTTGATATTtggtccagGCAGGT			1054	312	638	539		0		665.439	9.37816	-1.30655	0.491864	0.00789989	0.0599686	-2.65632	2154	215
	MAPK1.CACCA10VX	MAPK1	APOPTOSIS_HS;PI3K_HS	tgctgttgacagtgagcgAACCATTCAAGTTCGACATGGAtagtgaagccacagatgtaTCCATGTCGAACTTGAATGGTGtgccgaagagcgctcttctatcCCGAAGCACCATTCAAGTTCGACATGGAATTGGAtggtccagGCAGGT			662	232	190	71		0		258.43	8.01363	-1.76355	0.664208	0.00792802	0.0599686	-2.65512	2153	216
	FOXN4.AAGCA7	FOXN4	PI3K_HS	tgctgttgacagtgagcgCAGCACTGTTGATACTGTGAAAtagtgaagccacagatgtaTTTCACAGTATCAACAGTGCTTtgccgaagagcgctcttctatcACCAGCAAGCACTGTTGATACTGTGAAACATCCCtggtccagGCAGGT			5201	3221	826	272		0		1920.29	10.9071	-1.4457	0.544603	0.00794034	0.0599686	-2.6546	2152	217
	CYCS.CTCAA7	CYCS	APOPTOSIS_HS	tgctgttgacagtgagcgATCAAGCGATTCTCTCACTTCAtagtgaagccacagatgtaTGAAGTGAGAGAATCGCTTGAGtgccgaagagcgctcttctatcCCCAGGCTCAAGCGATTCTCTCACTTCAGCTTCCtggtccagGCAGGT			1309	303	231	200		0		424.523	8.7297	-1.46882	0.553586	0.00797118	0.0599686	-2.65329	2151	218
	DYRK1B.GACAC1VX	DYRK1B	APOPTOSIS_HS	tgctgttgacagtgagcgAACACGGAGATGAAGTACTATAtagtgaagccacagatgtaTATAGTACTTCATCTCCGTGTCtgccgaagagcgctcttctatcCAGCATGACACGGAGATGAAGTACTATATAGTACtggtccagGCAGGT			1226	285	269	235		0		434.842	8.76435	-1.45857	0.550078	0.00801179	0.0599686	-2.65157	2150	219
	SRRT.GAGCG3VX	SRRT	NOTCH_HS	tgctgttgacagtgagcgAAGCGGGATGAGAAGTTGATTAtagtgaagccacagatgtaTAATCAACTTCTCATCCCGCTCtgccgaagagcgctcttctatcAACGTGGAGCGGGATGAGAAGTTGATTAAGGTCTtggtccagGCAGGT			129	6	10	NaN		0		26.0869	4.70525	-5.1042	1.92537	0.00802469	0.0599686	-2.65103	2149	220
	GNGT1.ATCGT3	GNGT1	PI3K_HS	tgctgttgacagtgagcgCTCGTGGGATATTTAAAATAAAtagtgaagccacagatgtaTTTATTTTAAATATCCCACGATtgccgaagagcgctcttctatcTTGGTTATCGTGGGATATTTAAAATAAAACAAAGtggtccagGCAGGT			1508	1985	34	307		0		724.523	9.50089	1.44122	0.543746	0.00803621	0.0599686	2.65054	85	2284
	FOXL2.CTCCC2	FOXL2	PI3K_HS	tgctgttgacagtgagcgATCCCTGCTTTTTGTTTTTCAAtagtgaagccacagatgtaTTGAAAAACAAAAAGCAGGGAGtgccgaagagcgctcttctatcCTCGTCCTCCCTGCTTTTTGTTTTTCAAACCTCCtggtccagGCAGGT			3234	4131	783	4602		0		2832.04	11.4676	1.14618	0.432124	0.00799164	0.0599686	2.65242	84	2285
	PPP2R5A.CTGGA4VX	PPP2R5A	APOPTOSIS_HS	tgctgttgacagtgagcgATGGAGAAAGATACAACACTAAtagtgaagccacagatgtaTTAGTGTTGTATCTTTCTCCAGtgccgaagagcgctcttctatcCAGTTCCTGGAGAAAGATACAACACTAACAGAGCtggtccagGCAGGT			221	66	673	489		0		491.145	8.94	-1.41008	0.532428	0.0080874	0.0601533	-2.6484	2148	221
	GRB2.TCAGT3VX	GRB2	PI3K_HS	tgctgttgacagtgagcgCCAGTGTTTAAATAAAGACCTAtagtgaagccacagatgtaTAGGTCTTTATTTAAACACTGAtgccgaagagcgctcttctatcAAAAAATCAGTGTTTAAATAAAGACCTATGTACTtggtccagGCAGGT			883	93	73	71		0		208.497	7.70389	-1.96408	0.742111	0.00813025	0.0602751	-2.64661	2147	222
	CDKN2A.CCGCT2VX	CDKN2A	APOPTOSIS_HS;ONCOTEST_HS	tgctgttgacagtgagcgACGCTTTCGTAGTTTTCATTTAtagtgaagccacagatgtaTAAATGAAAACTACGAAAGCGGtgccgaagagcgctcttctatcCCCACCCCGCTTTCGTAGTTTTCATTTAGAAAATtggtccagGCAGGT			3158	5631	759	2930		0		2702.39	11.4	1.08507	0.410825	0.00826131	0.0610479	2.6412	86	2283
	NMT2.ACAGG18V2	NMT2	APOPTOSIS_HS	tgctgttgacagtgagcgCCAGGAGAAAGGCTTCAAGAAAtagtgaagccacagatgtaTTTCTTGAAGCCTTTCTCCTGTtgccgaagagcgctcttctatcTTCTTAACAGGAGAAAGGCTTCAAGAAACAAAACtggtccagGCAGGT			453	635	196	1462		0		648.877	9.3418	1.38429	0.525217	0.00839764	0.0618544	2.63565	87	2282
	SMN2.AAGGG10M2	SMN1	APOPTOSIS_HS	tgctgttgacagtgagcgCAGGGTGTTGTAGTTTATAAAAtagtgaagccacagatgtaTTTTATAAACTACAACACCCTTtgccgaagagcgctcttctatcTGTGAGAAGGGTGTTGTAGTTTATAAAAGACTGTtggtccagGCAGGT			1161	89	77	99		0		259.683	8.02061	-1.99091	0.756535	0.00849788	0.0621077	-2.63162	2146	223
	DFFA.TTCCC2VX	DFFA	APOPTOSIS_HS	tgctgttgacagtgagcgCTCCCAAGAGTCCTTTGATGTAtagtgaagccacagatgtaTACATCAAAGGACTCTTGGGAAtgccgaagagcgctcttctatcTTGGATTTCCCAAGAGTCCTTTGATGTAGATGAAtggtccagGCAGGT			396	775	355	1587		0		775.228	9.59848	1.25758	0.477987	0.00851389	0.0621077	2.63098	89	2280
	FOXD4L6.TAGCA6M2	FOXD4L3	COSMIC_HS	tgctgttgacagtgagcgCAGCAGAAGTAATCCATTTTAAtagtgaagccacagatgtaTTAAAATGGATTACTTCTGCTAtgccgaagagcgctcttctatcTATAGATAGCAGAAGTAATCCATTTTAATATGGCtggtccagGCAGGT			500	1306	103	429		0		494.341	8.94936	1.42047	0.539641	0.00848194	0.0621077	2.63226	88	2281
	RB1.ATACG20	RB1	APOPTOSIS_HS;ONCOTEST_HS	tgctgttgacagtgagcgCTACGAAGAAATTTATCTTAAAtagtgaagccacagatgtaTTTAAGATAAATTTCTTCGTATtgccgaagagcgctcttctatcTAAACGATACGAAGAAATTTATCTTAAAAATAAAtggtccagGCAGGT			783	128	431	478		0		471.708	8.88175	-1.53395	0.588915	0.00919546	0.0668654	-2.6047	2145	224
	FAS.CAAGG3VX	FAS	APOPTOSIS_HS	tgctgttgacagtgagcgAAAGGACATTACTAGTGACTCAtagtgaagccacagatgtaTGAGTCACTAGTAATGTCCTTGtgccgaagagcgctcttctatcCATCCTCAAGGACATTACTAGTGACTCAGAAAATtggtccagGCAGGT			1182	446	1045	801		0		972.262	9.9252	-1.20214	0.462053	0.00927555	0.067233	-2.60173	2144	225
	CASP3.TTCTG3VX	CASP3	APOPTOSIS_HS	tgctgttgacagtgagcgCTCTGTTGAAGTTTACAATCAAtagtgaagccacagatgtaTTGATTGTAAACTTCAACAGAAtgccgaagagcgctcttctatcGTTATTTTCTGTTGAAGTTTACAATCAAAGGAAAtggtccagGCAGGT			3136	4746	1232	5338		0		3336.14	11.704	1.04951	0.40385	0.0093563	0.067603	2.59875	90	2279
	PLCB1.CCAGA23V2	PLCB1	PI3K_HS	tgctgttgacagtgagcgACAGAGATAGAATAAAGTTGAAtagtgaagccacagatgtaTTCAACTTTATTCTATCTCTGGtgccgaagagcgctcttctatcTTTAGTCCAGAGATAGAATAAAGTTGAATAACCTtggtccagGCAGGT			2016	560	736	753		0		964.269	9.91329	-1.21469	0.467878	0.00942719	0.0678996	-2.59616	2143	226
	PIK3CG.TAAGC25VX	PIK3CG	ONCOTEST_HS;PI3K_HS	tgctgttgacagtgagcgCAAGCTATTTAGTTCAGTGAAAtagtgaagccacagatgtaTTTCACTGAACTAAATAGCTTAtgccgaagagcgctcttctatcATATCCTAAGCTATTTAGTTCAGTGAAATGGGGAtggtccagGCAGGT			4212	9900	1823	5502		0		4863.64	12.2478	1.10692	0.428864	0.00984995	0.0704984	2.58105	92	2277
	CXCL10.GAAAG4	CXCL10	COSMIC_HS	tgctgttgacagtgagcgAAAAGATCAAAAGGTTAATAAAtagtgaagccacagatgtaTTTATTAACCTTTTGATCTTTCtgccgaagagcgctcttctatcAATGTTGAAAGATCAAAAGGTTAATAAAGTAATTtggtccagGCAGGT			353	1831	132	355		0		572.88	9.16209	1.60458	0.621637	0.00984537	0.0704984	2.58121	91	2278
	SLC2A4.CTCGT1	SLC2A4	PI3K_HS	tgctgttgacagtgagcgATCGTTGCTTTATTAATAGTAAtagtgaagccacagatgtaTTACTATTAATAAAGCAACGAGtgccgaagagcgctcttctatcTTTCTACTCGTTGCTTTATTAATAGTAAATGCTCtggtccagGCAGGT			7427	9833	2317	11174		0		6970.98	12.7671	1.03019	0.399862	0.00998464	0.0710157	2.57636	94	2275
	MEX3D.CAGCT2VX	MEX3D	APOPTOSIS_HS	tgctgttgacagtgagcgAAGCTAAATTACTGATTATATAtagtgaagccacagatgtaTATATAATCAGTAATTTAGCTGtgccgaagagcgctcttctatcCTTACACAGCTAAATTACTGATTATATATTTGCTtggtccagGCAGGT			2624	3060	109	867		0		1286.7	10.3295	1.28606	0.499152	0.00998108	0.0710157	2.57648	93	2276
	HUWE1.GCAGC12VX	HUWE1	APOPTOSIS_HS	tgctgttgacagtgagcgACAGCAGCAGTACAGACTTTAAtagtgaagccacagatgtaTTAAAGTCTGTACTGCTGCTGCtgccgaagagcgctcttctatcATGGGGGCAGCAGCAGTACAGACTTTAAGATGGTtggtccagGCAGGT			418	74	162	110		0		184.756	7.52948	-1.83491	0.713018	0.0100691	0.0713936	-2.57345	2142	227
	BCL2L13.TTCCC6V11	BCL2L13	APOPTOSIS_HS	tgctgttgacagtgagcgCTCCCTTCTAGAGAACATTCTAtagtgaagccacagatgtaTAGAATGTTCTCTAGAAGGGAAtgccgaagagcgctcttctatcTCATCATTCCCTTCTAGAGAACATTCTAGATGAAtggtccagGCAGGT			2448	515	237	268		0		663.723	9.37444	-1.34836	0.524205	0.0101054	0.0714265	-2.5722	2141	228
	HSP90B1.TAAGG9	HSP90B1	PI3K_HS	tgctgttgacagtgagcgCAAGGAAGATGAAGATGATAAAtagtgaagccacagatgtaTTTATCATCTTCATCTTCCTTAtgccgaagagcgctcttctatcACGAATTAAGGAAGATGAAGATGATAAAACAGTTtggtccagGCAGGT			928	396	1298	882		0		1064.38	10.0558	-1.20129	0.467223	0.0101365	0.0714265	-2.57114	2140	229
	YWHAZ.ATCCA7VX	YWHAZ	PI3K_HS	tgctgttgacagtgagcgCTCCAAGCATAATTGTTAAGAAtagtgaagccacagatgtaTTCTTAACAATTATGCTTGGATtgccgaagagcgctcttctatcTGAACAATCCAAGCATAATTGTTAAGAACACGTGtggtccagGCAGGT			5796	9727	1300	4868		0		4668.65	12.1888	1.01919	0.397349	0.0103183	0.0724825	2.56498	95	2274
	APEX1.GACCA4VX	APEX1	APOPTOSIS_HS	tgctgttgacagtgagcgAACCAAATGTTCAGAGAACAAAtagtgaagccacagatgtaTTTGTTCTCTGAACATTTGGTCtgccgaagagcgctcttctatcTCAAGAGACCAAATGTTCAGAGAACAAACTACCAtggtccagGCAGGT			768	136	429	473		0		468.8	8.87283	-1.4812	0.580828	0.0107674	0.0751413	-2.55016	2139	230
	COL1A2.GAAAG3	COL1A2	ONCOTEST_HS	tgctgttgacagtgagcgAAAAGACAATCATTGAATACAAtagtgaagccacagatgtaTTGTATTCAATGATTGTCTTTCtgccgaagagcgctcttctatcAATGGGGAAAGACAATCATTGAATACAAAACAAAtggtccagGCAGGT			14425	5141	1923	2027		0		4697.03	12.1975	-1.0134	0.397531	0.0107958	0.0751413	-2.54924	2138	231
	IL15RA.TACCT3VX	IL15RA	APOPTOSIS_HS	tgctgttgacagtgagcgCACCTTGTATAAACAAAATAAAtagtgaagccacagatgtaTTTATTTTGTTTATACAAGGTAtgccgaagagcgctcttctatcACATTGTACCTTGTATAAACAAAATAAAACATCTtggtccagGCAGGT			3821	6136	859	3428		0		3076.54	11.5871	1.03315	0.405103	0.0107622	0.0751413	2.55033	96	2273
	MDM4.AAAGG10V7	MDM4	APOPTOSIS_HS	tgctgttgacagtgagcgCAAGGAAGACAATTGTTAACTAtagtgaagccacagatgtaTAGTTAACAATTGTCTTCCTTTtgccgaagagcgctcttctatcCTTTTGAAAGGAAGACAATTGTTAACTAGATATTtggtccagGCAGGT			2294	1034	1480	1034		0		1529.75	10.5791	-1.14018	0.447839	0.0108976	0.0755769	-2.54597	2137	232
	PDCD4.GAAGA10VX	PDCD4	APOPTOSIS_HS	tgctgttgacagtgagcgAAAGAATGTACACCAAAATAAAtagtgaagccacagatgtaTTTATTTTGGTGTACATTCTTCtgccgaagagcgctcttctatcGTTCTAGAAGAATGTACACCAAAATAAAACATGTtggtccagGCAGGT			1110	1664	476	2326		0		1303.33	10.348	1.12907	0.443625	0.0109248	0.0755769	2.5451	97	2272
	GNAQ.ATAGC25	GNAQ	ONCOTEST_HS;PI3K_HS	tgctgttgacagtgagcgCTAGCTTGATTGCTCAGAGAAAtagtgaagccacagatgtaTTTCTCTGAGCAATCAAGCTATtgccgaagagcgctcttctatcTCAGCCATAGCTTGATTGCTCAGAGAAATATGCAtggtccagGCAGGT			499	715	275	1680		0		763.315	9.57614	1.25738	0.494828	0.011052	0.0762251	2.54105	98	2271
	PIK3C2A.TAAGA20VX	PIK3C2A	PI3K_HS	tgctgttgacagtgagcgCAAGAACCAAATACTTTAATTAtagtgaagccacagatgtaTAATTAAAGTATTTGGTTCTTAtgccgaagagcgctcttctatcTACCTATAAGAACCAAATACTTTAATTATATTAAtggtccagGCAGGT			973	1103	185	1662		0		867.222	9.76026	1.36143	0.536797	0.011206	0.0770537	2.53621	99	2270
	IRS2.ATACA7	IRS2	APOPTOSIS_HS;PI3K_HS	tgctgttgacagtgagcgCTACACAGATGATAATATGCTAtagtgaagccacagatgtaTAGCATATTATCATCTGTGTATtgccgaagagcgctcttctatcAGCAAAATACACAGATGATAATATGCTAAATTTTtggtccagGCAGGT			14293	7577	5606	3583		0		7319.95	12.8376	-1.08723	0.429207	0.0113053	0.0771062	-2.53312	2136	233
	NOTCH1.TCAGG3	NOTCH1	APOPTOSIS_HS	tgctgttgacagtgagcgCCAGGTTCAGTATTATGTAGTTtagtgaagccacagatgtaAACTACATAATACTGAACCTGAtgccgaagagcgctcttctatcTTTGTTTCAGGTTCAGTATTATGTAGTTGTTCGTtggtccagGCAGGT			2892	1130	4272	4107		0		3736.59	11.8675	-1.01326	0.40055	0.0114169	0.0771062	-2.52967	2135	234
	IFNE.ACAAG2	IFNE	ONCOTEST_HS	tgctgttgacagtgagcgCCAAGTGAATCAAGAAAGTTTAtagtgaagccacagatgtaTAAACTTTCTTGATTCACTTGTtgccgaagagcgctcttctatcGCAAAGACAAGTGAATCAAGAAAGTTTAAAACTCtggtccagGCAGGT			12294	12604	158	1261		0		4827.59	12.2371	1.19682	0.473087	0.0114122	0.0771062	2.52982	103	2266
	BCL6.ATGGC10VX	BCL6	APOPTOSIS_HS	tgctgttgacagtgagcgCTGGCAGAGTTGTAAATATATAtagtgaagccacagatgtaTATATATTTACAACTCTGCCATtgccgaagagcgctcttctatcGAATATATGGCAGAGTTGTAAATATATAAATATAtggtccagGCAGGT			1005	1543	178	988		0		792.907	9.63101	1.23598	0.488552	0.0114099	0.0771062	2.52989	102	2267
	EQTN.GACGC5V2	EQTN	ONCOTEST_HS	tgctgttgacagtgagcgAACGCACTAGATTACTGGATAAtagtgaagccacagatgtaTTATCCAGTAATCTAGTGCGTCtgccgaagagcgctcttctatcTGGGTAGACGCACTAGATTACTGGATAAATCACTtggtccagGCAGGT			876	2184	651	2059		0		1390.64	10.4415	1.1832	0.467442	0.0113668	0.0771062	2.53122	101	2268
	TLE4.TAAGG13VX	TLE4	NOTCH_HS	tgctgttgacagtgagcgCAAGGAAGAGTTTCAGTTTTTAtagtgaagccacagatgtaTAAAAACTGAAACTCTTCCTTAtgccgaagagcgctcttctatcTCGGATTAAGGAAGAGTTTCAGTTTTTACAGGCTtggtccagGCAGGT			1516	1679	493	3737		0		1721.65	10.7496	1.2263	0.484438	0.0113611	0.0771062	2.53139	100	2269
	MKI67.ACAGC72VX	MKI67	APOPTOSIS_HS	tgctgttgacagtgagcgCCAGCTACAGACTCCTAAGGAAtagtgaagccacagatgtaTTCCTTAGGAGTCTGTAGCTGTtgccgaagagcgctcttctatcCAAAAGACAGCTACAGACTCCTAAGGAAAAGGCCtggtccagGCAGGT			273	33	39	13		0		71.0502	6.15077	-2.6254	1.03841	0.0114615	0.0771787	-2.5283	2134	235
	ARID1A.CTGGA4VX	ARID1A	ONCOTEST_HS	tgctgttgacagtgagcgATGGAGAAGTTGTATAGCACTAtagtgaagccacagatgtaTAGTGCTATACAACTTCTCCAGtgccgaagagcgctcttctatcAGCCGCCTGGAGAAGTTGTATAGCACTATGGTGCtggtccagGCAGGT			915	358	520	324		0		543.787	9.0869	-1.32436	0.525774	0.0117726	0.0790398	-2.51889	2133	236
	IRF2.TACGG5V	IRF2	APOPTOSIS_HS	tgctgttgacagtgagcgCACGGTGAACATCATAGTTGTAtagtgaagccacagatgtaTACAACTATGATGTTCACCGTAtgccgaagagcgctcttctatcGGATAGTACGGTGAACATCATAGTTGTAGGACAGtggtccagGCAGGT			1463	986	1226	350		0		1101.72	10.1055	-1.49235	0.594667	0.012088	0.0809182	-2.50957	2132	237
	TLE3.GAGCC1VX	TLE3	NOTCH_HS	tgctgttgacagtgagcgAAGCCAGCATATTCCAGTCTAAtagtgaagccacagatgtaTTAGACTGGAATATGCTGGCTCtgccgaagagcgctcttctatcCTTATGGAGCCAGCATATTCCAGTCTAAAGAATCtggtccagGCAGGT			992	245	155	120		0		307.444	8.26418	-1.50237	0.599688	0.0122361	0.0816698	-2.50526	2131	238
	SOD1.TTGGA1	SOD1	APOPTOSIS_HS	tgctgttgacagtgagcgCTGGAAGATTTGTATAGTTTTAtagtgaagccacagatgtaTAAAACTATACAAATCTTCCAAtgccgaagagcgctcttctatcGATCACTTGGAAGATTTGTATAGTTTTATAAAACtggtccagGCAGGT			997	1376	336	1889		0		1053.9	10.0415	1.16964	0.467259	0.0123079	0.0819086	2.50319	104	2265
	TLE2.AGCGA1VX	TLE2	NOTCH_HS	tgctgttgacagtgagcgCGCGACATTATGTCATGTATTAtagtgaagccacagatgtaTAATACATGACATAATGTCGCTtgccgaagagcgctcttctatcAAATGCAGCGACATTATGTCATGTATTATGAGATtggtccagGCAGGT			1034	554	1125	517		0		940.256	9.87691	-1.31788	0.526774	0.0123565	0.0819921	-2.5018	2130	239
	FOXJ3.CACAG12VX	FOXJ3	PI3K_HS	tgctgttgacagtgagcgAACAGAGTAATGTTCAACAAAAtagtgaagccacagatgtaTTTTGTTGAACATTACTCTGTGtgccgaagagcgctcttctatcTACATTCACAGAGTAATGTTCAACAAAATGTTTGtggtccagGCAGGT			14989	2918	6049	9383		0		8119.67	12.9872	-1.17041	0.46815	0.0124171	0.0821547	-2.50007	2129	240
	PRKCE.ACAGG6V5	PRKCE	APOPTOSIS_HS	tgctgttgacagtgagcgCCAGGTAGATATTAAAGGGCTAtagtgaagccacagatgtaTAGCCCTTTAATATCTACCTGTtgccgaagagcgctcttctatcCTGAATACAGGTAGATATTAAAGGGCTAATAAAAtggtccagGCAGGT			761	452	629	182		0		556.627	9.12057	-1.57208	0.629755	0.0125485	0.0826676	-2.49633	2128	241
	MDM4.GAAGA13V7	MDM4	APOPTOSIS_HS	tgctgttgacagtgagcgAAAGACAATTGTTAACTAGATAtagtgaagccacagatgtaTATCTAGTTAACAATTGTCTTCtgccgaagagcgctcttctatcTGAAAGGAAGACAATTGTTAACTAGATATTTGAGtggtccagGCAGGT			5405	10101	1874	6209		0		5286.49	12.3681	1.00862	0.404124	0.0125672	0.0826676	2.4958	105	2264
	CRIPAK.ATAGG11	CRIPAK	COSMIC_HS	tgctgttgacagtgagcgCTAGGATAAGATAAGATAGATAtagtgaagccacagatgtaTATCTATCTTATCTTATCCTATtgccgaagagcgctcttctatcAGATAGATAGGATAAGATAAGATAGATAGGTGACtggtccagGCAGGT			755	287	856	646		0		745.049	9.54119	-1.2085	0.48486	0.0126859	0.0832076	-2.49247	2127	242
	SF1.ACCAA5VX	SF1	APOPTOSIS_HS	tgctgttgacagtgagcgCCCAAGACACAATGGAACAGAAtagtgaagccacagatgtaTTCTGTTCCATTGTGTCTTGGTtgccgaagagcgctcttctatcGCTGGAACCAAGACACAATGGAACAGAAGACAGTtggtccagGCAGGT			1915	313	69	82		0		413.949	8.69331	-1.51284	0.607347	0.0127418	0.0833346	-2.4909	2126	243
	PIP4K2A.GTCAT7VX	PIP4K2A	PI3K_HS	tgctgttgacagtgagcgATCATTTATTTCTGTTGATAAAtagtgaagccacagatgtaTTTATCAACAGAAATAAATGACtgccgaagagcgctcttctatcCAGTCTGTCATTTATTTCTGTTGATAAACCATTTtggtccagGCAGGT			2179	3246	366	1669		0		1574.22	10.6204	1.07419	0.432264	0.0129539	0.084479	2.48503	106	2263
	IFNA2.TTGCA2	IFNA2	ONCOTEST_HS	tgctgttgacagtgagcgCTGCAAGAAAGTTTAAGAAGTAtagtgaagccacagatgtaTACTTCTTAAACTTTCTTGCAAtgccgaagagcgctcttctatcACAAACTTGCAAGAAAGTTTAAGAAGTAAGGAATtggtccagGCAGGT			10662	12565	254	1445		0		4657.05	12.1852	1.05988	0.42685	0.0130272	0.0847142	2.48302	107	2262
	EIF4E1B.CACGA1VX	EIF4E1B	PI3K_HS	tgctgttgacagtgagcgAACGAAGAAGGCACTCACTAAAtagtgaagccacagatgtaTTTAGTGAGTGCCTTCTTCGTGtgccgaagagcgctcttctatcGGCCTGCACGAAGAAGGCACTCACTAAATGCTTGtggtccagGCAGGT			65	133	23	322		0		126.409	6.98195	2.10171	0.849119	0.0133175	0.0863552	2.47516	108	2261
	DGKA.ACCAT3VX	DGKA	PI3K_HS	tgctgttgacagtgagcgCCCATGGATGATTTAAATTTGAtagtgaagccacagatgtaTCAAATTTAAATCATCCATGGTtgccgaagagcgctcttctatcCAGAAGACCATGGATGATTTAAATTTGAGCACCTtggtccagGCAGGT			3346	4595	579	2746		0		2391.91	11.2239	1.04377	0.424071	0.0138434	0.0892566	2.4613	110	2259
	GNAT1.CAAGG2VX	GNAT1	PI3K_HS	tgctgttgacagtgagcgAAAGGTAAATAATATTAGGATAtagtgaagccacagatgtaTATCCTAATATTATTTACCTTGtgccgaagagcgctcttctatcAGTAACCAAGGTAAATAATATTAGGATAATATTTtggtccagGCAGGT			2128	3389	598	2420		0		1889.89	10.8841	1.03718	0.421245	0.0138098	0.0892566	2.46217	109	2260
	CASP6.TTCCT2VX	CASP6	APOPTOSIS_HS	tgctgttgacagtgagcgCTCCTTTGGATGTAGTAGATAAtagtgaagccacagatgtaTTATCTACTACATCCAAAGGAAtgccgaagagcgctcttctatcCAGTCATTCCTTTGGATGTAGTAGATAATCAGACtggtccagGCAGGT			1571	583	959	841		0		1028.59	10.0065	-1.1167	0.454562	0.0140242	0.09013	-2.45664	2125	244
	TCF12.ATAGC9VX	TCF12	NOTCH_HS	tgctgttgacagtgagcgCTAGCAAAATTGTAAATTACAAtagtgaagccacagatgtaTTGTAATTTACAATTTTGCTATtgccgaagagcgctcttctatcCTTGTAATAGCAAAATTGTAAATTACAAGGGAAGtggtccagGCAGGT			1390	372	645	692		0		770.421	9.5895	-1.20674	0.491389	0.0140581	0.09013	-2.45578	2124	245
	PRKCG.TCTAC1	PRKCG	PI3K_HS	tgctgttgacagtgagcgCCTACGCCATCAAGATCTTGAAtagtgaagccacagatgtaTTCAAGATCTTGATGGCGTAGAtgccgaagagcgctcttctatcATGAGCTCTACGCCATCAAGATCTTGAAAAAGGAtggtccagGCAGGT			488	207	248	87		0		258.196	8.01232	-1.67362	0.683174	0.014295	0.0910262	-2.44976	2123	246
	FOXP2.GCAGC23M4	FOXP2	PI3K_HS	tgctgttgacagtgagcgACAGCAGCAACAACAACAACAAtagtgaagccacagatgtaTTGTTGTTGTTGTTGCTGCTGCtgccgaagagcgctcttctatcACAACAGCAGCAGCAACAACAACAACAACAGCAGtggtccagGCAGGT			54	15	56	1		0		38.6407	5.27205	-3.82329	1.56168	0.0143578	0.0910262	-2.44818	2122	247
	CASP8.TTCAG3VX	CASP8	APOPTOSIS_HS	tgctgttgacagtgagcgCTCAGCAGAAATCTTTATGATAtagtgaagccacagatgtaTATCATAAAGATTTCTGCTGAAtgccgaagagcgctcttctatcATGGACTTCAGCAGAAATCTTTATGATATTGGGGtggtccagGCAGGT			2924	4329	1005	4148		0		2819.91	11.4614	0.998613	0.407879	0.014353	0.0910262	2.44831	112	2257
	PPP1R3A.TAAGG9VX	PPP1R3A	PI3K_HS	tgctgttgacagtgagcgCAAGGCATTAAATGACAATAAAtagtgaagccacagatgtaTTTATTGTCATTTAATGCCTTAtgccgaagagcgctcttctatcAAAGCATAAGGCATTAAATGACAATAAAAATTCCtggtccagGCAGGT			3979	4505	303	1974		0		2151.08	11.0708	1.12984	0.461034	0.0142592	0.0910262	2.45067	111	2258
	HK2.CTCAA4V	HK2	PI3K_HS	tgctgttgacagtgagcgATCAAGCTATCCTTCCACCTTAtagtgaagccacagatgtaTAAGGTGGAAGGATAGCTTGAGtgccgaagagcgctcttctatcCCTGGGCTCAAGCTATCCTTCCACCTTAGCCTTCtggtccagGCAGGT			884	251	428	384		0		487.765	8.93004	-1.29329	0.528697	0.0144376	0.0912777	-2.44619	2121	248
	PTRH2.GCCTG3VX	PTRH2	APOPTOSIS_HS	tgctgttgacagtgagcgACCTGTCAGATTCTAACAACAAtagtgaagccacagatgtaTTGTTGTTAGAATCTGACAGGCtgccgaagagcgctcttctatcTTTGAAGCCTGTCAGATTCTAACAACAAAAGCTGtggtccagGCAGGT			135	5	59	36		0		59.2074	5.88771	-2.97545	1.22337	0.0150085	0.0946242	-2.43217	2120	249
	CALM2.AACAG5	CALM2	PI3K_HS	tgctgttgacagtgagcgCACAGATGAAGAAGTTGATGAAtagtgaagccacagatgtaTTCATCAACTTCTTCATCTGTTtgccgaagagcgctcttctatcGAAGTTAACAGATGAAGAAGTTGATGAAATGATCtggtccagGCAGGT			5059	1967	2709	2745		0		3156.55	11.6241	-0.978816	0.40412	0.0154314	0.0970216	-2.42209	2119	250
	BNIP1.GCCGG1	BNIP1	APOPTOSIS_HS	tgctgttgacagtgagcgACCGGAAGCTTATCACAAAATAtagtgaagccacagatgtaTATTTTGTGATAAGCTTCCGGCtgccgaagagcgctcttctatcAGCTGGGCCGGAAGCTTATCACAAAATACAATCGtggtccagGCAGGT			27	102	7	130		0		59.7548	5.90098	2.7404	1.13259	0.0155387	0.0974274	2.41957	113	2256
	HUWE1.GCAGC6VX	HUWE1	APOPTOSIS_HS	tgctgttgacagtgagcgACAGCTTCTTTACGAACATTAAtagtgaagccacagatgtaTTAATGTTCGTAAAGAAGCTGCtgccgaagagcgctcttctatcATTAAAGCAGCTTCTTTACGAACATTAACATCAAtggtccagGCAGGT			3284	1376	793	653		0		1328.49	10.3756	-1.07364	0.44413	0.0156315	0.0977399	-2.41741	2118	251
	FOXJ3.TCACA11VX	FOXJ3	PI3K_HS	tgctgttgacagtgagcgCCACAGAGTAATGTTCAACAAAtagtgaagccacagatgtaTTTGTTGAACATTACTCTGTGAtgccgaagagcgctcttctatcATACATTCACAGAGTAATGTTCAACAAAATGTTTtggtccagGCAGGT			2274	1413	1199	495		0		1335.97	10.3837	-1.28546	0.533736	0.0160222	0.0993641	-2.40841	2117	252
	FOXN3.GCAGC23VX	FOXN3	PI3K_HS	tgctgttgacagtgagcgACAGCACTGTGATCTAATTTAAtagtgaagccacagatgtaTTAAATTAGATCACAGTGCTGCtgccgaagagcgctcttctatcCATAATGCAGCACTGTGATCTAATTTAAATAATAtggtccagGCAGGT			1395	2085	660	2825		0		1642.54	10.6817	1.03168	0.428248	0.0159932	0.0993641	2.40907	115	2254
	LINGO2.GCACA5VX	LINGO2	ONCOTEST_HS	tgctgttgacagtgagcgACACAGTAAATTACTAGATTAAtagtgaagccacagatgtaTTAATCTAGTAATTTACTGTGCtgccgaagagcgctcttctatcAGTATGGCACAGTAAATTACTAGATTAAGAGGCAtggtccagGCAGGT			3216	4371	2372	10093		0		4981.78	12.2824	0.959036	0.398031	0.0159765	0.0993641	2.40945	114	2255
	PPP1CC.GAGGC6V2	PPP1CC	APOPTOSIS_HS;PI3K_HS	tgctgttgacagtgagcgAAGGCTTATAAGTTAAAACAAAtagtgaagccacagatgtaTTTGTTTTAACTTATAAGCCTCtgccgaagagcgctcttctatcGAAGTTGAGGCTTATAAGTTAAAACAAAGGAACTtggtccagGCAGGT			279	627	113	527		0		352.275	8.46056	1.38923	0.577245	0.0160995	0.0995717	2.40665	116	2253
	G6PC.CTGTG1VX	G6PC	PI3K_HS	tgctgttgacagtgagcgATGTGCATACATGTTCATCGTAtagtgaagccacagatgtaTACGATGAACATGTATGCACAGtgccgaagagcgctcttctatcTTTTTACTGTGCATACATGTTCATCGTATTTCCTtggtccagGCAGGT			1581	4958	356	919		0		1637.48	10.6773	1.20665	0.502237	0.0162807	0.10042	2.40256	117	2252
	PLCB4.GCAGC5VX	PLCB4	PI3K_HS	tgctgttgacagtgagcgACAGCAAATATCAACAGTACAAtagtgaagccacagatgtaTTGTACTGTTGATATTTGCTGCtgccgaagagcgctcttctatcATCACTGCAGCAAATATCAACAGTACAAGATGTCtggtccagGCAGGT			4583	2373	1338	880		0		2048.77	11.0005	-1.08237	0.450903	0.0163753	0.100497	-2.40044	2116	253
	BNIP1.AACGA2	BNIP1	APOPTOSIS_HS	tgctgttgacagtgagcgCACGATCCTGGATGCAAATGAAtagtgaagccacagatgtaTTCATTTGCATCCAGGATCGTTtgccgaagagcgctcttctatcTTCACGAACGATCCTGGATGCAAATGAAGAATTTtggtccagGCAGGT			188	411	161	745		0		371.005	8.5353	1.36234	0.56757	0.0163815	0.100497	2.4003	118	2251
	TCL1A.TGCCC3VX	TCL1A	PI3K_HS	tgctgttgacagtgagcgCGCCCTTAACCATCGAGATAAAtagtgaagccacagatgtaTTTATCTCGATGGTTAAGGGCAtgccgaagagcgctcttctatcCCTGGCTGCCCTTAACCATCGAGATAAAGGATAGtggtccagGCAGGT			1410	258	349	447		0		548.267	9.09874	-1.35417	0.564726	0.0164883	0.100719	-2.39792	2115	254
	MTCP1.AACGT4	MTCP1	PI3K_HS	tgctgttgacagtgagcgCACGTTGGTTTACAGTATTCAAtagtgaagccacagatgtaTTGAATACTGTAAACCAACGTTtgccgaagagcgctcttctatcTAGCCTAACGTTGGTTTACAGTATTCAAAAAGAGtggtccagGCAGGT			1299	3691	4228	10718		0		5593.76	12.4496	1.11614	0.465537	0.0165062	0.100719	2.39753	119	2250
	GATA2.GCCAG2VX	GATA2	COSMIC_HS	tgctgttgacagtgagcgACCAGAAGTAACTTATTTTGTAtagtgaagccacagatgtaTACAAAATAAGTTACTTCTGGCtgccgaagagcgctcttctatcACCACGGCCAGAAGTAACTTATTTTGTACTAGTGtggtccagGCAGGT			430	941	1165	3640		0		1704.67	10.7353	1.07741	0.449585	0.0165542	0.100742	2.39646	120	2249
	PRKACB.GCAGA15V	PRKACB	PI3K_HS	tgctgttgacagtgagcgACAGAAGGATAATTCTAATTTAtagtgaagccacagatgtaTAAATTAGAATTATCCTTCTGCtgccgaagagcgctcttctatcAGATAAGCAGAAGGATAATTCTAATTTATACATGtggtccagGCAGGT			4452	4620	664	4577		0		3056.27	11.5776	1.11031	0.463581	0.0166175	0.100857	2.39506	121	2248
	RPS6KA2.TTAGG4VX	RPS6KA2	PI3K_HS	tgctgttgacagtgagcgCTAGGACAAGGATCCTATGGAAtagtgaagccacagatgtaTTCCATAGGATCCTTGTCCTAAtgccgaagagcgctcttctatcAAGGTTTTAGGACAAGGATCCTATGGAAAGGTGTtggtccagGCAGGT			114	276	273	1065		0		464.357	8.85909	1.30839	0.547366	0.0168324	0.101889	2.39035	122	2247
	MAP3K5.CAGTG12V4	MAP3K5	APOPTOSIS_HS	tgctgttgacagtgagcgAAGTGAGAATGGTTTCATTAAAtagtgaagccacagatgtaTTTAATGAAACCATTCTCACTGtgccgaagagcgctcttctatcCTCTTTCAGTGAGAATGGTTTCATTAAAATCTTCtggtccagGCAGGT			2793	5611	685	2160		0		2418.23	11.2397	1.02608	0.429449	0.0168804	0.101909	2.3893	123	2246
	NLRP1.TTAGG4VX	NLRP1	APOPTOSIS_HS	tgctgttgacagtgagcgCTAGGTTGGTCAAATCAAACAAtagtgaagccacagatgtaTTGTTTGATTTGACCAACCTAAtgccgaagagcgctcttctatcGAGCCTTTAGGTTGGTCAAATCAAACAAAGAGCTtggtccagGCAGGT			952	361	345	228		0		442.412	8.78925	-1.30353	0.547125	0.017195	0.103446	-2.38251	2114	255
	GNG11.TAGGG1	GNG11	PI3K_HS	tgctgttgacagtgagcgCAGGGTTATGTATAAAAGCATAtagtgaagccacagatgtaTATGCTTTTATACATAACCCTAtgccgaagagcgctcttctatcTATAGATAGGGTTATGTATAAAAGCATATGTGCTtggtccagGCAGGT			1160	1404	200	1333		0		883.797	9.78757	1.19443	0.501674	0.0172712	0.103446	2.38088	125	2244
	TOP2B.TTCGC8VX	TOP2B	NOTCH_HS	tgctgttgacagtgagcgCTCGCAGTTATGTAGATCTTTAtagtgaagccacagatgtaTAAAGATCTACATAACTGCGAAtgccgaagagcgctcttctatcATGGATTTCGCAGTTATGTAGATCTTTATGTGAAtggtccagGCAGGT			3830	6283	1267	4477		0		3559.81	11.7976	0.960933	0.403567	0.0172611	0.103446	2.3811	124	2245
	ATR.ACAGT36	ATR	ONCOTEST_HS	tgctgttgacagtgagcgCCAGTTTGATGTCTTTGATGAAtagtgaagccacagatgtaTTCATCAAAGACATCAAACTGTtgccgaagagcgctcttctatcCCTTGAACAGTTTGATGTCTTTGATGAAGTTAATtggtccagGCAGGT			4311	2639	1568	763		0		2142.21	11.0649	-1.17821	0.495495	0.0174142	0.104028	-2.37784	2113	256
	JAK1.ACCAT4VX	JAK1	PI3K_HS	tgctgttgacagtgagcgCCCATGCATTCTTAAAATATTAtagtgaagccacagatgtaTAATATTTTAAGAATGCATGGTtgccgaagagcgctcttctatcTACTAGACCATGCATTCTTAAAATATTAGATACCtggtccagGCAGGT			1373	367	653	736		0		781.354	9.60983	-1.17191	0.493378	0.0175358	0.10448	-2.37528	2112	257
	FOCAD.TCACA8VX	FOCAD	ONCOTEST_HS	tgctgttgacagtgagcgCCACAAGGTGTGTATAGGACAAtagtgaagccacagatgtaTTGTCCTATACACACCTTGTGAtgccgaagagcgctcttctatcTGGTGTTCACAAGGTGTGTATAGGACAAATTCTAtggtccagGCAGGT			3359	1268	542	507		0		1161.91	10.1823	-1.05765	0.446642	0.0178845	0.106134	-2.368	2111	258
	WNT1.CCACG2	WNT1	NOTCH_HS	tgctgttgacagtgagcgACACGAGTTTGGATGTTGTAAAtagtgaagccacagatgtaTTTACAACATCCAAACTCGTGGtgccgaagagcgctcttctatcACAGAGCCACGAGTTTGGATGTTGTAAATAAAACtggtccagGCAGGT			34	162	225	694		0		315.44	8.30122	1.60038	0.675967	0.0179066	0.106134	2.36754	126	2243
	PRKAA2.CCACG43	PRKAA2	PI3K_HS	tgctgttgacagtgagcgACACGAGTAAGATATTATTTAAtagtgaagccacagatgtaTTAAATAATATCTTACTCGTGGtgccgaagagcgctcttctatcAAAGAACCACGAGTAAGATATTATTTAAATGTTGtggtccagGCAGGT			4155	7887	955	3013		0		3425.34	11.742	0.985143	0.416282	0.0179558	0.106149	2.36653	127	2242
	PRKAB2.CCGGG18	PRKAB2	PI3K_HS	tgctgttgacagtgagcgACGGGAGTATTTTCATGTCTTTtagtgaagccacagatgtaAAAGACATGAAAATACTCCCGGtgccgaagagcgctcttctatcTGGAACCCGGGAGTATTTTCATGTCTTTCATCCTtggtccagGCAGGT			1582	2565	59	268		0		855.087	9.73993	1.13043	0.477978	0.0180285	0.106303	2.36503	128	2241
	PRKCA.CAGTT9V	PRKCA	APOPTOSIS_HS	tgctgttgacagtgagcgAAGTTACTATTTTGAGTCTAAAtagtgaagccacagatgtaTTTAGACTCAAAATAGTAACTGtgccgaagagcgctcttctatcTGAAGGCAGTTACTATTTTGAGTCTAAAGGTTTTtggtccagGCAGGT			1137	1760	544	2256		0		1342.51	10.3907	1.03423	0.437765	0.0181515	0.106751	2.36251	129	2240
	BAD.CTCAC1VX	BAD	APOPTOSIS_HS;PI3K_HS	tgctgttgacagtgagcgATCACTACCAAATGTTAATAAAtagtgaagccacagatgtaTTTATTAACATTTGGTAGTGAGtgccgaagagcgctcttctatcGCCGTGCTCACTACCAAATGTTAATAAAGCCCGCtggtccagGCAGGT			6795	11780	3131	10128		0		7401.07	12.8535	0.936951	0.396999	0.0182707	0.107175	2.36009	130	2239
	BID.AACCA8VX	BID	APOPTOSIS_HS	tgctgttgacagtgagcgCACCAACAATCTTCCTGTTTAAtagtgaagccacagatgtaTTAAACAGGAAGATTGTTGGTTtgccgaagagcgctcttctatcCTAAGGAACCAACAATCTTCCTGTTTAAAAAACCtggtccagGCAGGT			5805	1948	377	416		0		1577.24	10.6232	-1.02573	0.435497	0.0185074	0.108285	-2.35531	2110	259
	GOLGA6D.ACCCT8M4	GOLGA6A	COSMIC_HS	tgctgttgacagtgagcgCCCCTTTCTTGATGACCTAAAAtagtgaagccacagatgtaTTTTAGGTCATCAAGAAAGGGTtgccgaagagcgctcttctatcAGTTGTACCCTTTCTTGATGACCTAAAAAGGGATtggtccagGCAGGT			1522	825	32	7		0		419.57	8.71277	-1.64245	0.698403	0.0186864	0.108773	-2.35173	2109	260
	MLANA.ATAAG3VX	MLANA	APOPTOSIS_HS	tgctgttgacagtgagcgCTAAGTCAGTGTTAAAATTTTAtagtgaagccacagatgtaTAAAATTTTAACACTGACTTATtgccgaagagcgctcttctatcCTAATAATAAGTCAGTGTTAAAATTTTAGTAGGTtggtccagGCAGGT			1433	3806	267	750		0		1298.95	10.3431	1.14837	0.488137	0.0186448	0.108773	2.35256	131	2238
	TLE4.TCAGT17VX	TLE4	NOTCH_HS	tgctgttgacagtgagcgCCAGTTTTGTTGTTATGAGAAAtagtgaagccacagatgtaTTTCTCATAACAACAAAACTGAtgccgaagagcgctcttctatcCTTTAGTCAGTTTTGTTGTTATGAGAAATTATGGtggtccagGCAGGT			3407	5086	309	1246		0		2004.25	10.9688	0.987492	0.420356	0.0188148	0.109241	2.34918	132	2237
	GSK3A.CCCGG1	GSK3A	PI3K_HS	tgctgttgacagtgagcgACCGGGTGTAAATAGATTGTTAtagtgaagccacagatgtaTAACAATCTATTTACACCCGGGtgccgaagagcgctcttctatcCTGGCCCCCGGGTGTAAATAGATTGTTATAATTTtggtccagGCAGGT			2227	2020	210	2120		0		1370.17	10.4201	1.28307	0.546757	0.0189411	0.109694	2.34669	133	2236
	REV3L.AAACG22V5	REV3L	ONCOTEST_HS	tgctgttgacagtgagcgCAACGAGCAAAATAATGTGCAAtagtgaagccacagatgtaTTGCACATTATTTTGCTCGTTTtgccgaagagcgctcttctatcCTTTTCAAACGAGCAAAATAATGTGCAATGATTTtggtccagGCAGGT			2313	1011	1644	1422		0		1701.7	10.7328	-1.0086	0.430308	0.019083	0.110236	-2.34391	2108	261
	PRKAB1.TCAGC2VX	PRKAB1	PI3K_HS	tgctgttgacagtgagcgCCAGCAATAATCTGTTCTCAGAtagtgaagccacagatgtaTCTGAGAACAGATTATTGCTGAtgccgaagagcgctcttctatcCTCTGCTCAGCAATAATCTGTTCTCAGAACAGACtggtccagGCAGGT			3840	5298	784	3300		0		2843.81	11.4736	0.961585	0.411206	0.0193638	0.111575	2.33845	134	2235
	ITPR3.CCCAG27V2	ITPR3	PI3K_HS	tgctgttgacagtgagcgACCAGATGATCAAGAACAAGAAtagtgaagccacagatgtaTTCTTGTTCTTGATCATCTGGGtgccgaagagcgctcttctatcACGTGGCCCAGATGATCAAGAACAAGAACCTGGAtggtccagGCAGGT			246	59	977	1180		0		808.572	9.65923	-1.18219	0.507766	0.0199008	0.11438	-2.32821	2107	262
	SRRT.GACAG5VX	SRRT	NOTCH_HS	tgctgttgacagtgagcgAACAGTTCTAATGATGACAAAAtagtgaagccacagatgtaTTTTGTCATCATTAGAACTGTCtgccgaagagcgctcttctatcGAGAATGACAGTTCTAATGATGACAAAACAAAGAtggtccagGCAGGT			419	80	224	208		0		239.884	7.90619	-1.55183	0.66697	0.0199819	0.114556	-2.32669	2106	263
	SPIB.AAGCT3VX	SPIB	APOPTOSIS_HS	tgctgttgacagtgagcgCAGCTATCATTGTCACCCTAAAtagtgaagccacagatgtaTTTAGGGTGACAATGATAGCTTtgccgaagagcgctcttctatcTTACAAAAGCTATCATTGTCACCCTAAATGTGGAtggtccagGCAGGT			729	914	50	445		0		429.568	8.74674	1.41345	0.608021	0.0200896	0.114884	2.32467	135	2234
	BIRC7.TGGAT1VX	BIRC7	APOPTOSIS_HS	tgctgttgacagtgagcgCGGATGCTTCTGAATAGAAATAtagtgaagccacagatgtaTATTTCTATTCAGAAGCATCCAtgccgaagagcgctcttctatcCCTGTTTGGATGCTTCTGAATAGAAATAAAGTGGtggtccagGCAGGT			254	462	357	1470		0		662.706	9.37223	1.14505	0.49358	0.0203474	0.116067	2.31988	136	2233
	HNRNPD.ACCAG8VX	HNRNPD	APOPTOSIS_HS	tgctgttgacagtgagcgCCCAGTGAAGAAGATAATGGAAtagtgaagccacagatgtaTTCCATTATCTTCTTCACTGGTtgccgaagagcgctcttctatcAGAAGAACCAGTGAAGAAGATAATGGAAAAGAAAtggtccagGCAGGT			175	55	278	151		0		209.04	7.70763	-1.58639	0.684953	0.0205549	0.116872	-2.31606	2105	264
	FOXJ2.CTGGG7V2	FOXJ2	PI3K_HS	tgctgttgacagtgagcgATGGGATTCTCAAGAAAGAAAAtagtgaagccacagatgtaTTTTCTTTCTTGAGAATCCCAGtgccgaagagcgctcttctatcCATTTTCTGGGATTCTCAAGAAAGAAAAAGTAACtggtccagGCAGGT			1540	1928	371	1976		0		1287.32	10.3302	1.0599	0.457762	0.0205912	0.116872	2.3154	137	2232
	VDAC1.CTGGG5VX	VDAC1	APOPTOSIS_HS	tgctgttgacagtgagcgATGGGATGCAAGTATTGCTAAAtagtgaagccacagatgtaTTTAGCAATACTTGCATCCCAGtgccgaagagcgctcttctatcGTATGTCTGGGATGCAAGTATTGCTAAATATGTTtggtccagGCAGGT			2222	605	233	258		0		642.289	9.32708	-1.17589	0.50895	0.020865	0.118131	-2.31042	2104	265
	LRRC19.ACAGA13	LRRC19	ONCOTEST_HS	tgctgttgacagtgagcgCCAGACACATGTTTTCAACAAAtagtgaagccacagatgtaTTTGTTGAAAACATGTGTCTGTtgccgaagagcgctcttctatcGTGTTTACAGACACATGTTTTCAACAAAGGATATtggtccagGCAGGT			2589	792	1337	1624		0		1601.94	10.6456	-1.02081	0.443498	0.0213509	0.120284	-2.30172	2103	266
	RIOK1.TTGGA3VX	RIOK1	PI3K_HS	tgctgttgacagtgagcgCTGGAAGCATGATAAATGTTTAtagtgaagccacagatgtaTAAACATTTATCATGCTTCCAAtgccgaagagcgctcttctatcATGTTTTTGGAAGCATGATAAATGTTTAAATGTAtggtccagGCAGGT			5470	8818	1817	6138		0		4994.08	12.286	0.915845	0.397765	0.0213083	0.120284	2.30248	138	2231
	SOCS2.CTCCC7V6	SOCS2	PI3K_HS	tgctgttgacagtgagcgATCCCTTCTACTGTGTAGAATAtagtgaagccacagatgtaTATTCTACACAGTAGAAGGGAGtgccgaagagcgctcttctatcAGTTGTCTCCCTTCTACTGTGTAGAATACTTTGAtggtccagGCAGGT			6775	9455	1139	4411		0		4577.28	12.1603	0.910018	0.396855	0.0218439	0.122757	2.29307	139	2230
	FLOT2.AAGCT1VX	FLOT2	PI3K_HS	tgctgttgacagtgagcgCAGCTGAAGATGTTTATTACAAtagtgaagccacagatgtaTTGTAATAAACATCTTCAGCTTtgccgaagagcgctcttctatcTAGATTAAGCTGAAGATGTTTATTACAATCACTCtggtccagGCAGGT			3387	1117	3713	4643		0		3672.26	11.8425	-0.945256	0.412676	0.0219894	0.123049	-2.29055	2102	267
	IGFBP1.TCACG6	IGFBP1	PI3K_HS	tgctgttgacagtgagcgCCACGTGAAATATTTAAGTATAtagtgaagccacagatgtaTATACTTAAATATTTCACGTGAtgccgaagagcgctcttctatcGTTCTGTCACGTGAAATATTTAAGTATATAGTATtggtccagGCAGGT			2868	3393	335	1816		0		1731.8	10.7581	1.03051	0.449947	0.0220039	0.123049	2.2903	140	2229
	CASP4.GCAGG2VX	CASP4	APOPTOSIS_HS	tgctgttgacagtgagcgACAGGACAAATGCTTCTTCAAAtagtgaagccacagatgtaTTTGAAGAAGCATTTGTCCTGCtgccgaagagcgctcttctatcCGTATGGCAGGACAAATGCTTCTTCAAACCTTTTtggtccagGCAGGT			1430	3582	202	574		0		1179.26	10.2037	1.11605	0.487671	0.0221061	0.123317	2.28854	141	2228
	FOXK2.TTCCA3VX	FOXK2	PI3K_HS	tgctgttgacagtgagcgCTCCACTATTCTAGAAAGTATAtagtgaagccacagatgtaTATACTTTCTAGAATAGTGGAAtgccgaagagcgctcttctatcCCTAACTTCCACTATTCTAGAAAGTATAGTGGTGtggtccagGCAGGT			5370	6889	1420	6069		0		4382.89	12.0977	0.92023	0.402543	0.0222517	0.123826	2.28604	142	2227
	FOXL2.TTAGG2	FOXL2	PI3K_HS	tgctgttgacagtgagcgCTAGGAGAATATATCCAATAAAtagtgaagccacagatgtaTTTATTGGATATATTCTCCTAAtgccgaagagcgctcttctatcTCAGAGTTAGGAGAATATATCCAATAAAAGATGGtggtccagGCAGGT			1324	1496	196	1320		0		922.688	9.8497	1.15162	0.505286	0.0226582	0.12578	2.27915	143	2226
	HSP90AB1.AAACT13VX	HSP90AB1	PI3K_HS	tgctgttgacagtgagcgCAACTAAGAAGATCAAAGAGAAtagtgaagccacagatgtaTTCTCTTTGATCTTCTTAGTTTtgccgaagagcgctcttctatcAGAAGAAAACTAAGAAGATCAAAGAGAAATACATtggtccagGCAGGT			697	212	604	610		0		590.753	9.20641	-1.15724	0.508253	0.022792	0.12597	-2.2769	2101	268
	IFNA6.CACTC5	IFNA6	ONCOTEST_HS	tgctgttgacagtgagcgAACTCTCTACCTGACAGAGAAAtagtgaagccacagatgtaTTTCTCTGTCAGGTAGAGAGTGtgccgaagagcgctcttctatcAAGAATCACTCTCTACCTGACAGAGAAAAAGTACtggtccagGCAGGT			1091	2162	587	1884		0		1346.15	10.3946	1.02833	0.451673	0.022803	0.12597	2.27672	144	2225
	MET.AGACA14VX	MET	ONCOTEST_HS	tgctgttgacagtgagcgCGACAAGTAATTTGTTGATAAAtagtgaagccacagatgtaTTTATCAACAAATTACTTGTCTtgccgaagagcgctcttctatcAAAATAAGACAAGTAATTTGTTGATAAATATTTTtggtccagGCAGGT			6979	11805	1562	4997		0		5427.79	12.4061	0.911503	0.400525	0.0228596	0.125977	2.27577	145	2224
	CASD1.GAAGA15VX	CASD1	ONCOTEST_HS	tgctgttgacagtgagcgAAAGATAGATGCTTACAATGAAtagtgaagccacagatgtaTTCATTGTAAGCATCTATCTTCtgccgaagagcgctcttctatcTAATGAGAAGATAGATGCTTACAATGAAGCTGCAtggtccagGCAGGT			1274	607	397	233		0		568.187	9.15022	-1.22203	0.537856	0.0230838	0.126905	-2.27204	2100	269
	PRF1.TACGC2VX	PRF1	APOPTOSIS_HS	tgctgttgacagtgagcgCACGCATCAGACAGATGGAAAAtagtgaagccacagatgtaTTTTCCATCTGTCTGATGCGTAtgccgaagagcgctcttctatcATTGGATACGCATCAGACAGATGGAAAAGGGAGAtggtccagGCAGGT			814	231	103	73		0		240.433	7.90949	-1.46346	0.646781	0.0236552	0.129733	-2.26268	2099	270
	GET4.TCAGA1	GET4	APOPTOSIS_HS	tgctgttgacagtgagcgCCAGATGCTACTCCAAATGTTAtagtgaagccacagatgtaTAACATTTGGAGTAGCATCTGAtgccgaagagcgctcttctatcGTTCTGTCAGATGCTACTCCAAATGTTACCAGAAtggtccagGCAGGT			6787	1844	2893	4163		0		3834.94	11.905	-0.984204	0.436729	0.0242225	0.132212	-2.25358	2098	271
	IFNW1.ATACA8	IFNW1	ONCOTEST_HS	tgctgttgacagtgagcgCTACAAGCAATGTCTTCAGAAAtagtgaagccacagatgtaTTTCTGAAGACATTGCTTGTATtgccgaagagcgctcttctatcCCATGCATACAAGCAATGTCTTCAGAAAACCTAGtggtccagGCAGGT			2419	481	315	451		0		734.582	9.52078	-1.21699	0.540027	0.0242233	0.132212	-2.25357	2097	272
	MORF4L2.TTCCG11VX	MORF4L2	APOPTOSIS_HS	tgctgttgacagtgagcgCTCCGTTCTGTTTTAAACAGAAtagtgaagccacagatgtaTTCTGTTTAAAACAGAACGGAAtgccgaagagcgctcttctatcTTTGTTTTCCGTTCTGTTTTAAACAGAAAATAAAtggtccagGCAGGT			1116	1166	932	5689		0		2243.8	11.1317	1.03034	0.459693	0.0250024	0.135167	2.24137	149	2220
	FOXF1.CTCCT7	FOXF1	PI3K_HS	tgctgttgacagtgagcgATCCTTCAAAATTGTTAAGAAAtagtgaagccacagatgtaTTTCTTAACAATTTTGAAGGAGtgccgaagagcgctcttctatcTCCTCACTCCTTCAAAATTGTTAAGAAATGTTAGtggtccagGCAGGT			4912	6717	851	3345		0		3338.85	11.7051	0.905925	0.404112	0.0249763	0.135167	2.24177	148	2221
	FBP1.TGACA6VX	FBP1	PI3K_HS	tgctgttgacagtgagcgCGACAGGTGATCAAGTTAAGAAtagtgaagccacagatgtaTTCTTAACTTGATCACCTGTCAtgccgaagagcgctcttctatcCCAACGTGACAGGTGATCAAGTTAAGAAGCTGGAtggtccagGCAGGT			1019	1053	521	3497		0		1473.59	10.5251	1.08978	0.486023	0.0249456	0.135167	2.24224	147	2222
	TAL1.CTGGG5VX	TAL1	NOTCH_HS	tgctgttgacagtgagcgATGGGAGGTTGGTTTAATGCAAtagtgaagccacagatgtaTTGCATTAAACCAACCTCCCAGtgccgaagagcgctcttctatcGTGCGTCTGGGAGGTTGGTTTAATGCAATAGAAGtggtccagGCAGGT			233	488	12	97		0		163.701	7.35492	1.71122	0.762626	0.0248415	0.135167	2.24386	146	2223
	SOCS3.ACGGA1	SOCS3	APOPTOSIS_HS;PI3K_HS	tgctgttgacagtgagcgCCGGAACTTGTTTGCTCTTTGAtagtgaagccacagatgtaTCAAAGAGCAAACAAGTTCCGTtgccgaagagcgctcttctatcTTTCCAACGGAACTTGTTTGCTCTTTGATTTGGTtggtccagGCAGGT			481	730	108	612		0		422.695	8.72347	1.24185	0.554552	0.0251321	0.135547	2.23937	150	2219
	TRIM33.TCAGT12VX	TRIM33	NOTCH_HS	tgctgttgacagtgagcgCCAGTTTGTAAGTAGACATATAtagtgaagccacagatgtaTATATGTCTACTTACAAACTGAtgccgaagagcgctcttctatcATGATTTCAGTTTGTAAGTAGACATATATCTAAGtggtccagGCAGGT			6627	10104	2398	8142		0		6200.88	12.5983	0.879211	0.392842	0.0252161	0.135678	2.23808	151	2218
	ITPK1.GACAT10VX	ITPK1	PI3K_HS	tgctgttgacagtgagcgAACATCATCATCAACAACCAGAtagtgaagccacagatgtaTCTGGTTGTTGATGATGATGTCtgccgaagagcgctcttctatcGGCATCGACATCATCATCAACAACCAGACAGGGCtggtccagGCAGGT			186	37	114	60		0		105.922	6.72686	-1.93464	0.870042	0.0261744	0.140272	-2.22361	2094	275
	PABPN1.CTCGA3M2	BCL2L2_PABPN1	APOPTOSIS_HS	tgctgttgacagtgagcgATCGATTCTACAGTGGTTTTAAtagtgaagccacagatgtaTTAAAACCACTGTAGAATCGAGtgccgaagagcgctcttctatcCCCGCTCTCGATTCTACAGTGGTTTTAACAGCAGtggtccagGCAGGT			161	21	59	25		0		63.7837	5.99512	-2.39584	1.07803	0.0262547	0.140272	-2.22242	2093	276
	EFCAB7.ACAGC3VX	EFCAB7	COSMIC_HS	tgctgttgacagtgagcgCCAGCTTGTGTGTTTTACCGAAtagtgaagccacagatgtaTTCGGTAAAACACACAAGCTGTtgccgaagagcgctcttctatcAAATCTACAGCTTGTGTGTTTTACCGAACTACGAtggtccagGCAGGT			502	819	29	187		0		302.164	8.23919	1.37524	0.618589	0.0262029	0.140272	2.22319	152	2217
	SLC25A13.TCAGA2V5	SLC25A13	ONCOTEST_HS	tgctgttgacagtgagcgCCAGACCAAAGATGGATTAATAtagtgaagccacagatgtaTATTAATCCATCTTTGGTCTGAtgccgaagagcgctcttctatcGGTGGATCAGACCAAAGATGGATTAATATCTTTTtggtccagGCAGGT			499	860	343	1340		0		742.326	9.53591	1.06881	0.48157	0.0264578	0.141026	2.21943	153	2216
	S1PR1.ATGGT4VX	S1PR1	APOPTOSIS_HS	tgctgttgacagtgagcgCTGGTTGTATTTTGTTGTGTTAtagtgaagccacagatgtaTAACACAACAAAATACAACCATtgccgaagagcgctcttctatcAACAACATGGTTGTATTTTGTTGTGTTAAAAGTAtggtccagGCAGGT			580	1345	286	897		0		716.892	9.48561	1.12636	0.508101	0.0266362	0.141645	2.21681	154	2215
	ELAVL2.GCAAG1VX	ELAVL2	ONCOTEST_HS	tgctgttgacagtgagcgACAAGACCAACTTAATAGTCAAtagtgaagccacagatgtaTTGACTATTAAGTTGGTCTTGCtgccgaagagcgctcttctatcAAGACAGCAAGACCAACTTAATAGTCAACTACCTtggtccagGCAGGT			2618	4354	1256	4094		0		2885.13	11.4944	0.912614	0.412016	0.0267604	0.141973	2.215	155	2214
	TSC1.TAAGC14V5	TSC1	PI3K_HS	tgctgttgacagtgagcgCAAGCAGCTTGGTATTCATAAAtagtgaagccacagatgtaTTTATGAATACCAAGCTGCTTAtgccgaagagcgctcttctatcACCAATTAAGCAGCTTGGTATTCATAAATATTGGtggtccagGCAGGT			2768	650	1033	1525		0		1430.62	10.4824	-1.07071	0.484	0.0269514	0.142654	-2.21222	2092	277
	GIMAP5.TCCAG3M2	GIMAP5	APOPTOSIS_HS	tgctgttgacagtgagcgCCCAGTTGTATTAGCCAATAGAtagtgaagccacagatgtaTCTATTGGCTAATACAACTGGAtgccgaagagcgctcttctatcCGCATTTCCAGTTGTATTAGCCAATAGATTTCCTtggtccagGCAGGT			2514	3048	1996	8745		0		4097.02	12.0004	0.897787	0.407671	0.0276486	0.146005	2.20224	156	2213
	DMRTA1.AAAGG3	DMRTA1	ONCOTEST_HS	tgctgttgacagtgagcgCAAGGAAGAACTGAACAATTAAtagtgaagccacagatgtaTTAATTGTTCAGTTCTTCCTTTtgccgaagagcgctcttctatcAAACCGAAAGGAAGAACTGAACAATTAAGGCAATtggtccagGCAGGT			1097	457	24	9		0		276.177	8.10945	-1.5354	0.697638	0.0277465	0.146183	-2.20085	2091	278
	TNFSF10.TTCAG11V2	TNFSF10	APOPTOSIS_HS	tgctgttgacagtgagcgCTCAGGAGGAAATAAAAGAAAAtagtgaagccacagatgtaTTTTCTTTTATTTCCTCCTGAAtgccgaagagcgctcttctatcTTCGATTTCAGGAGGAAATAAAAGAAAACACAAAtggtccagGCAGGT			241	48	379	436		0		336.046	8.39251	-1.35417	0.617514	0.0283122	0.148819	-2.19293	2090	279
	CRADD.ATGGC1V	CRADD	APOPTOSIS_HS	tgctgttgacagtgagcgCTGGCATTTTAATAGACTAGTAtagtgaagccacagatgtaTACTAGTCTATTAAAATGCCATtgccgaagagcgctcttctatcTGTGTAATGGCATTTTAATAGACTAGTAAATCACtggtccagGCAGGT			7687	2103	271	382		0		1841.71	10.8468	-1.00137	0.457101	0.0284736	0.149322	-2.1907	2089	280
	RAD9A.GACGC1VX	RAD9A	APOPTOSIS_HS	tgctgttgacagtgagcgAACGCTGCTATTGATTCATTAAtagtgaagccacagatgtaTTAATGAATCAATAGCAGCGTCtgccgaagagcgctcttctatcGGACTGGACGCTGCTATTGATTCATTAAAAAAAGtggtccagGCAGGT			1137	394	164	129		0		366.459	8.51751	-1.24313	0.569151	0.0289483	0.151463	-2.18419	2088	281
	SOS1.GAAGC21VX	SOS1	PI3K_HS	tgctgttgacagtgagcgAAAGCATGAAGTCTATATTATAtagtgaagccacagatgtaTATAATATAGACTTCATGCTTCtgccgaagagcgctcttctatcACTTAAGAAGCATGAAGTCTATATTATAAATCTAtggtccagGCAGGT			1836	1975	302	1842		0		1276.88	10.3184	1.04651	0.480582	0.0294368	0.153666	2.17759	157	2212
	SERPINB3.GAAGA3M2	SERPINB3	ONCOTEST_HS	tgctgttgacagtgagcgAAAGAAAGTCGAAAGAAGATTAtagtgaagccacagatgtaTAATCTTCTTTCGACTTTCTTCtgccgaagagcgctcttctatcGCTCCAGAAGAAAGTCGAAAGAAGATTAACTCCTtggtccagGCAGGT			1179	1407	73	528		0		629.91	9.299	1.23418	0.567818	0.0297385	0.154885	2.17356	158	2211
	ENG.AACCC2VX	ENG	APOPTOSIS_HS	tgctgttgacagtgagcgCACCCAAGTCCCTGTCATTTGAtagtgaagccacagatgtaTCAAATGACAGGGACTTGGGTTtgccgaagagcgctcttctatcTGTAAAAACCCAAGTCCCTGTCATTTGAACCTGGtggtccagGCAGGT			38	78	93	557		0		202.181	7.65951	1.50578	0.69339	0.0298841	0.155288	2.17162	159	2210
	RIOK1.GCCAA2VX	RIOK1	PI3K_HS	tgctgttgacagtgagcgACCAACGTCAATGATTTCTTTAtagtgaagccacagatgtaTAAAGAAATCATTGACGTTGGCtgccgaagagcgctcttctatcGATTGCGCCAACGTCAATGATTTCTTTATGAGGCtggtccagGCAGGT			1257	2501	1214	3534		0		2144.45	11.0664	0.960021	0.442328	0.0299779	0.155421	2.17038	160	2209
	ARID1A.GCAGG4VX	ARID1A	ONCOTEST_HS	tgctgttgacagtgagcgACAGGAGCTATCTCAAGATTCAtagtgaagccacagatgtaTGAATCTTGAGATAGCTCCTGCtgccgaagagcgctcttctatcTCCACCGCAGGAGCTATCTCAAGATTCATTTGGGtggtccagGCAGGT			215	53	20	2		0		54.2102	5.76049	-2.80209	1.29223	0.0301279	0.155657	-2.1684	2087	282
	SLC25A13.CCACA4V6	SLC25A13	ONCOTEST_HS	tgctgttgacagtgagcgACACATTGGAGATGTTTAGTAAtagtgaagccacagatgtaTTACTAAACATCTCCAATGTGGtgccgaagagcgctcttctatcTGAAAACCACATTGGAGATGTTTAGTAATCATATtggtccagGCAGGT			8833	3547	1748	1985		0		3412.54	11.7366	-0.873506	0.403079	0.0302286	0.155657	-2.16708	2086	283
	CCNE2.TTACT10	CCNE2	PI3K_HS	tgctgttgacagtgagcgCTACTGTGTTTATCTTGATAAAtagtgaagccacagatgtaTTTATCAAGATAAACACAGTAAtgccgaagagcgctcttctatcCCAGTGTTACTGTGTTTATCTTGATAAACTAGGAtggtccagGCAGGT			8315	15835	935	2619		0		5563.3	12.4417	0.902219	0.416216	0.0301838	0.155657	2.16767	161	2208
	CASP3.ATAGG4VX	CASP3	APOPTOSIS_HS	tgctgttgacagtgagcgCTAGGAACATATGAAAATACAAtagtgaagccacagatgtaTTGTATTTTCATATGTTCCTATtgccgaagagcgctcttctatcAATTCTATAGGAACATATGAAAATACAACTTAAAtggtccagGCAGGT			3473	4851	1076	3975		0		3002.19	11.5518	0.876722	0.405664	0.0306798	0.157624	2.1612	162	2207
	DAPK1.AAAGA7VX	DAPK1	APOPTOSIS_HS	tgctgttgacagtgagcgCAAGAAGAGAATGACAATTCAAtagtgaagccacagatgtaTTGAATTGTCATTCTCTTCTTTtgccgaagagcgctcttctatcGGATCCAAAGAAGAGAATGACAATTCAAGATAGTtggtccagGCAGGT			2528	1493	489	268		0		994.069	9.9572	-1.11404	0.515699	0.0307532	0.157645	-2.16025	2085	284
	GAB2.TTCCA7VX	GAB2	PI3K_HS	tgctgttgacagtgagcgCTCCAATGTAGAAGTTAACAAAtagtgaagccacagatgtaTTTGTTAACTTCTACATTGGAAtgccgaagagcgctcttctatcAGTGGTTTCCAATGTAGAAGTTAACAAAGTATGCtggtccagGCAGGT			2641	2839	1316	6821		0		3278.06	11.6786	0.93193	0.432003	0.0309877	0.15849	2.15723	163	2206
	RBL2.TTAGG2VX	RBL2	PI3K_HS	tgctgttgacagtgagcgCTAGGTTTTTATTAGTACCATAtagtgaagccacagatgtaTATGGTACTAATAAAAACCTAAtgccgaagagcgctcttctatcGAGAATTTAGGTTTTTATTAGTACCATAGTACCAtggtccagGCAGGT			1609	2077	224	1088		0		1040.66	10.0233	1.01454	0.47118	0.0313031	0.159744	2.1532	164	2205
	MS4A1.TCAGA2VX	MS4A1	APOPTOSIS_HS	tgctgttgacagtgagcgCCAGAATGTGATTTCCTACTAAtagtgaagccacagatgtaTTAGTAGGAAATCACATTCTGAtgccgaagagcgctcttctatcAGTGCTTCAGAATGTGATTTCCTACTAACCTGTTtggtccagGCAGGT			16021	6152	818	986		0		4362.09	12.0908	-0.86355	0.401343	0.0314248	0.159834	-2.15165	2084	285
	STEAP1.TCAAG3	STEAP1	ONCOTEST_HS	tgctgttgacagtgagcgCCAAGTTTGTATTTGTTAATAAtagtgaagccacagatgtaTTATTAACAAATACAAACTTGAtgccgaagagcgctcttctatcAACATTTCAAGTTTGTATTTGTTAATAAAATGATtggtccagGCAGGT			6889	7997	782	3685		0		3953.1	11.9488	0.917681	0.426592	0.0314611	0.159834	2.15119	165	2204
	PDE3A.ACAGC14VX	PDE3A	PI3K_HS	tgctgttgacagtgagcgCCAGCAGTGACATTGTACAGAAtagtgaagccacagatgtaTTCTGTACAATGTCACTGCTGTtgccgaagagcgctcttctatcACAGTGACAGCAGTGACATTGTACAGAATGAAGAtggtccagGCAGGT			1840	1046	191	81		0		608.082	9.24812	-1.31417	0.612349	0.0318642	0.161162	-2.14611	2083	286
	FOXF2.GCCAA3	FOXF2	PI3K_HS	tgctgttgacagtgagcgACCAAAATATTTTGTTGTAAAAtagtgaagccacagatgtaTTTTACAACAAAATATTTTGGCtgccgaagagcgctcttctatcCAGTTTGCCAAAATATTTTGTTGTAAAATTTTTTtggtccagGCAGGT			5480	6447	581	2628		0		3068.05	11.5831	0.897464	0.418061	0.0318149	0.161162	2.14673	166	2203
	CRIPAK.ATAGA3	CRIPAK	COSMIC_HS	tgctgttgacagtgagcgCTAGATAGATAGGATAAGATAAtagtgaagccacagatgtaTTATCTTATCCTATCTATCTATtgccgaagagcgctcttctatcAGATAGATAGATAGATAGGATAAGATAAGATAGAtggtccagGCAGGT			953	250	1101	1520		0		1099.54	10.1027	-1.03558	0.483246	0.0321163	0.161165	-2.14296	2082	287
	PKMYT1.GACTC1VX	PKMYT1	APOPTOSIS_HS	tgctgttgacagtgagcgAACTCTGCCTCTGCACTTTTAAtagtgaagccacagatgtaTTAAAAGTGCAGAGGCAGAGTCtgccgaagagcgctcttctatcGCCCCAGACTCTGCCTCTGCACTTTTAACCTTTTtggtccagGCAGGT			34	50	56	549		0		176.154	7.4607	1.63613	0.76363	0.0321481	0.161165	2.14256	169	2200
	MAPK9.CCAGA14VX	MAPK9	PI3K_HS	tgctgttgacagtgagcgACAGATGCTTTGTGGTATTAAAtagtgaagccacagatgtaTTTAATACCACAAAGCATCTGGtgccgaagagcgctcttctatcTCTTTACCAGATGCTTTGTGGTATTAAACATCTGtggtccagGCAGGT			2059	2605	548	2401		0		1692.94	10.7253	0.927621	0.432719	0.0320565	0.161165	2.14371	168	2201
	GADD45A.AAACC2VX	GADD45A	PI3K_HS	tgctgttgacagtgagcgCAACCAAATATGTTAAAGTTTAtagtgaagccacagatgtaTAAACTTTAACATATTTGGTTTtgccgaagagcgctcttctatcTAAAATAAACCAAATATGTTAAAGTTTAAGTGTGtggtccagGCAGGT			1197	1419	755	3608		0		1714.61	10.7437	0.944085	0.440158	0.0319626	0.161165	2.14488	167	2202
	FOXJ2.CCCGT6V2	FOXJ2	PI3K_HS	tgctgttgacagtgagcgACCGTCTGTATATAGACATATAtagtgaagccacagatgtaTATATGTCTATATACAGACGGGtgccgaagagcgctcttctatcCTTCCCCCCGTCTGTATATAGACATATATCCTCTtggtccagGCAGGT			6130	9046	3069	10163		0		6727.07	12.7158	0.837576	0.391599	0.0324468	0.161242	2.13886	173	2196
	FOXD4.CTGCA4M4	FOXD4	COSMIC_HS;PI3K_HS	tgctgttgacagtgagcgATGCAAAATGGTTAGAAAGAAAtagtgaagccacagatgtaTTTCTTTCTAACCATTTTGCAGtgccgaagagcgctcttctatcTGTTCGCTGCAAAATGGTTAGAAAGAAACAGCTGtggtccagGCAGGT			1847	2710	196	779		0		1116.02	10.1241	0.964431	0.45079	0.0324012	0.161242	2.13943	172	2197
	CSF1R.CTGCT1VX	CSF1R	COSMIC_HS	tgctgttgacagtgagcgATGCTGCTATTGTACAAGTATAtagtgaagccacagatgtaTATACTTGTACAATAGCAGCAGtgccgaagagcgctcttctatcCTGCTCCTGCTGCTATTGTACAAGTATAAGCAGAtggtccagGCAGGT			1335	1648	1863	7771		0		3330.87	11.7017	0.875694	0.409281	0.0323879	0.161242	2.13959	171	2198
	TSC2.TTCCA3VX	TSC2	PI3K_HS	tgctgttgacagtgagcgCTCCAACGAAGACCTTCACGAAtagtgaagccacagatgtaTTCGTGAAGGTCTTCGTTGGAAtgccgaagagcgctcttctatcTTACCCTTCCAACGAAGACCTTCACGAAAGGCTGtggtccagGCAGGT			56	228	25	137		0		99.9575	6.64324	1.94039	0.906595	0.0323303	0.161242	2.1403	170	2199
	TRAPPC9.TCACA8VX	TRAPPC9	NOTCH_HS	tgctgttgacagtgagcgCCACAATCAACATCAAAGTGAAtagtgaagccacagatgtaTTCACTTTGATGTTGATTGTGAtgccgaagagcgctcttctatcCCACGTTCACAATCAACATCAAAGTGAAGCTGGAtggtccagGCAGGT			2961	1808	651	364		0		1226.16	10.2599	-1.07711	0.504391	0.0327231	0.162261	-2.13546	2081	288
	PTPLAD2.TTAGC4VX	PTPLAD2	ONCOTEST_HS	tgctgttgacagtgagcgCTAGCTGCAATAGATTCAATTAtagtgaagccacagatgtaTAATTGAATCTATTGCAGCTAAtgccgaagagcgctcttctatcAGGAGATTAGCTGCAATAGATTCAATTAAATTAAtggtccagGCAGGT			2474	3129	905	3767		0		2367.78	11.2093	0.890879	0.41757	0.0328849	0.162709	2.13349	174	2195
	BID.TAAAG1VX	BID	APOPTOSIS_HS	tgctgttgacagtgagcgCAAAGACAATGTTAAACTTATAtagtgaagccacagatgtaTATAAGTTTAACATTGTCTTTAtgccgaagagcgctcttctatcCTATTTTAAAGACAATGTTAAACTTATAACCCACtggtccagGCAGGT			2853	4363	5647	17942		0		8415.32	13.0388	0.833227	0.391404	0.0332693	0.163898	2.12882	176	2193
	SORBS1.TAAGA14VX	SORBS1	PI3K_HS	tgctgttgacagtgagcgCAAGAAAGTAGACACAAGAAAAtagtgaagccacagatgtaTTTTCTTGTGTCTACTTTCTTAtgccgaagagcgctcttctatcCCCAGATAAGAAAGTAGACACAAGAAAATATCGTtggtccagGCAGGT			1095	1244	240	1406		0		878.617	9.77909	1.05705	0.496431	0.0332305	0.163898	2.12929	175	2194
	BIRC2.ACAGG13VX	BIRC2	APOPTOSIS_HS	tgctgttgacagtgagcgCCAGGAACATGATATTATTAAAtagtgaagccacagatgtaTTTAATAATATCATGTTCCTGTtgccgaagagcgctcttctatcTAATAAACAGGAACATGATATTATTAAACAAAAAtggtccagGCAGGT			3370	3753	1024	4944		0		2976.77	11.5395	0.905809	0.426201	0.0335606	0.164976	2.12531	177	2192
	FOXC1.ACAGA5	FOXC1	PI3K_HS	tgctgttgacagtgagcgCCAGATTGGAGTTGGCATATAAtagtgaagccacagatgtaTTATATGCCAACTCCAATCTGTtgccgaagagcgctcttctatcTTCTAAACAGATTGGAGTTGGCATATAAACAAATtggtccagGCAGGT			1040	278	203	214		0		367.585	8.52193	-1.22299	0.57629	0.0338225	0.165905	-2.12218	2080	289
	DGKQ.CTGAA2V	DGKQ	PI3K_HS	tgctgttgacagtgagcgATGAATGCAACAGTAATTTATAtagtgaagccacagatgtaTATAAATTACTGTTGCATTCAGtgccgaagagcgctcttctatcCGCTGCCTGAATGCAACAGTAATTTATATCCAGGtggtccagGCAGGT			6379	2559	2016	2333		0		3046.39	11.5729	-0.860545	0.406169	0.0341169	0.166989	-2.11869	2079	290
	JAK2.TCCAT14VX	JAK2	PI3K_HS	tgctgttgacagtgagcgCCCATAGTTAATCTATAATTAAtagtgaagccacagatgtaTTAATTATAGATTAACTATGGAtgccgaagagcgctcttctatcAATTTTTCCATAGTTAATCTATAATTAATTACTTtggtccagGCAGGT			928	1197	227	1130		0		769.654	9.58807	1.03232	0.488372	0.0345328	0.168662	2.11379	178	2191
	USP15.AAGGA17V5	USP15	NOTCH_HS	tgctgttgacagtgagcgCAGGACAGGTATTAGTGATAGAtagtgaagccacagatgtaTCTATCACTAATACCTGTCCTTtgccgaagagcgctcttctatcTATACCAAGGACAGGTATTAGTGATAGAACAGAAtggtccagGCAGGT			434	117	424	461		0		407.703	8.67137	-1.18879	0.56312	0.0347652	0.16935	-2.11108	2078	291
	FLOT1.CACAG5VX	FLOT1	PI3K_HS	tgctgttgacagtgagcgAACAGAGAGATTACGAACTGAAtagtgaagccacagatgtaTTCAGTTCGTAATCTCTCTGTGtgccgaagagcgctcttctatcCCAAGGCACAGAGAGATTACGAACTGAAGAAGGCtggtccagGCAGGT			2209	1026	2493	2433		0		2344.12	11.1948	-0.877924	0.415996	0.0348225	0.16935	-2.11042	2077	292
	EIF4B.ATCCA7VX	EIF4B	PI3K_HS	tgctgttgacagtgagcgCTCCAGACAAGACAAAATAAAAtagtgaagccacagatgtaTTTTATTTTGTCTTGTCTGGATtgccgaagagcgctcttctatcACCTCTATCCAGACAAGACAAAATAAAACTCACCtggtccagGCAGGT			1617	1242	171	1945		0		1057.55	10.0465	1.24813	0.592425	0.0351331	0.170497	2.10682	179	2190
	FOXA3.CTGGC1	FOXA3	PI3K_HS	tgctgttgacagtgagcgATGGCTGTGTTTAATCATTAAAtagtgaagccacagatgtaTTTAATGATTAAACACAGCCAGtgccgaagagcgctcttctatcGGGGTACTGGCTGTGTTTAATCATTAAAGGTACCtggtccagGCAGGT			2790	5551	1402	3804		0		3152	11.6221	0.909877	0.432177	0.0352625	0.17076	2.10533	180	2189
	PRDM1.TTACA9VX	PRDM1	APOPTOSIS_HS	tgctgttgacagtgagcgCTACAATGTTATTTATGTGCAAtagtgaagccacagatgtaTTGCACATAAATAACATTGTAAtgccgaagagcgctcttctatcACTGGTTTACAATGTTATTTATGTGCAAATTGTCtggtccagGCAGGT			6073	2791	3430	3561		0		4026.15	11.9752	-0.840673	0.399677	0.0354326	0.171148	-2.10338	2076	293
	TBL1XR1.ATAGA14VX	TBL1XR1	NOTCH_HS	tgctgttgacagtgagcgCTAGATACTAGATTGTATTGAAtagtgaagccacagatgtaTTCAATACAATCTAGTATCTATtgccgaagagcgctcttctatcTTCCTAATAGATACTAGATTGTATTGAATTCTGTtggtccagGCAGGT			5416	1905	2341	3039		0		3093.96	11.5952	-0.87243	0.414937	0.0355042	0.171148	-2.10256	2075	294
	PCK2.TACAA2VX	PCK2	PI3K_HS	tgctgttgacagtgagcgCACAATCCAGAGTAACACTATTtagtgaagccacagatgtaAATAGTGTTACTCTGGATTGTAtgccgaagagcgctcttctatcCATGGCTACAATCCAGAGTAACACTATTTTTACCtggtccagGCAGGT			4911	3115	2976	1876		0		3280.97	11.6799	-0.9676	0.460548	0.0356429	0.171148	-2.10098	2074	295
	PLCD1.CTGCC2VX	PLCD1	PI3K_HS	tgctgttgacagtgagcgATGCCAAAAGTCAACAAGAATAtagtgaagccacagatgtaTATTCTTGTTGACTTTTGGCAGtgccgaagagcgctcttctatcCAGCAGCTGCCAAAAGTCAACAAGAATAAGAATTtggtccagGCAGGT			528	1148	922	2543		0		1376.97	10.4273	0.983679	0.468393	0.0357186	0.171148	2.10012	182	2187
	MAPK8.TCCTA13VX	MAPK8	APOPTOSIS_HS;PI3K_HS	tgctgttgacagtgagcgCCCTAAGTAAAATGTCTTTGAAtagtgaagccacagatgtaTTCAAAGACATTTTACTTAGGAtgccgaagagcgctcttctatcAACTTTTCCTAAGTAAAATGTCTTTGAAGTCTCGtggtccagGCAGGT			11527	10992	945	5550		0		5809.29	12.5041	0.934127	0.444654	0.0356589	0.171148	2.1008	181	2188
	AKT1.TCAGA1VX	AKT1	APOPTOSIS_HS;PI3K_HS	tgctgttgacagtgagcgCCAGAACAATCCGATTCACGTAtagtgaagccacagatgtaTACGTGAATCGGATTGTTCTGAtgccgaagagcgctcttctatcCAGCCCTCAGAACAATCCGATTCACGTAGGGAAAtggtccagGCAGGT			3586	1726	212	171		0		1048.29	10.0338	-0.982458	0.46847	0.0359792	0.171598	-2.09716	2073	296
	HEATR1.ACAGG13	HEATR1	COSMIC_HS	tgctgttgacagtgagcgCCAGGTTGTTGACATTTTACAAtagtgaagccacagatgtaTTGTAAAATGTCAACAACCTGTtgccgaagagcgctcttctatcCAAAGGACAGGTTGTTGACATTTTACAACTTGGCtggtccagGCAGGT			567	300	600	344		0		521.439	9.02635	-1.16795	0.557182	0.036066	0.171598	-2.09618	2072	297
	HK2.CAAGG10VX	HK2	PI3K_HS	tgctgttgacagtgagcgAAAGGATCAGAATGGAAAGAAAtagtgaagccacagatgtaTTTCTTTCCATTCTGATCCTTGtgccgaagagcgctcttctatcTGGATACAAGGATCAGAATGGAAAGAAACTCACGtggtccagGCAGGT			615	265	703	581		0		629.283	9.29756	-1.05265	0.502211	0.0360785	0.171598	-2.09604	2071	298
	GNA14.CCAAG2	GNA14	PI3K_HS	tgctgttgacagtgagcgACAAGATCAGAATCCTGACAAAtagtgaagccacagatgtaTTTGTCAGGATTCTGATCTTGGtgccgaagagcgctcttctatcGCTTTACCAAGATCAGAATCCTGACAAAGAGAAAtggtccagGCAGGT			342	147	802	663		0		630.816	9.30108	-1.0562	0.50408	0.0361443	0.171598	-2.0953	2070	299
	FLG.AAAGC6	FLG	COSMIC_HS	tgctgttgacagtgagcgCAAGCACAGTCATCATGATAAAtagtgaagccacagatgtaTTTATCATGATGACTGTGCTTTtgccgaagagcgctcttctatcGCACAGAAAGCACAGTCATCATGATAAACATGAAtggtccagGCAGGT			1621	1197	984	387		0		1061.08	10.0513	-1.19522	0.570566	0.0361894	0.171598	-2.09479	2069	300
	NR4A1.TAGGA4VX	NR4A1	APOPTOSIS_HS	tgctgttgacagtgagcgCAGGAAGAAGACAAATGACAGAtagtgaagccacagatgtaTCTGTCATTTGTCTTCTTCCTAtgccgaagagcgctcttctatcTCACTCTAGGAAGAAGACAAATGACAGATTCTGAtggtccagGCAGGT			467	151	360	325		0		355.671	8.4744	-1.19483	0.572046	0.0367354	0.173464	-2.08869	2068	301
	NOS2.ACAGC6	NOS2	PI3K_HS	tgctgttgacagtgagcgCCAGCAAGTGGAAGTTCACCAAtagtgaagccacagatgtaTTGGTGAACTTCCACTTGCTGTtgccgaagagcgctcttctatcCAGAGTACAGCAAGTGGAAGTTCACCAACAGCCCtggtccagGCAGGT			111	190	36	312		0		148.84	7.21762	1.63174	0.78114	0.0367151	0.173464	2.08892	183	2186
	PRKAG2.GAAGC11V7	PRKAG2	PI3K_HS	tgctgttgacagtgagcgAAAGCAGTAGAAGACTCAGAAAtagtgaagccacagatgtaTTTCTGAGTCTTCTACTGCTTCtgccgaagagcgctcttctatcGAGGACGAAGCAGTAGAAGACTCAGAAAGTGGTGtggtccagGCAGGT			615	29	21	38		0		120.857	6.91716	-2.11469	1.01305	0.0368468	0.17363	-2.08746	2067	302
	FGFR3.TCAGG3VX	FGFR3	ONCOTEST_HS	tgctgttgacagtgagcgCCAGGAGAATTAGATTTCTATAtagtgaagccacagatgtaTATAGAAATCTAATTCTCCTGAtgccgaagagcgctcttctatcCCTTTTTCAGGAGAATTAGATTTCTATAGGATTTtggtccagGCAGGT			835	913	931	4721		0		1912.8	10.9015	0.929761	0.445819	0.0370229	0.1741	2.08551	184	2185
	PTK2.GAGCG9VX	PTK2	PI3K_HS	tgctgttgacagtgagcgAAGCGATTATATGTTAGAGATAtagtgaagccacagatgtaTATCTCTAACATATAATCGCTCtgccgaagagcgctcttctatcGGTGAAGAGCGATTATATGTTAGAGATAGCTGATtggtccagGCAGGT			1352	1674	212	1053		0		905.421	9.82245	1.00021	0.479851	0.0371212	0.174202	2.08443	185	2184
	FOS.GACCA5	FOS	APOPTOSIS_HS	tgctgttgacagtgagcgAACCAATATTATACTAAGAAAAtagtgaagccacagatgtaTTTTCTTAGTATAATATTGGTCtgccgaagagcgctcttctatcAGAAATGACCAATATTATACTAAGAAAAGATACGtggtccagGCAGGT			1396	1650	173	929		0		858.42	9.74554	1.02124	0.49158	0.037759	0.17683	2.07746	186	2183
	CRKL.CCAGG8	CRKL	PI3K_HS	tgctgttgacagtgagcgACAGGAGATTCAGAGCTCAAAAtagtgaagccacagatgtaTTTTGAGCTCTGAATCTCCTGGtgccgaagagcgctcttctatcGGGCTGCCAGGAGATTCAGAGCTCAAAACAAGGCtggtccagGCAGGT			339	845	54	196		0		296.278	8.21081	1.29246	0.622912	0.037998	0.177584	2.07488	187	2182
	LTA.CACCC3VX	LTA	APOPTOSIS_HS	tgctgttgacagtgagcgAACCCTCGATGAAGCCCAATAAtagtgaagccacagatgtaTTATTGGGCTTCATCGAGGGTGtgccgaagagcgctcttctatcCATCTGCACCCTCGATGAAGCCCAATAAACCTCTtggtccagGCAGGT			15	88	46	203		0		91.6655	6.51831	2.01688	0.972479	0.0380828	0.177616	2.07396	188	2181
	SHC1.CACGG7V7	SHC1	PI3K_HS	tgctgttgacagtgagcgAACGGGTCTCACTTATACCAAAtagtgaagccacagatgtaTTTGGTATAAGTGAGACCCGTGtgccgaagagcgctcttctatcTGTTTCCACGGGTCTCACTTATACCAAAGGGAAAtggtccagGCAGGT			1262	1988	89	350		0		723.852	9.49955	1.00908	0.487862	0.0386043	0.179313	2.06838	190	2179
	CCDC132.TTAGC6VX	CCDC132	ONCOTEST_HS	tgctgttgacagtgagcgCTAGCTGCTGTTATCTGTACAAtagtgaagccacagatgtaTTGTACAGATAACAGCAGCTAAtgccgaagagcgctcttctatcCTTCAATTAGCTGCTGTTATCTGTACAAATGGGAtggtccagGCAGGT			716	758	538	3043		0		1264.71	10.3046	0.984773	0.476073	0.0385899	0.179313	2.06853	189	2180
	PARP1.TACGG4	PARP1	APOPTOSIS_HS;ONCOTEST_HS	tgctgttgacagtgagcgCACGGTGATCGGTAGCAACAAAtagtgaagccacagatgtaTTTGTTGCTACCGATCACCGTAtgccgaagagcgctcttctatcTGTGGGTACGGTGATCGGTAGCAACAAACTGGAAtggtccagGCAGGT			654	76	23	27		0		134.647	7.07303	-1.78743	0.865505	0.0389047	0.180341	-2.06519	2066	303
	ASUN.CAGGC7V3	ASUN	ONCOTEST_HS	tgctgttgacagtgagcgAAGGCACGAAAGTTAAAACAAAtagtgaagccacagatgtaTTTGTTTTAACTTTCGTGCCTGtgccgaagagcgctcttctatcCAGGACCAGGCACGAAAGTTAAAACAAAATGAAGtggtccagGCAGGT			62	19	210	109		0		141.226	7.14187	-1.6464	0.798845	0.0393059	0.180728	-2.06097	2065	304
	FOXL1.TTCAG3	FOXL1	PI3K_HS	tgctgttgacagtgagcgCTCAGGTTTTCTGAGAGATGTAtagtgaagccacagatgtaTACATCTCTCAGAAAACCTGAAtgccgaagagcgctcttctatcCGGGTTTTCAGGTTTTCTGAGAGATGTAGGGCCCtggtccagGCAGGT			261	380	73	477		0		268.392	8.0682	1.3133	0.637151	0.0392838	0.180728	2.0612	193	2176
	PTPRF.GCAGC5VX	PTPRF	PI3K_HS	tgctgttgacagtgagcgACAGCGCTATCTAGATAGGTAAtagtgaagccacagatgtaTTACCTATCTAGATAGCGCTGCtgccgaagagcgctcttctatcCTCTGGGCAGCGCTATCTAGATAGGTAAGTGGGGtggtccagGCAGGT			1111	1655	921	3193		0		1727.47	10.7544	0.877375	0.425614	0.0392619	0.180728	2.06143	192	2177
	EPHB2.AGCAG6V2	EPHB2	APOPTOSIS_HS	tgctgttgacagtgagcgCGCAGAGCAATCAGTTAGTGAAtagtgaagccacagatgtaTTCACTAACTGATTGCTCTGCTtgccgaagagcgctcttctatcCACCCAAGCAGAGCAATCAGTTAGTGAATTGAATtggtccagGCAGGT			830	1297	391	1435		0		927.883	9.8578	0.95318	0.462276	0.0392147	0.180728	2.06193	191	2178
	CLCN2.CCGGG2V6	CLCN2	COSMIC_HS	tgctgttgacagtgagcgACGGGATGAAGAGACTATTACAtagtgaagccacagatgtaTGTAATAGTCTCTTCATCCCGGtgccgaagagcgctcttctatcCTGGAACCGGGATGAAGAGACTATTACAGCCCTCtggtccagGCAGGT			9	NaN	56	17		0		32.5293	5.02367	-3.61078	1.75296	0.0394159	0.180868	-2.05982	2064	305
	FOXO1.ATAGA10	FOXO1	PI3K_HS	tgctgttgacagtgagcgCTAGAGCTATTCAGATATTTTAtagtgaagccacagatgtaTAAAATATCTGAATAGCTCTATtgccgaagagcgctcttctatcTGTATTATAGAGCTATTCAGATATTTTAAATATAtggtccagGCAGGT			714	871	657	2959		0		1323.97	10.3707	0.922504	0.44822	0.0395755	0.181235	2.05815	194	2175
	SORBS1.AAAGG19VX	SORBS1	PI3K_HS	tgctgttgacagtgagcgCAAGGTTATATTCTGAAAGAAAtagtgaagccacagatgtaTTTCTTTCAGAATATAACCTTTtgccgaagagcgctcttctatcTACAAAAAAGGTTATATTCTGAAAGAAAAATAACtggtccagGCAGGT			4900	4746	157	974		0		2028.6	10.9863	0.976222	0.474587	0.039687	0.181381	2.05699	195	2174
	INPP5J.AGGTC1VX	INPP5J	PI3K_HS	tgctgttgacagtgagcgCGGTCATCCATTAGGAATTAAAtagtgaagccacagatgtaTTTAATTCCTAATGGATGACCTtgccgaagagcgctcttctatcTCCTGGAGGTCATCCATTAGGAATTAAATTCTCCtggtccagGCAGGT			2072	2357	1340	5955		0		2893.19	11.4984	0.86198	0.420084	0.0401769	0.183252	2.05193	196	2173
	HUWE1.TCCCA17VX	HUWE1	APOPTOSIS_HS	tgctgttgacagtgagcgCCCCAGTGCTCAAGATACTCAAtagtgaagccacagatgtaTTGAGTATCTTGAGCACTGGGAtgccgaagagcgctcttctatcGCCATCTCCCAGTGCTCAAGATACTCAATCCATTtggtccagGCAGGT			393	196	467	270		0		391.355	8.61233	-1.20555	0.588543	0.0405249	0.183429	-2.04836	2063	306
	LOX.ACACA11VX	LOX	APOPTOSIS_HS	tgctgttgacagtgagcgCCACAGTGTTTCAATTCTGTAAtagtgaagccacagatgtaTTACAGAATTGAAACACTGTGTtgccgaagagcgctcttctatcGAATTAACACAGTGTTTCAATTCTGTAATTACATtggtccagGCAGGT			7232	1408	2199	4160		0		3481.4	11.7655	-1.02714	0.502022	0.0407554	0.183429	-2.04601	2062	307
	SOS2.CCAGC10VX	SOS2	PI3K_HS	tgctgttgacagtgagcgACAGCAAATACTTAAAGCTTTAtagtgaagccacagatgtaTAAAGCTTTAAGTATTTGCTGGtgccgaagagcgctcttctatcTTTAAACCAGCAAATACTTAAAGCTTTATTAAACtggtccagGCAGGT			4278	1579	916	1121		0		1697.22	10.729	-0.880776	0.430709	0.0408604	0.183429	-2.04494	2061	308
	JAK3.CTCCC2V2	JAK3	PI3K_HS	tgctgttgacagtgagcgATCCCAAAGTGTTGGAATAATAtagtgaagccacagatgtaTATTATTCCAACACTTTGGGAGtgccgaagagcgctcttctatcCTCAGCCTCCCAAAGTGTTGGAATAATAGGCATGtggtccagGCAGGT			3438	6036	2829	7915		0		5040.04	12.2992	0.841273	0.411372	0.0408505	0.183429	2.04504	201	2168
	IFNA2.ACACG3	IFNA2	ONCOTEST_HS	tgctgttgacagtgagcgCCACGATTTAAATCTTTTCAAAtagtgaagccacagatgtaTTTGAAAAGATTTAAATCGTGTtgccgaagagcgctcttctatcACCATGACACGATTTAAATCTTTTCAAATGTTTTtggtccagGCAGGT			2581	2925	611	2841		0		1976.03	10.9484	0.890758	0.435448	0.0407943	0.183429	2.04561	200	2169
	CCND3.TAAAG2VX	CCND3	PI3K_HS	tgctgttgacagtgagcgCAAAGATGATTGTGAAATAAAAtagtgaagccacagatgtaTTTTATTTCACAATCATCTTTAtgccgaagagcgctcttctatcCTGTAATAAAGATGATTGTGAAATAAAACTGGCTtggtccagGCAGGT			1331	1476	181	1041		0		844.515	9.72198	1.02437	0.500308	0.0406119	0.183429	2.04747	199	2170
	TRIM33.TCAGG38VX	TRIM33	NOTCH_HS	tgctgttgacagtgagcgCCAGGTTGTTTTCTAGTTAAAAtagtgaagccacagatgtaTTTTAACTAGAAAACAACCTGAtgccgaagagcgctcttctatcTACATATCAGGTTGTTTTCTAGTTAAAAACCCAAtggtccagGCAGGT			2413	1877	234	2264		0		1417.04	10.4687	1.14234	0.557756	0.0405508	0.183429	2.04809	198	2171
	FOXL2.CTGGC3	FOXL2	PI3K_HS	tgctgttgacagtgagcgATGGCTAATGTTTTGTTTGAAAtagtgaagccacagatgtaTTTCAAACAAAACATTAGCCAGtgccgaagagcgctcttctatcCGGCGGCTGGCTAATGTTTTGTTTGAAAGATCGGtggtccagGCAGGT			1770	1824	943	4986		0		2311.62	11.1747	0.91586	0.446838	0.0403989	0.183429	2.04965	197	2172
	DGKB.GCTAC32VX	DGKB	PI3K_HS	tgctgttgacagtgagcgACTACATGAATCTGTAGAAATAtagtgaagccacagatgtaTATTTCTACAGATTCATGTAGCtgccgaagagcgctcttctatcCAAGAAGCTACATGAATCTGTAGAAATAGAATGTtggtccagGCAGGT			1593	1734	522	2670		0		1498.54	10.5493	0.930468	0.456855	0.0416822	0.186749	2.03668	202	2167
	CRYAB.CAGGC2	CRYAB	APOPTOSIS_HS	tgctgttgacagtgagcgAAGGCCCAAATTATCAAGCTAAtagtgaagccacagatgtaTTAGCTTGATAATTTGGGCCTGtgccgaagagcgctcttctatcTAAGGGCAGGCCCAAATTATCAAGCTAATAAAATtggtccagGCAGGT			1108	1204	171	1039		0		749.885	9.55053	1.04911	0.515766	0.0419434	0.18755	2.03408	203	2166
	FOXK2.GCCGT5VX	FOXK2	PI3K_HS	tgctgttgacagtgagcgACCGTTTAAGAAATAAAAGCAAtagtgaagccacagatgtaTTGCTTTTATTTCTTAAACGGCtgccgaagagcgctcttctatcCACTCAGCCGTTTAAGAAATAAAAGCAAAACCATtggtccagGCAGGT			165	323	32	211		0		157.407	7.29836	1.53333	0.754553	0.0421439	0.188077	2.0321	204	2165
	JAK1.GACCA10VX	JAK1	PI3K_HS	tgctgttgacagtgagcgAACCATGCATTCTTAAAATATTtagtgaagccacagatgtaAATATTTTAAGAATGCATGGTCtgccgaagagcgctcttctatcGTACTAGACCATGCATTCTTAAAATATTAGATACtggtccagGCAGGT			3708	1565	912	988		0		1571.41	10.6178	-0.871424	0.429274	0.0423569	0.188658	-2.03	2060	309
	IPPK.TACTT2V	IPPK	PI3K_HS	tgctgttgacagtgagcgCACTTCTAATTCTACTCTCAGAtagtgaagccacagatgtaTCTGAGAGTAGAATTAGAAGTAtgccgaagagcgctcttctatcCATATTTACTTCTAATTCTACTCTCAGAGGTGCAtggtccagGCAGGT			1038	585	2518	1960		0		1970.14	10.9441	-0.903309	0.446135	0.0428936	0.190676	-2.02474	2059	310
	FADD.GCCAG1	FADD	APOPTOSIS_HS	tgctgttgacagtgagcgACCAGGACGAATTGAGATAATAtagtgaagccacagatgtaTATTATCTCAATTCGTCCTGGCtgccgaagagcgctcttctatcATGGTTGCCAGGACGAATTGAGATAATATCTGTGtggtccagGCAGGT			2784	1778	1087	653		0		1473.16	10.5247	-0.995653	0.492237	0.0431028	0.191232	-2.02271	2058	311
	TAL1.ATCGG3VX	TAL1	NOTCH_HS	tgctgttgacagtgagcgCTCGGGAAGATTTCTAAATAAAtagtgaagccacagatgtaTTTATTTAGAAATCTTCCCGATtgccgaagagcgctcttctatcGGATGTATCGGGAAGATTTCTAAATAAAAGTTTTtggtccagGCAGGT			428	300	99	1492		0		538.262	9.07216	1.38586	0.685946	0.0433461	0.191937	2.02036	205	2164
	INPP5E.GGACA2VX	INPP5E	PI3K_HS	tgctgttgacagtgagcgAGACATTCAATCTAGTCTTTTAtagtgaagccacagatgtaTAAAAGACTAGATTGAATGTCCtgccgaagagcgctcttctatcATCTAGGGACATTCAATCTAGTCTTTTAAATTATtggtccagGCAGGT			5382	11428	2768	6753		0		6112.91	12.5776	0.879984	0.43582	0.0434723	0.192122	2.01914	206	2163
	BCL2L14.TCAGG9VX	BCL2L14	APOPTOSIS_HS	tgctgttgacagtgagcgCCAGGAGATCAGTTGGAAAGAAtagtgaagccacagatgtaTTCTTTCCAACTGATCTCCTGAtgccgaagagcgctcttctatcAAATATTCAGGAGATCAGTTGGAAAGAAAGCTGAtggtccagGCAGGT			336	117	180	111		0		189.559	7.5665	-1.41576	0.702559	0.0438886	0.193586	-2.01515	2057	312
	LRRC19.GCACA13	LRRC19	ONCOTEST_HS	tgctgttgacagtgagcgACACACAAGTCTTAGAGACAAAtagtgaagccacagatgtaTTTGTCTCTAAGACTTGTGTGCtgccgaagagcgctcttctatcCCTTTAGCACACAAGTCTTAGAGACAAAAGAAAAtggtccagGCAGGT			718	159	1083	1753		0		1092.84	10.0939	-1.03811	0.515851	0.0441744	0.194094	-2.01243	2056	313
	FOXD3.TTGGG5	FOXD3	PI3K_HS	tgctgttgacagtgagcgCTGGGAGATTTTAAATATAAAAtagtgaagccacagatgtaTTTTATATTTAAAATCTCCCAAtgccgaagagcgctcttctatcGAGACGTTGGGAGATTTTAAATATAAAAAATTTTtggtccagGCAGGT			127	228	11	134		0		103.522	6.69379	1.88449	0.936404	0.0441698	0.194094	2.01248	207	2162
	TRAF1.TCAGC9VX	TRAF1	APOPTOSIS_HS	tgctgttgacagtgagcgCCAGCCTGAGAATATTGTGAAAtagtgaagccacagatgtaTTTCACAATATTCTCAGGCTGAtgccgaagagcgctcttctatcTTAAGCTCAGCCTGAGAATATTGTGAAATGCAGAtggtccagGCAGGT			186	144	23	NaN		0		68.939	6.10725	-2.83565	1.4099	0.0443005	0.194273	-2.01124	2055	314
	STRADA.CCAGC1V10	STRADA	PI3K_HS	tgctgttgacagtgagcgACAGCCTCATTCTATTTAACTTtagtgaagccacagatgtaAAGTTAAATAGAATGAGGCTGGtgccgaagagcgctcttctatcTTGCGACCAGCCTCATTCTATTTAACTTTGCTCTtggtccagGCAGGT			3380	2191	883	524		0		1519.07	10.569	-0.992524	0.493776	0.0444236	0.194439	-2.01007	2054	315
	PRKAA1.CCACG8VX	PRKAA1	PI3K_HS	tgctgttgacagtgagcgACACGATATTCTGTACACAAAAtagtgaagccacagatgtaTTTTGTGTACAGAATATCGTGGtgccgaagagcgctcttctatcATATTCCCACGATATTCTGTACACAAAATGTTCTtggtccagGCAGGT			11783	5502	1073	1149		0		3735.01	11.8669	-0.806502	0.40162	0.0446302	0.194594	-2.00812	2053	316
	FOXI2.ATCCC1	FOXI2	PI3K_HS	tgctgttgacagtgagcgCTCCCTTGAACCTATTTTAATAtagtgaagccacagatgtaTATTAAAATAGGTTCAAGGGATtgccgaagagcgctcttctatcAAAAGTATCCCTTGAACCTATTTTAATAGAATGAtggtccagGCAGGT			844	882	1314	6500		0		2526.23	11.3028	0.879781	0.438002	0.0445771	0.194594	2.00862	208	2161
	TNFRSF21.CACCG3	TNFRSF21	APOPTOSIS_HS	tgctgttgacagtgagcgAACCGTGTAGAATGCTTGATTAtagtgaagccacagatgtaTAATCAAGCATTCTACACGGTGtgccgaagagcgctcttctatcCCTGGACACCGTGTAGAATGCTTGATTACTTGTAtggtccagGCAGGT			1941	2625	2603	8898		0		4252.72	12.0542	0.797491	0.397659	0.0449133	0.195454	2.00547	209	2160
	CDH7.TACGG2VX	CDH7	ONCOTEST_HS	tgctgttgacagtgagcgCACGGATAGAAGCTGCAAATAAtagtgaagccacagatgtaTTATTTGCAGCTTCTATCCGTAtgccgaagagcgctcttctatcACACGCTACGGATAGAAGCTGCAAATAAAGATGCtggtccagGCAGGT			200	115	18	NaN		0		62.8812	5.97456	-2.9821	1.48972	0.045308	0.196796	-2.00178	2052	317
	MDM2.CAAGC20VX	MDM2	APOPTOSIS_HS;PI3K_HS	tgctgttgacagtgagcgAAAGCTTCACAATCACAAGAAAtagtgaagccacagatgtaTTTCTTGTGATTGTGAAGCTTGtgccgaagagcgctcttctatcATTACACAAGCTTCACAATCACAAGAAAGTGAAGtggtccagGCAGGT			998	498	584	434		0		642.477	9.3275	-1.02173	0.511606	0.0458139	0.198358	-1.9971	2051	318
	BCOR.CACGG3VX	BCOR	COSMIC_HS	tgctgttgacagtgagcgAACGGAGACTTATTGTCAATAAtagtgaagccacagatgtaTTATTGACAATAAGTCTCCGTGtgccgaagagcgctcttctatcCGGAAGCACGGAGACTTATTGTCAATAAGAACGCtggtccagGCAGGT			723	305	349	272		0		408.201	8.67314	-1.10858	0.555659	0.0460352	0.198358	-1.99507	2050	319
	CHD2.TTCGG14VX	CHD2	APOPTOSIS_HS	tgctgttgacagtgagcgCTCGGACCTGTTTTAGTATTAAtagtgaagccacagatgtaTTAATACTAAAACAGGTCCGAAtgccgaagagcgctcttctatcTTTTCTTTCGGACCTGTTTTAGTATTAATTATTGtggtccagGCAGGT			5153	2187	1068	1213		0		2051.12	11.0022	-0.833418	0.417992	0.0461672	0.198358	-1.99386	2049	320
	TMEM100.AAAGG6VX	TMEM100	NOTCH_HS	tgctgttgacagtgagcgCAAGGATTTCTGTGCTATTATAtagtgaagccacagatgtaTATAATAGCACAGAAATCCTTTtgccgaagagcgctcttctatcAATTCTAAAGGATTTCTGTGCTATTATAATTAGGtggtccagGCAGGT			1254	955	233	2330		0		1067.17	10.0596	1.15266	0.578168	0.0461905	0.198358	1.99365	212	2157
	INPP4A.AAAGG4VX	INPP4A	PI3K_HS	tgctgttgacagtgagcgCAAGGATGAGAGTTCAAGACGAtagtgaagccacagatgtaTCGTCTTGAACTCTCATCCTTTtgccgaagagcgctcttctatcACATACAAAGGATGAGAGTTCAAGACGATGGAGGtggtccagGCAGGT			184	511	7	36		0		143.42	7.16411	1.64041	0.822251	0.046041	0.198358	1.99502	211	2158
	PPP2R1A.TACAG2	PPP2R1A	PI3K_HS	tgctgttgacagtgagcgCACAGATACCATCTATGATGAAtagtgaagccacagatgtaTTCATCATAGATGGTATCTGTAtgccgaagagcgctcttctatcTTTCCTTACAGATACCATCTATGATGAAGATGAGtggtccagGCAGGT			9410	15042	4172	11961		0		9411.56	13.2002	0.791343	0.396645	0.046033	0.198358	1.99509	210	2159
	ACAN.CTACG3VX	ACAN	COSMIC_HS	tgctgttgacagtgagcgATACGATGTCTACTGCTTTGTAtagtgaagccacagatgtaTACAAAGCAGTAGACATCGTAGtgccgaagagcgctcttctatcAGAGACCTACGATGTCTACTGCTTTGTAGACAGAtggtccagGCAGGT			954	573	78	23		0		306.674	8.26056	-1.50215	0.755433	0.0467613	0.19951	-1.98846	2048	321
	DGKH.CTGAG3VX	DGKH	PI3K_HS	tgctgttgacagtgagcgATGAGACGATTGCATTGTCTAAtagtgaagccacagatgtaTTAGACAATGCAATCGTCTCAGtgccgaagagcgctcttctatcAGGAATCTGAGACGATTGCATTGTCTAAACAGTGtggtccagGCAGGT			569	730	68	431		0		372.981	8.54296	1.19555	0.601618	0.0468971	0.19951	1.98723	216	2153
	YWHAQ.ACAAG4	YWHAQ	APOPTOSIS_HS;PI3K_HS	tgctgttgacagtgagcgCCAAGAAGTTGCAGCTGATTAAtagtgaagccacagatgtaTTAATCAGCTGCAACTTCTTGTtgccgaagagcgctcttctatcCCTCCGACAAGAAGTTGCAGCTGATTAAGGACTAtggtccagGCAGGT			1898	2566	263	1021		0		1186.31	10.2123	0.888182	0.446773	0.0468125	0.19951	1.98799	215	2154
	DIRC2.TACAG5	DIRC2	COSMIC_HS	tgctgttgacagtgagcgCACAGATTATCACATTAATTTAtagtgaagccacagatgtaTAAATTAATGTGATAATCTGTAtgccgaagagcgctcttctatcTTAGGTTACAGATTATCACATTAATTTAATTACTtggtccagGCAGGT			1846	1480	1720	12710		0		4511.73	12.1395	0.977541	0.491673	0.0467905	0.19951	1.98819	214	2155
	CD40LG.TTACG4	CD40LG	APOPTOSIS_HS	tgctgttgacagtgagcgCTACGAAATGACTGTATTTAAAtagtgaagccacagatgtaTTTAAATACAGTCATTTCGTAAtgccgaagagcgctcttctatcTCCTCATTACGAAATGACTGTATTTAAAGGAAATtggtccagGCAGGT			12425	15304	2469	8982		0		8386.23	13.0338	0.774843	0.389582	0.0467115	0.19951	1.98891	213	2156
	PDE3B.GTAGA8VX	PDE3B	PI3K_HS	tgctgttgacagtgagcgATAGAAGAGTATGACTCATTAAtagtgaagccacagatgtaTTAATGAGTCATACTCTTCTACtgccgaagagcgctcttctatcATTTTAGTAGAAGAGTATGACTCATTAATAGAAAtggtccagGCAGGT			4847	2561	1585	1428		0		2380.21	11.2169	-0.841736	0.424457	0.0473575	0.201093	-1.98309	2047	322
	CDKN2B.GAGGC6VX	CDKN2B	ONCOTEST_HS	tgctgttgacagtgagcgAAGGCAAAGAAATATCAAGTAAtagtgaagccacagatgtaTTACTTGATATTTCTTTGCCTCtgccgaagagcgctcttctatcGACAATGAGGCAAAGAAATATCAAGTAACTTGCCtggtccagGCAGGT			3488	4168	906	3620		0		2698.86	11.3981	0.82027	0.414127	0.0476225	0.201841	1.98072	217	2152
	PIP5K1B.AAAGC3VX	PIP5K1B	PI3K_HS	tgctgttgacagtgagcgCAAGCTTCAAGATCATGGATTAtagtgaagccacagatgtaTAATCCATGATCTTGAAGCTTTtgccgaagagcgctcttctatcTGCTAGAAAGCTTCAAGATCATGGATTATAGCCTtggtccagGCAGGT			3312	3941	202	869		0		1615.99	10.6582	0.867303	0.438759	0.0480734	0.203374	1.97672	218	2151
	GNGT1.GAGGC3	GNGT1	PI3K_HS	tgctgttgacagtgagcgAAGGCTGTGTGATTTCATAATAtagtgaagccacagatgtaTATTATGAAATCACACAGCCTCtgccgaagagcgctcttctatcTCAAAGGAGGCTGTGTGATTTCATAATACAAACAtggtccagGCAGGT			1763	2447	247	935		0		1112.73	10.1199	0.889303	0.450279	0.0482679	0.20344	1.975	220	2149
	PML.CGCAC5VX	PML	APOPTOSIS_HS	tgctgttgacagtgagcgAGCACTCCAAGATCTAAACCGAtagtgaagccacagatgtaTCGGTTTAGATCTTGGAGTGCGtgccgaagagcgctcttctatcTCTTCACGCACTCCAAGATCTAAACCGAGAATCGtggtccagGCAGGT			178	260	26	243		0		151.683	7.24491	1.56102	0.790282	0.0482369	0.20344	1.97528	219	2150
	ITPK1.TCCAG4VX	ITPK1	PI3K_HS	tgctgttgacagtgagcgCCCAGAATTTCATCAACCACAAtagtgaagccacagatgtaTTGTGGTTGATGAAATTCTGGAtgccgaagagcgctcttctatcGCGTGGTCCAGAATTTCATCAACCACAACGCCGTtggtccagGCAGGT			796	470	176	73		0		320.823	8.32563	-1.30492	0.661841	0.0486491	0.203578	-1.97165	2046	323
	AVEN.CAGGG6VX	AVEN	APOPTOSIS_HS	tgctgttgacagtgagcgAAGGGAAATTATTCTAAAAGAAtagtgaagccacagatgtaTTCTTTTAGAATAATTTCCCTGtgccgaagagcgctcttctatcGATGAACAGGGAAATTATTCTAAAAGAAAGATTGtggtccagGCAGGT			2158	2642	113	509		0		1044.91	10.0292	0.918479	0.465861	0.0486583	0.203578	1.97157	223	2146
	AMBRA1.AAAGC2VX	AMBRA1	APOPTOSIS_HS	tgctgttgacagtgagcgCAAGCTGGTTCACAGATAGCAAtagtgaagccacagatgtaTTGCTATCTGTGAACCAGCTTTtgccgaagagcgctcttctatcGCAGTGAAAGCTGGTTCACAGATAGCAACAATGCtggtccagGCAGGT			88	153	35	287		0		131.254	7.03622	1.60511	0.814058	0.0486394	0.203578	1.97174	222	2147
	FOS.TTCCA3	FOS	APOPTOSIS_HS	tgctgttgacagtgagcgCTCCAAGACATTGTCAATAAAAtagtgaagccacagatgtaTTTTATTGACAATGTCTTGGAAtgccgaagagcgctcttctatcTTATTGTTCCAAGACATTGTCAATAAAAGCATTTtggtccagGCAGGT			7454	9057	793	3001		0		4092.46	11.9988	0.793003	0.401831	0.0484417	0.203578	1.97347	221	2148
	XPO5.CCCAG6	XPO5	NOTCH_HS	tgctgttgacagtgagcgACCAGATGTTTCGAACACTAAAtagtgaagccacagatgtaTTTAGTGTTCGAAACATCTGGGtgccgaagagcgctcttctatcTTATCACCCAGATGTTTCGAACACTAAATAGAGAtggtccagGCAGGT			2003	949	430	370		0		799.569	9.64308	-0.952274	0.483577	0.0489269	0.203589	-1.96923	2045	324
	IFNA10.TTGTG2	IFNA10	ONCOTEST_HS	tgctgttgacagtgagcgCTGTGGTTAATGTAACAATATAtagtgaagccacagatgtaTATATTGTTACATTAACCACAAtgccgaagagcgctcttctatcTTTACATTGTGGTTAATGTAACAATATATGTTCTtggtccagGCAGGT			3004	1073	1483	1954		0		1873.73	10.8717	-0.850514	0.431907	0.0489294	0.203589	-1.96921	2044	325
	OPN3.TTCAG6	OPN3	APOPTOSIS_HS	tgctgttgacagtgagcgCTCAGACAATTCAAGTGATCAAtagtgaagccacagatgtaTTGATCACTTGAATTGTCTGAAtgccgaagagcgctcttctatcAAGATCTTCAGACAATTCAAGTGATCAAGATTTTtggtccagGCAGGT			1405	2355	932	2785		0		1819.65	10.8294	0.855514	0.434298	0.0488523	0.203589	1.96988	224	2145
	PIK3C2G.GCAGA4V4	PIK3C2G	PI3K_HS	tgctgttgacagtgagcgACAGAAGAATATAGAGTCAATAtagtgaagccacagatgtaTATTGACTCTATATTCTTCTGCtgccgaagagcgctcttctatcTACATGGCAGAAGAATATAGAGTCAATAGGTTGTtggtccagGCAGGT			4924	3234	1918	1257		0		2646.16	11.3697	-0.913692	0.465417	0.0496265	0.205498	-1.96317	2043	326
	ITPR1.CTGGT9VX	ITPR1	APOPTOSIS_HS;PI3K_HS	tgctgttgacagtgagcgATGGTGTGTTAATACTATGTAAtagtgaagccacagatgtaTTACATAGTATTAACACACCAGtgccgaagagcgctcttctatcTTGAAGCTGGTGTGTTAATACTATGTAATAAATGtggtccagGCAGGT			5059	2517	3323	3408		0		3724.54	11.8628	-0.792265	0.403778	0.0497477	0.205498	-1.96213	2042	327
	GNAT1_TNF	GNAT1	PI3K_HS	tgctgttgacagtgagcgCTGGGTGTACAAATCTCTCAAAtagtgaagccacagatgtaTTTGAGAGATTTGTACACCCATtgccgaagagcgctcttctatcATGAACATGGGTGTACAAATCTCTCAAAAAAAAAtggtccagGCAGGT			379	44	100	134		0		148.638	7.21566	-1.6432	0.837464	0.0497493	0.205498	-1.96211	2041	328
	RUNX3.AACTG4VX	RUNX3	APOPTOSIS_HS	tgctgttgacagtgagcgCACTGTCTTCTGTACTATTTAAtagtgaagccacagatgtaTTAAATAGTACAGAAGACAGTTtgccgaagagcgctcttctatcACAGTAAACTGTCTTCTGTACTATTTAACTGTAAtggtccagGCAGGT			676	1184	1208	3480		0		1773.46	10.7924	0.859585	0.437956	0.0496788	0.205498	1.96272	225	2144
	CCND1.AAAAG1VX	CCND1	APOPTOSIS_HS;PI3K_HS	tgctgttgacagtgagcgCAAAGACAAACATGAAAGTCTAtagtgaagccacagatgtaTAGACTTTCATGTTTGTCTTTTtgccgaagagcgctcttctatcAAGACAAAAAGACAAACATGAAAGTCTAGAAATAtggtccagGCAGGT			1729	1960	880	3827		0		2019.66	10.9799	0.843614	0.43048	0.0500302	0.206284	1.95971	226	2143
	PRKAB1.CACAG6VX	PRKAB1	PI3K_HS	tgctgttgacagtgagcgAACAGTTAACAACATCATTCAAtagtgaagccacagatgtaTTGAATGATGTTGTTAACTGTGtgccgaagagcgctcttctatcGCTTGGCACAGTTAACAACATCATTCAAGTGAAGtggtccagGCAGGT			3372	1573	7737	8787		0		6710.85	12.7123	-0.765236	0.390804	0.0502175	0.206629	-1.95811	2040	329
	PRKAR2B.ACCCA7	PRKAR2B	PI3K_HS	tgctgttgacagtgagcgCCCCAGTGTCTAGAGACATTAAtagtgaagccacagatgtaTTAATGTCTCTAGACACTGGGTtgccgaagagcgctcttctatcCCCATGACCCAGTGTCTAGAGACATTAATTCTAAtggtccagGCAGGT			1530	834	779	584		0		923.249	9.85058	-0.95135	0.486017	0.0502954	0.206629	-1.95744	2039	330
	BOK.ATCGT4V	BOK	APOPTOSIS_HS	tgctgttgacagtgagcgCTCGTTGTCATTTTAGACAGAAtagtgaagccacagatgtaTTCTGTCTAAAATGACAACGATtgccgaagagcgctcttctatcCAAACGATCGTTGTCATTTTAGACAGAAAAAAAAtggtccagGCAGGT			904	153	83	114		0		239.118	7.90158	-1.37061	0.701209	0.0506264	0.206863	-1.95463	2038	331
	PYGL.CTATG5VX	PYGL	PI3K_HS	tgctgttgacagtgagcgATATGTCAAGTGTCAAGATAAAtagtgaagccacagatgtaTTTATCTTGACACTTGACATAGtgccgaagagcgctcttctatcCGAAGCCTATGTCAAGTGTCAAGATAAAGTGAGTtggtccagGCAGGT			5111	2460	1215	1242		0		2177.34	11.0884	-0.818126	0.41872	0.0507159	0.206863	-1.95388	2037	332
	PPP1R3C.TCCAT5	PPP1R3C	PI3K_HS	tgctgttgacagtgagcgCCCATACTTTTCTACTGTAAATtagtgaagccacagatgtaATTTACAGTAGAAAAGTATGGAtgccgaagagcgctcttctatcCTAGCATCCATACTTTTCTACTGTAAATATTTCAtggtccagGCAGGT			4639	4791	552	2675		0		2602.06	11.3454	0.852654	0.436072	0.0505467	0.206863	1.95531	228	2141
	FOXP3.CCCTG3VX	FOXP3	PI3K_HS	tgctgttgacagtgagcgACCTGACCTCAAGATCAAGGAAtagtgaagccacagatgtaTTCCTTGATCTTGAGGTCAGGGtgccgaagagcgctcttctatcCCTGGCCCCTGACCTCAAGATCAAGGAAAGGAGGtggtccagGCAGGT			211	589	35	129		0		199.453	7.63991	1.38927	0.71032	0.0504843	0.206863	1.95584	227	2142
	PPP1R3D.TTAGC8	PPP1R3D	PI3K_HS	tgctgttgacagtgagcgCTAGCACTGTTCACTACATTAAtagtgaagccacagatgtaTTAATGTAGTGAACAGTGCTAAtgccgaagagcgctcttctatcTGGCTATTAGCACTGTTCACTACATTAACATGCAtggtccagGCAGGT			5727	2658	789	834		0		2008.18	10.9717	-0.820153	0.42001	0.0508554	0.207061	-1.9527	2036	333
	G6PC.CCCAG4VX	G6PC	PI3K_HS	tgctgttgacagtgagcgACCAGATATTGCACTAGGTCAAtagtgaagccacagatgtaTTGACCTAGTGCAATATCTGGGtgccgaagagcgctcttctatcCAGTGACCCAGATATTGCACTAGGTCAAAACATTtggtccagGCAGGT			811	1236	40	180		0		437.586	8.77342	1.07694	0.551994	0.0510579	0.207514	1.95099	229	2140
	PPP1R3D.CTCAG17	PPP1R3D	PI3K_HS	tgctgttgacagtgagcgATCAGGAATATTCTCGATTTAAtagtgaagccacagatgtaTTAAATCGAGAATATTCCTGAGtgccgaagagcgctcttctatcTGCCTCCTCAGGAATATTCTCGATTTAATAAGCTtggtccagGCAGGT			3001	880	763	1121		0		1284.47	10.327	-0.915166	0.469302	0.0511694	0.207597	-1.95006	2035	334
	ATR.GCAGC25	ATR	ONCOTEST_HS	tgctgttgacagtgagcgACAGCAGAATTCTTGTAACAGAtagtgaagccacagatgtaTCTGTTACAAGAATTCTGCTGCtgccgaagagcgctcttctatcATTGCAGCAGCAGAATTCTTGTAACAGAGTTCCCtggtccagGCAGGT			209	118	189	54		0		160.449	7.32597	-1.61434	0.828285	0.051294	0.207731	-1.94901	2034	335
	MAPK3.ACCCG2V2	MAPK3	APOPTOSIS_HS;PI3K_HS	tgctgttgacagtgagcgCCCCGTCTAATATATAAATATAtagtgaagccacagatgtaTATATTTATATATTAGACGGGTtgccgaagagcgctcttctatcTCCCTGACCCGTCTAATATATAAATATAGAGATGtggtccagGCAGGT			235	119	1	178		0		104.33	6.705	2.41097	1.23792	0.0514624	0.208043	1.9476	230	2139
	NAIP.CCAGG8V7	NAIP	APOPTOSIS_HS	tgctgttgacagtgagcgACAGGATATGCTTGAGATTCTAtagtgaagccacagatgtaTAGAATCTCAAGCATATCCTGGtgccgaagagcgctcttctatcTGTAGGCCAGGATATGCTTGAGATTCTAATGACAtggtccagGCAGGT			3568	4901	579	1972		0		2299.22	11.1669	0.806194	0.414135	0.0515716	0.208115	1.94669	231	2138
	PRKACB.TTGGA11VX	PRKACB	PI3K_HS	tgctgttgacagtgagcgCTGGAAGAGTCATGTTGGTAAAtagtgaagccacagatgtaTTTACCAACATGACTCTTCCAAtgccgaagagcgctcttctatcGTTCATTTGGAAGAGTCATGTTGGTAAAACACAAtggtccagGCAGGT			79	77	215	1582		0		517.024	9.01409	1.13794	0.584993	0.051748	0.208457	1.94522	232	2137
	RPS6KB2.ACCTT3VX	RPS6KB2	PI3K_HS	tgctgttgacagtgagcgCCCTTGTCAAAAAGTTTCTGAAtagtgaagccacagatgtaTTCAGAAACTTTTTGACAAGGTtgccgaagagcgctcttctatcCCCGGGACCTTGTCAAAAAGTTTCTGAAACGGAAtggtccagGCAGGT			544	636	149	859		0		493.581	8.94714	1.06588	0.548756	0.0520931	0.209477	1.94236	233	2136
	GNAT2.GCAGG4	GNAT2	PI3K_HS	tgctgttgacagtgagcgACAGGAGGATGCTGATAAGGAAtagtgaagccacagatgtaTTCCTTATCAGCATCCTCCTGCtgccgaagagcgctcttctatcGAAGCTGCAGGAGGATGCTGATAAGGAAGCCAAGtggtccagGCAGGT			174	108	72	8		0		85.403	6.41622	-2.15431	1.1123	0.0527698	0.211824	-1.9368	2033	336
	SLC25A13.AAAGG7V6	SLC25A13	ONCOTEST_HS	tgctgttgacagtgagcgCAAGGAGCAAGTCAGAATAGAAtagtgaagccacagatgtaTTCTATTCTGACTTGCTCCTTTtgccgaagagcgctcttctatcTTGGGGAAAGGAGCAAGTCAGAATAGAAATTAGTtggtccagGCAGGT			86	117	903	3390		0		1298.44	10.3426	0.872068	0.45094	0.0531266	0.212881	1.93389	234	2135
	FBXW7.AACCA2V3	FBXW7	APOPTOSIS_HS	tgctgttgacagtgagcgCACCATGCAAAGTCTCAGAATAtagtgaagccacagatgtaTATTCTGAGACTTTGCATGGTTtgccgaagagcgctcttctatcGAAAGAAACCATGCAAAGTCTCAGAATATACAAGtggtccagGCAGGT			3285	1299	417	481		0		1090.06	10.0902	-0.873992	0.452167	0.0532487	0.212995	-1.9329	2032	337
	PML.TTCAC2VX	PML	APOPTOSIS_HS	tgctgttgacagtgagcgCTCACGCACTCCAAGATCTAAAtagtgaagccacagatgtaTTTAGATCTTGGAGTGCGTGAAtgccgaagagcgctcttctatcCTTCTCTTCACGCACTCCAAGATCTAAACCGAGAtggtccagGCAGGT			3218	1285	37	37		0		785.473	9.61742	-0.967594	0.501291	0.0535816	0.213202	-1.9302	2031	338
	RRAS2.TCCCA5VX	RRAS2	PI3K_HS	tgctgttgacagtgagcgCCCCAATGATTTTAATTGGTAAtagtgaagccacagatgtaTTACCAATTAAAATCATTGGGAtgccgaagagcgctcttctatcATGAGTTCCCAATGATTTTAATTGGTAATAAAGCtggtccagGCAGGT			1643	1758	572	2743		0		1553.02	10.6009	0.871778	0.45155	0.0535283	0.213202	1.93063	236	2133
	PAPPA.CAAGG12VX	PAPPA	APOPTOSIS_HS	tgctgttgacagtgagcgAAAGGCAGGTGTTGTTAATCTAtagtgaagccacagatgtaTAGATTAACAACACCTGCCTTGtgccgaagagcgctcttctatcTGCATCCAAGGCAGGTGTTGTTAATCTATCATAGtggtccagGCAGGT			462	557	185	991		0		514.485	9.00698	1.03692	0.537067	0.0535183	0.213202	1.93072	235	2134
	HSPB1.ACCTG2	HSPB1	APOPTOSIS_HS	tgctgttgacagtgagcgCCCTGTGTGTTCTTTTGATACAtagtgaagccacagatgtaTGTATCAAAAGAACACACAGGTtgccgaagagcgctcttctatcCCCGCCACCTGTGTGTTCTTTTGATACATTTATCtggtccagGCAGGT			1764	1936	365	1748		0		1265.29	10.3052	0.888006	0.460371	0.0537445	0.213477	1.92889	237	2132
	ARHGEF5.AAAGC2M2	ARHGEF5	COSMIC_HS	tgctgttgacagtgagcgCAAGCAAGAAGATCATGGTATAtagtgaagccacagatgtaTATACCATGATCTTCTTGCTTTtgccgaagagcgctcttctatcAACTGGAAAGCAAGAAGATCATGGTATAAAGGAGtggtccagGCAGGT			148	88	17	NaN		0		48.888	5.61141	-2.96195	1.5394	0.0543436	0.215481	-1.92409	2030	339
	CISD2.TCCCG16VX	CISD2	APOPTOSIS_HS	tgctgttgacagtgagcgCCCCGAAGAAGAAACAACAGAAtagtgaagccacagatgtaTTCTGTTGTTTCTTCTTCGGGAtgccgaagagcgctcttctatcCATTCCTCCCGAAGAAGAAACAACAGAAGGATAGtggtccagGCAGGT			182	38	234	262		0		212.57	7.7318	-1.34214	0.698282	0.0545983	0.215818	-1.92206	2029	340
	TCF4.AAAGG20VX	TCF4	APOPTOSIS_HS	tgctgttgacagtgagcgCAAGGTGCTTAATAGAGCTGAAtagtgaagccacagatgtaTTCAGCTCTATTAAGCACCTTTtgccgaagagcgctcttctatcTATCATAAAGGTGCTTAATAGAGCTGAATTAAAGtggtccagGCAGGT			443	210	7	NaN		0		114.458	6.83867	-2.14058	1.11378	0.0546181	0.215818	-1.9219	2028	341
	CISD2.AAAGC22V	CISD2	APOPTOSIS_HS	tgctgttgacagtgagcgCAAGCTGTTTTGTTTTGTTTTAtagtgaagccacagatgtaTAAAACAAAACAAAACAGCTTTtgccgaagagcgctcttctatcATGCCCAAAGCTGTTTTGTTTTGTTTTAACTATGtggtccagGCAGGT			2692	2911	656	2961		0		2041.42	10.9954	0.835571	0.435421	0.0549849	0.21689	1.919	238	2131
	WDR6.CAAGA2VX	WDR6	NOTCH_HS	tgctgttgacagtgagcgAAAGACAGAACTTTGTAACAAAtagtgaagccacagatgtaTTTGTTACAAAGTTCTGTCTTGtgccgaagagcgctcttctatcCCATGACAAGACAGAACTTTGTAACAAACAGTACtggtccagGCAGGT			2852	505	565	1110		0		1087.87	10.0873	-1.06925	0.557989	0.0553325	0.217585	-1.91626	2027	342
	OPN3.GTCCA5	OPN3	APOPTOSIS_HS	tgctgttgacagtgagcgATCCAAAGTTGATGTAATCCAAtagtgaagccacagatgtaTTGGATTACATCAACTTTGGACtgccgaagagcgctcttctatcCAATGGGTCCAAAGTTGATGTAATCCAAGTTCGTtggtccagGCAGGT			4712	2195	762	807		0		1737.71	10.763	-0.816129	0.425932	0.0553521	0.217585	-1.9161	2026	343
	CAPN2.AAACG7VX	CAPN2	APOPTOSIS_HS	tgctgttgacagtgagcgCAACGCTATTCAAGATATTTAAtagtgaagccacagatgtaTTAAATATCTTGAATAGCGTTTtgccgaagagcgctcttctatcGGCTGGAAACGCTATTCAAGATATTTAAGCAGCTtggtccagGCAGGT			3699	4885	1031	3514		0		2910.1	11.5069	0.778217	0.406389	0.0554984	0.217783	1.91495	239	2130
	TSPAN5.CTCCG5VX	TSPAN5	NOTCH_HS	tgctgttgacagtgagcgATCCGACTGTAAGGTTGTCTTAtagtgaagccacagatgtaTAAGACAACCTTACAGTCGGAGtgccgaagagcgctcttctatcATCTTACTCCGACTGTAAGGTTGTCTTACTTCATtggtccagGCAGGT			1999	2846	72	266		0		982.168	9.93983	0.890127	0.465684	0.055948	0.21917	1.91144	240	2129
	PROX1.AAGGC27V5	PROX1	APOPTOSIS_HS	tgctgttgacagtgagcgCAGGCACTAAGTTTCCAATTTAtagtgaagccacagatgtaTAAATTGGAAACTTAGTGCCTTtgccgaagagcgctcttctatcTACTAAAAGGCACTAAGTTTCCAATTTACGCTGCtggtccagGCAGGT			509	253	485	343		0		447.316	8.80515	-1.06174	0.5561	0.0562292	0.219858	-1.90925	2025	344
	GNAI1.GTGGA5VX	GNAI1	PI3K_HS	tgctgttgacagtgagcgATGGAAAGATAGTGGTGTACAAtagtgaagccacagatgtaTTGTACACCACTATCTTTCCACtgccgaagagcgctcttctatcGAGATTGTGGAAAGATAGTGGTGTACAAGCCTGTtggtccagGCAGGT			691	125	36	40		0		159.678	7.31902	-1.48735	0.77937	0.05634	0.219858	-1.9084	2024	345
	VPS39.CAAGA5VX	VPS39	NOTCH_HS	tgctgttgacagtgagcgAAAGAGAGACTACTACCTAATAtagtgaagccacagatgtaTATTAGGTAGTAGTCTCTCTTGtgccgaagagcgctcttctatcGGGTTTCAAGAGAGACTACTACCTAATAAGGGTGtggtccagGCAGGT			1144	1965	100	328		0		700.817	9.45289	0.945346	0.49551	0.0564136	0.219858	1.90783	241	2128
	GNG11.GCAGA1	GNG11	PI3K_HS	tgctgttgacagtgagcgACAGAGAGTATCAGATGTACAAtagtgaagccacagatgtaTTGTACATCTGATACTCTCTGCtgccgaagagcgctcttctatcAAGAGAGCAGAGAGTATCAGATGTACAATTATGGtggtccagGCAGGT			3958	2403	2024	1577		0		2458.08	11.2633	-0.84631	0.44392	0.0565923	0.219985	-1.90645	2023	346
	CTNNB1.CAAGC10VX	CTNNB1	ONCOTEST_HS	tgctgttgacagtgagcgAAAGCCACAAGATTACAAGAAAtagtgaagccacagatgtaTTTCTTGTAATCTTGTGGCTTGtgccgaagagcgctcttctatcTGAGGACAAGCCACAAGATTACAAGAAACGGCTTtggtccagGCAGGT			2004	2790	465	1602		0		1486.77	10.538	0.824187	0.432398	0.0566395	0.219985	1.90608	242	2127
	BAG2.CACCG4VX	BAG2	APOPTOSIS_HS	tgctgttgacagtgagcgAACCGTTGAAGTGTCAGTAGAAtagtgaagccacagatgtaTTCTACTGACACTTCAACGGTGtgccgaagagcgctcttctatcAACTCTCACCGTTGAAGTGTCAGTAGAAACAATTtggtccagGCAGGT			406	661	145	583		0		407.929	8.67217	1.04859	0.550736	0.0569134	0.220673	1.90398	243	2126
	EXOC7.GCAGC1V7	EXOC7	PI3K_HS	tgctgttgacagtgagcgACAGCAGGATGGTGAAGTAGTAtagtgaagccacagatgtaTACTACTTCACCATCCTGCTGCtgccgaagagcgctcttctatcGCAGCAGCAGCAGGATGGTGAAGTAGTAAACTGGtggtccagGCAGGT			140	14	11	3		0		30.618	4.93631	-2.90874	1.52914	0.0571442	0.221191	-1.90221	2022	347
	NOTCH1.ATAGA6	NOTCH1	APOPTOSIS_HS	tgctgttgacagtgagcgCTAGAGTGTAGTTTACAGAAAAtagtgaagccacagatgtaTTTTCTGTAAACTACACTCTATtgccgaagagcgctcttctatcTATAAAATAGAGTGTAGTTTACAGAAAAAGACTTtggtccagGCAGGT			2847	1107	542	647		0		1084.07	10.0822	-0.861285	0.45306	0.0572968	0.221405	-1.90104	2021	348
	PIP4K2B.TCAAG13VX	PIP4K2B	PI3K_HS	tgctgttgacagtgagcgCCAAGAGGAACTAGAGTACCTTtagtgaagccacagatgtaAAGGTACTCTAGTTCCTCTTGAtgccgaagagcgctcttctatcACTAGGTCAAGAGGAACTAGAGTACCTTTGGATTtggtccagGCAGGT			813	534	172	66		0		332.69	8.37803	-1.28045	0.674454	0.0576296	0.222313	-1.89851	2020	349
	BIRC6.CGAGG25VX	BIRC6	APOPTOSIS_HS	tgctgttgacagtgagcgAGAGGTTGTGCTTGTAAAGATAtagtgaagccacagatgtaTATCTTTACAAGCACAACCTCGtgccgaagagcgctcttctatcCAACATCGAGGTTGTGCTTGTAAAGATAGGACTGtggtccagGCAGGT			772	90	102	180		0		231.178	7.85286	-1.45081	0.764819	0.0578378	0.222739	-1.89693	2019	350
	PHKA1.CCGAT9VX	PHKA1	PI3K_HS	tgctgttgacagtgagcgACGATACATTTCTGGGATCTTAtagtgaagccacagatgtaTAAGATCCCAGAAATGTATCGGtgccgaagagcgctcttctatcCCTGATCCGATACATTTCTGGGATCTTAAGGAAGtggtccagGCAGGT			2069	3147	401	1269		0		1456.58	10.5084	0.827617	0.436668	0.0580524	0.223188	1.8953	244	2125
	PRKAR2A.TAGCA2VX	PRKAR2A	PI3K_HS	tgctgttgacagtgagcgCAGCAGATTTAATAGACGAGTAtagtgaagccacagatgtaTACTCGTCTATTAAATCTGCTAtgccgaagagcgctcttctatcAGTTCCTAGCAGATTTAATAGACGAGTATCAGTCtggtccagGCAGGT			1480	2456	1908	5290		0		2932.6	11.518	0.793719	0.41967	0.0585853	0.224857	1.89129	245	2124
	CTNNB1.TCAGA9VX	CTNNB1	ONCOTEST_HS	tgctgttgacagtgagcgCCAGATGGTGTCTGCTATTGTAtagtgaagccacagatgtaTACAATAGCAGACACCATCTGAtgccgaagagcgctcttctatcTTCTCCTCAGATGGTGTCTGCTATTGTACGTACCtggtccagGCAGGT			2094	589	3128	5197		0		3218.25	11.6521	-0.853136	0.451621	0.0588847	0.225246	-1.88905	2018	351
	KDM6A.CTCGG9VX	KDM6A	APOPTOSIS_HS	tgctgttgacagtgagcgATCGGAAGGTGCTATTCAAGTAtagtgaagccacagatgtaTACTTGAATAGCACCTTCCGAGtgccgaagagcgctcttctatcTATTTCCTCGGAAGGTGCTATTCAAGTATTGGGAtggtccagGCAGGT			544	1381	442	1056		0		832.46	9.70124	0.99427	0.526173	0.0588078	0.225246	1.88963	246	2123
	AKAP9.TCAGG20VX	AKAP9	ONCOTEST_HS	tgctgttgacagtgagcgCCAGGTTGGAAGTTAAAGATAAtagtgaagccacagatgtaTTATCTTTAACTTCCAACCTGAtgccgaagagcgctcttctatcAGGCTTTCAGGTTGGAAGTTAAAGATAAGACAGAtggtccagGCAGGT			1590	447	727	1089		0		952.889	9.89616	-0.930128	0.492766	0.0590842	0.22563	-1.88757	2017	352
	IGF1R.GTAGG13VX	IGF1R	APOPTOSIS_HS;ONCOTEST_HS	tgctgttgacagtgagcgATAGGAGTTTTCTTTTAATTTAtagtgaagccacagatgtaTAAATTAAAAGAAAACTCCTACtgccgaagagcgctcttctatcTTATATGTAGGAGTTTTCTTTTAATTTATTTTGTtggtccagGCAGGT			401	456	22	211		0		216.011	7.75496	1.38086	0.732003	0.0592385	0.225841	1.88642	247	2122
	FOXD4L6.AACCT1	FOXD4L6	COSMIC_HS	tgctgttgacagtgagcgCACCTACGTTACTTTCCCTCAAtagtgaagccacagatgtaTTGAGGGAAAGTAACGTAGGTTtgccgaagagcgctcttctatcTTTTAAAACCTACGTTACTTTCCCTCAAACAATTtggtccagGCAGGT			1396	582	895	1001		0		1009.34	9.9792	-0.857245	0.455562	0.0598726	0.227876	-1.88173	2016	353
	MOB3B.GCAGT4	MOB3B	ONCOTEST_HS	tgctgttgacagtgagcgACAGTCAGATGATATAGCACTAtagtgaagccacagatgtaTAGTGCTATATCATCTGACTGCtgccgaagagcgctcttctatcAGCATTGCAGTCAGATGATATAGCACTAGCAAAGtggtccagGCAGGT			415	228	385	216		0		348.526	8.44512	-1.15553	0.614839	0.0601887	0.228342	-1.87941	2015	354
	PRKCI.TTAGG31	PRKCI	PI3K_HS	tgctgttgacagtgagcgCTAGGAAAGTTATCTAGTTTAAtagtgaagccacagatgtaTTAAACTAGATAACTTTCCTAAtgccgaagagcgctcttctatcAAAATTTTAGGAAAGTTATCTAGTTTAAATTTCAtggtccagGCAGGT			1445	2101	598	1958		0		1412.29	10.4638	0.818925	0.436258	0.0604966	0.228342	1.87716	251	2118
	PIK3C2B.ACAGT5VX	PIK3C2B	PI3K_HS	tgctgttgacagtgagcgCCAGTGTCATCCTGCAGATTGAtagtgaagccacagatgtaTCAATCTGCAGGATGACACTGTtgccgaagagcgctcttctatcAGCCAGACAGTGTCATCCTGCAGATTGACTTCCCtggtccagGCAGGT			553	944	10	49		0		292.409	8.19185	1.21322	0.646287	0.0604884	0.228342	1.87722	250	2119
	GOLGA6D.AAGAG11M3	GOLGA6A	COSMIC_HS	tgctgttgacagtgagcgCAGAGCTGGTCAAGAAATTTAAtagtgaagccacagatgtaTTAAATTTCTTGACCAGCTCTTtgccgaagagcgctcttctatcTCTTCTAAGAGCTGGTCAAGAAATTTAAAACAACtggtccagGCAGGT			227	410	41	216		0		190.083	7.57049	1.31597	0.700621	0.0603405	0.228342	1.8783	249	2120
	PPP3CC.GAGGC2VX	PPP3CC	APOPTOSIS_HS	tgctgttgacagtgagcgAAGGCAAGAGAAGACTATGATAtagtgaagccacagatgtaTATCATAGTCTTCTCTTGCCTCtgccgaagagcgctcttctatcCATCCTGAGGCAAGAGAAGACTATGATAGAAGTAtggtccagGCAGGT			940	2762	15	31		0		715.836	9.48348	1.12654	0.599739	0.0603276	0.228342	1.87839	248	2121
	RIOK2.TCCAT17VX	RIOK2	PI3K_HS	tgctgttgacagtgagcgCCCATTAGGTCCAGATGATAAAtagtgaagccacagatgtaTTTATCATCTGGACCTAATGGAtgccgaagagcgctcttctatcGCTTCATCCATTAGGTCCAGATGATAAAAATATTtggtccagGCAGGT			4093	2843	1443	906		0		2123.91	11.0525	-0.903563	0.482136	0.0609189	0.229555	-1.87408	2014	355
	USP7.CCAGG11VX	USP7	NOTCH_HS	tgctgttgacagtgagcgACAGGAGAGAACTGTGTACAAAtagtgaagccacagatgtaTTTGTACACAGTTCTCTCCTGGtgccgaagagcgctcttctatcGGTTTTCCAGGAGAGAACTGTGTACAAATAAGGTtggtccagGCAGGT			907	1513	204	667		0		705.914	9.46335	0.918672	0.490429	0.0610405	0.229633	1.8732	252	2117
	MAP2K1.TCAGA1VX	MAP2K1	PI3K_HS	tgctgttgacagtgagcgCCAGAGAGTGTACATCATGTTAtagtgaagccacagatgtaTAACATGATGTACACTCTCTGAtgccgaagagcgctcttctatcTGAGCATCAGAGAGTGTACATCATGTTATTTTATtggtccagGCAGGT			3593	2907	3179	1596		0		3063.76	11.5811	-0.956202	0.513613	0.062643	0.233573	-1.86172	2013	356
	MCL1.ACCCG10VX	MCL1	APOPTOSIS_HS;PI3K_HS	tgctgttgacagtgagcgCCCCGCCGAATTCATTAATTTAtagtgaagccacagatgtaTAAATTAATGAATTCGGCGGGTtgccgaagagcgctcttctatcTTGATTACCCGCCGAATTCATTAATTTACTGTAGtggtccagGCAGGT			435	54	12	12		0		87.2095	6.44641	-1.87249	1.00617	0.062742	0.233573	-1.86102	2012	357
	MEF2C.TCAGA22VX	MEF2C	APOPTOSIS_HS	tgctgttgacagtgagcgCCAGACTACAGATGTAATTAAAtagtgaagccacagatgtaTTTAATTACATCTGTAGTCTGAtgccgaagagcgctcttctatcAATGCTTCAGACTACAGATGTAATTAAAGGCTTTtggtccagGCAGGT			7522	9731	2349	7628		0		6116.23	12.5784	0.728468	0.391531	0.0628062	0.233573	1.86056	257	2112
	TRAF1.GCAGG3VX	TRAF1	APOPTOSIS_HS	tgctgttgacagtgagcgACAGGATGAGATGATAATTTAAtagtgaagccacagatgtaTTAAATTATCATCTCATCCTGCtgccgaagagcgctcttctatcTTGAAAGCAGGATGAGATGATAATTTAAGACACTtggtccagGCAGGT			6578	7381	333	1331		0		2990.75	11.5463	0.773147	0.415531	0.0627971	0.233573	1.86063	256	2113
	BCL2.TCACA6VX	BCL2	APOPTOSIS_HS;PI3K_HS	tgctgttgacagtgagcgCCACAGAGGAAGTAGACTGATAtagtgaagccacagatgtaTATCAGTCTACTTCCTCTGTGAtgccgaagagcgctcttctatcTCAGCATCACAGAGGAAGTAGACTGATATTAACAtggtccagGCAGGT			5621	8587	2323	6567		0		5319.57	12.3771	0.74859	0.401727	0.0624023	0.233573	1.86343	255	2114
	PRKAG2.CAGGA7VX	PRKAG2	PI3K_HS	tgctgttgacagtgagcgAAGGAAAAGTTGTAGATATTTAtagtgaagccacagatgtaTAAATATCTACAACTTTTCCTGtgccgaagagcgctcttctatcATGAGTCAGGAAAAGTTGTAGATATTTATTCCAAtggtccagGCAGGT			3394	4127	563	2094		0		2138.7	11.0625	0.781009	0.41906	0.0623617	0.233573	1.86372	254	2115
	MADD.GACCC11VX	MADD	APOPTOSIS_HS	tgctgttgacagtgagcgAACCCACTACTATAGTAAAGAAtagtgaagccacagatgtaTTCTTTACTATAGTAGTGGGTCtgccgaagagcgctcttctatcTGCCCAGACCCACTACTATAGTAAAGAACCAGACtggtccagGCAGGT			2677	2318	662	4042		0		2186.38	11.0943	0.892783	0.47885	0.0622611	0.233573	1.86443	253	2116
	TNF.TTGCA3	TNF	APOPTOSIS_HS	tgctgttgacagtgagcgCTGCACTTGTGATTATTTATTAtagtgaagccacagatgtaTAATAAATAATCACAAGTGCAAtgccgaagagcgctcttctatcTTATGTTTGCACTTGTGATTATTTATTATTTATTtggtccagGCAGGT			1489	2615	808	2205		0		1683.8	10.7175	0.824089	0.443289	0.0630223	0.233995	1.85903	258	2111
	BRAF.GACAT7VX	BRAF	ONCOTEST_HS;PI3K_HS	tgctgttgacagtgagcgAACATGTGAATATCCTACTCTTtagtgaagccacagatgtaAAGAGTAGGATATTCACATGTCtgccgaagagcgctcttctatcAAACACGACATGTGAATATCCTACTCTTCATGGGtggtccagGCAGGT			4168	2162	1570	1566		0		2220.87	11.1169	-0.781902	0.420771	0.0631316	0.234019	-1.85826	2011	358
	FOXF1.TTCGC3	FOXF1	PI3K_HS	tgctgttgacagtgagcgCTCGCTTCAGCCTCTTCTGTTAtagtgaagccacagatgtaTAACAGAAGAGGCTGAAGCGAAtgccgaagagcgctcttctatcTCTTCCTTCGCTTCAGCCTCTTCTGTTATGTTTTtggtccagGCAGGT			362	962	40	117		0		297.354	8.21604	1.19498	0.643395	0.063268	0.234143	1.8573	259	2110
	HEATR1.ACAGA20	HEATR1	COSMIC_HS	tgctgttgacagtgagcgCCAGACTGCTGTGTTTGTTTAAtagtgaagccacagatgtaTTAAACAAACACAGCAGTCTGTtgccgaagagcgctcttctatcTTTTATACAGACTGCTGTGTTTGTTTAAACATTTtggtccagGCAGGT			2190	890	64	63		0		565.591	9.14361	-0.965628	0.521349	0.0640011	0.236471	-1.85217	2010	359
	CASP2.CCAGG4VX	CASP2	APOPTOSIS_HS	tgctgttgacagtgagcgACAGGATTTGGTTGTTTAAATAtagtgaagccacagatgtaTATTTAAACAACCAAATCCTGGtgccgaagagcgctcttctatcACCTGGCCAGGATTTGGTTGTTTAAATATAAATCtggtccagGCAGGT			2610	3330	446	1602		0		1680.34	10.7145	0.790767	0.427293	0.0642212	0.236517	1.85064	261	2108
	COL5A2.CCAAG3	COL5A2	COSMIC_HS	tgctgttgacagtgagcgACAAGTCCAAACTATAAGATTAtagtgaagccacagatgtaTAATCTTATAGTTTGGACTTGGtgccgaagagcgctcttctatcTGACTTCCAAGTCCAAACTATAAGATTATATAAGtggtccagGCAGGT			1021	1336	382	1455		0		965.962	9.91582	0.851379	0.4599	0.0641367	0.236517	1.85123	260	2109
	GRB2.GTAGG5VX	GRB2	PI3K_HS	tgctgttgacagtgagcgATAGGTAGTGATTAACTGTGAAtagtgaagccacagatgtaTTCACAGTTAATCACTACCTACtgccgaagagcgctcttctatcCATTTGGTAGGTAGTGATTAACTGTGAATAATAAtggtccagGCAGGT			853	381	1965	2255		0		1705.83	10.7363	-0.788952	0.426766	0.0645048	0.236795	-1.84867	2009	360
	RRAS2.GAAGC3VX	RRAS2	PI3K_HS	tgctgttgacagtgagcgAAAGCTACAGGTTGTGAAATAAtagtgaagccacagatgtaTTATTTCACAACCTGTAGCTTCtgccgaagagcgctcttctatcCAAGCTGAAGCTACAGGTTGTGAAATAATTTTTAtggtccagGCAGGT			1215	2443	154	414		0		854.872	9.73956	0.917847	0.496403	0.0644587	0.236795	1.84899	262	2107
	CASP3.AAAGG10VX	CASP3	APOPTOSIS_HS	tgctgttgacagtgagcgCAAGGAAAATAGTAATGTTTTAtagtgaagccacagatgtaTAAAACATTACTATTTTCCTTTtgccgaagagcgctcttctatcACAATCAAAGGAAAATAGTAATGTTTTATACTGTtggtccagGCAGGT			4812	4970	1594	6850		0		4184.84	12.031	0.76774	0.415724	0.0647827	0.237432	1.84675	263	2106
	AKT1.CACGC8VX	AKT1	APOPTOSIS_HS;PI3K_HS	tgctgttgacagtgagcgAACGCTACTTCCTCCTCAAGAAtagtgaagccacagatgtaTTCTTGAGGAGGAAGTAGCGTGtgccgaagagcgctcttctatcGGCGGCCACGCTACTTCCTCCTCAAGAATGATGGtggtccagGCAGGT			1034	400	900	1087		0		939.853	9.87629	-0.855312	0.463688	0.0650978	0.237616	-1.84459	2008	361
	ARHGEF5.AACAG4M2	ARHGEF5	COSMIC_HS	tgctgttgacagtgagcgCACAGATGATAGAGCAGGTTAAtagtgaagccacagatgtaTTAACCTGCTCTATCATCTGTTtgccgaagagcgctcttctatcGGGAGGAACAGATGATAGAGCAGGTTAATGATGAtggtccagGCAGGT			17	NaN	67	67		0		51.2633	5.67985	-2.67425	1.4508	0.0652851	0.237616	-1.8433	2007	362
	ETV6.TCAGG5	ETV6	APOPTOSIS_HS	tgctgttgacagtgagcgCCAGGCTATGTGTATAAAGTATtagtgaagccacagatgtaATACTTTATACACATAGCCTGAtgccgaagagcgctcttctatcTTACCTTCAGGCTATGTGTATAAAGTATATATGAtggtccagGCAGGT			6980	4007	3771	3511		0		4563.62	12.156	-0.758639	0.411776	0.0654227	0.237616	-1.84236	2006	363
	MAPRE3.ATCAG2V	MAPRE3	APOPTOSIS_HS	tgctgttgacagtgagcgCTCAGATCTTCAACAAATCCAAtagtgaagccacagatgtaTTGGATTTGTTGAAGATCTGATtgccgaagagcgctcttctatcCAGGTGATCAGATCTTCAACAAATCCAAGAAACTtggtccagGCAGGT			207	42	209	251		0		202.533	7.66202	-1.31349	0.713634	0.0656854	0.237616	-1.84056	2005	364
	SRRT.ACCGC8VX	SRRT	NOTCH_HS	tgctgttgacagtgagcgCCCGCAGTGTTAACATTAAAGAtagtgaagccacagatgtaTCTTTAATGTTAACACTGCGGTtgccgaagagcgctcttctatcCCTTCGACCGCAGTGTTAACATTAAAGAGATCTGtggtccagGCAGGT			959	244	230	311		0		384.815	8.58802	-1.07853	0.586164	0.0657725	0.237616	-1.83997	2004	365
	CASP6.TGCAT2VX	CASP6	APOPTOSIS_HS	tgctgttgacagtgagcgCGCATATGATGCTAAAATCGAAtagtgaagccacagatgtaTTCGATTTTAGCATCATATGCAtgccgaagagcgctcttctatcCATTTATGCATATGATGCTAAAATCGAAATTCAGtggtccagGCAGGT			3512	5310	4393	12293		0		6726.65	12.7157	0.733454	0.398557	0.0657277	0.237616	1.84028	267	2102
	PLCE1.TTCGA38VX	PLCE1	APOPTOSIS_HS	tgctgttgacagtgagcgCTCGATGTTTAATACAGAAGAAtagtgaagccacagatgtaTTCTTCTGTATTAAACATCGAAtgccgaagagcgctcttctatcAGCCTCTTCGATGTTTAATACAGAAGAAAGAAAAtggtccagGCAGGT			328	952	187	453		0		442.804	8.79052	1.10389	0.599706	0.0656617	0.237616	1.84073	266	2103
	GTPBP10.ACAGG11VX	GTPBP10	ONCOTEST_HS	tgctgttgacagtgagcgCCAGGACATGCAGCTTATGTTAtagtgaagccacagatgtaTAACATAAGCTGCATGTCCTGTtgccgaagagcgctcttctatcTGAAGAACAGGACATGCAGCTTATGTTATAATTAtggtccagGCAGGT			211	252	182	992		0		412.975	8.68991	1.04588	0.567953	0.0655486	0.237616	1.8415	265	2104
	FOXN4.CCAGG5	FOXN4	PI3K_HS	tgctgttgacagtgagcgACAGGATGTTCTGTTTAATCAAtagtgaagccacagatgtaTTGATTAAACAGAACATCCTGGtgccgaagagcgctcttctatcCTAGAGCCAGGATGTTCTGTTTAATCAACAGCTCtggtccagGCAGGT			5123	7624	1475	4259		0		4077.38	11.9934	0.745136	0.4043	0.0653252	0.237616	1.84303	264	2105
	ROS1.ACCTA10VX	ROS1	APOPTOSIS_HS	tgctgttgacagtgagcgCCCTAGAGAAACCATTGATATAtagtgaagccacagatgtaTATATCAATGGTTTCTCTAGGTtgccgaagagcgctcttctatcCCTCTAACCTAGAGAAACCATTGATATACTTTGCtggtccagGCAGGT			3891	5071	60	216		0		1705.43	10.7359	0.804958	0.437786	0.0659591	0.237913	1.8387	268	2101
	MALT1.ACAGA8V2	MALT1	APOPTOSIS_HS	tgctgttgacagtgagcgCCAGATACATATCTGTGTATTAtagtgaagccacagatgtaTAATACACAGATATGTATCTGTtgccgaagagcgctcttctatcATATATACAGATACATATCTGTGTATTATCTCAAtggtccagGCAGGT			9945	4794	4357	5106		0		5854.07	12.5152	-0.718838	0.392239	0.066854	0.240456	-1.83265	2003	366
	PRKCA.TTGTG9V	PRKCA	APOPTOSIS_HS	tgctgttgacagtgagcgCTGTGCAGGTTCTTGTTTCTAAtagtgaagccacagatgtaTTAGAAACAAGAACCTGCACAAtgccgaagagcgctcttctatcCTCTATTTGTGCAGGTTCTTGTTTCTAATCCTCTtggtccagGCAGGT			143	24	30	11		0		44.1995	5.46596	-2.31532	1.26347	0.0668754	0.240456	-1.83251	2002	367
	GNAT1.GTACA3VX	GNAT1	PI3K_HS	tgctgttgacagtgagcgATACATTCATAATGTTGTACAAtagtgaagccacagatgtaTTGTACAACATTATGAATGTACtgccgaagagcgctcttctatcTGTTAAGTACATTCATAATGTTGTACAACCACCGtggtccagGCAGGT			4680	3703	21102	12176		0		14608.7	13.8345	-0.873208	0.477242	0.0672955	0.240578	-1.8297	2001	368
	AKIRIN2.ATCCC3	AKIRIN2	COSMIC_HS	tgctgttgacagtgagcgCTCCCAGGACAATATTAAGCAAtagtgaagccacagatgtaTTGCTTAATATTGTCCTGGGATtgccgaagagcgctcttctatcAATGTAATCCCAGGACAATATTAAGCAAATAGCCtggtccagGCAGGT			364	131	33	13		0		101.999	6.67241	-1.68084	0.919123	0.0674373	0.240578	-1.82875	2000	369
	TRAF6.CTCGA10VX	TRAF6	APOPTOSIS_HS	tgctgttgacagtgagcgATCGAGAAGAGTTATTGCTCTAtagtgaagccacagatgtaTAGAGCAATAACTCTTCTCGAGtgccgaagagcgctcttctatcAGTGCCCTCGAGAAGAGTTATTGCTCTAGAAAGTtggtccagGCAGGT			206	49	722	1123		0		663.567	9.3741	-0.997967	0.545875	0.0675198	0.240578	-1.8282	1999	370
	CALM2.TGGAG5	CALM2	PI3K_HS	tgctgttgacagtgagcgCGGAGAGAAGTTAACAGATGAAtagtgaagccacagatgtaTTCATCTGTTAACTTCTCTCCAtgccgaagagcgctcttctatcAAACCTTGGAGAGAAGTTAACAGATGAAGAAGTTtggtccagGCAGGT			918	328	1165	1561		0		1150.6	10.1682	-0.836443	0.457563	0.0675437	0.240578	-1.82804	1998	371
	BCL2L15.CTAGG15V	BCL2L15	APOPTOSIS_HS	tgctgttgacagtgagcgATAGGAAGGTCAAAGAAAATAAtagtgaagccacagatgtaTTATTTTCTTTGACCTTCCTAGtgccgaagagcgctcttctatcTTTCTACTAGGAAGGTCAAAGAAAATAAAAGTTAtggtccagGCAGGT			2020	2048	299	1496		0		1234.36	10.2696	0.861137	0.470832	0.0674042	0.240578	1.82897	270	2099
	FOXO3.TCAGG15VX	FOXO3	PI3K_HS	tgctgttgacagtgagcgCCAGGCAGAATGTCTTACAGAAtagtgaagccacagatgtaTTCTGTAAGACATTCTGCCTGAtgccgaagagcgctcttctatcTGAATTTCAGGCAGAATGTCTTACAGAATGTCCTtggtccagGCAGGT			1120	1490	301	1129		0		893.79	9.80379	0.852148	0.465852	0.0673659	0.240578	1.82923	269	2100
	GSK3B.TCAGG30VX	GSK3B	PI3K_HS	tgctgttgacagtgagcgCCAGGGCAGTGATTCTGTTTAAtagtgaagccacagatgtaTTAAACAGAATCACTGCCCTGAtgccgaagagcgctcttctatcTACTGTTCAGGGCAGTGATTCTGTTTAATAATCAtggtccagGCAGGT			72	95	84	567		0		208.985	7.70726	1.27626	0.699482	0.0680648	0.241678	1.82458	272	2097
	BCL2L13.CTCCC3VX	BCL2L13	APOPTOSIS_HS	tgctgttgacagtgagcgATCCCAGAGATGACAAACGAAAtagtgaagccacagatgtaTTTCGTTTGTCATCTCTGGGAGtgccgaagagcgctcttctatcCACCCCCTCCCAGAGATGACAAACGAAAATGTCTtggtccagGCAGGT			1761	2565	216	715		0		1067.55	10.0601	0.828901	0.454159	0.0679805	0.241678	1.82514	271	2098
	FOXG1.TTGCA7	FOXG1	PI3K_HS	tgctgttgacagtgagcgCTGCATTGTAAATGATAATTAAtagtgaagccacagatgtaTTAATTATCATTTACAATGCAAtgccgaagagcgctcttctatcACACATTTGCATTGTAAATGATAATTAAAAAAATtggtccagGCAGGT			1945	2357	1287	4605		0		2518.79	11.2985	0.751257	0.412246	0.0684019	0.242119	1.82235	274	2095
	PIK3C3.CAAGA6	PIK3C3	PI3K_HS	tgctgttgacagtgagcgAAAGATCTTGTTTGGAAGTTTAtagtgaagccacagatgtaTAAACTTCCAAACAAGATCTTGtgccgaagagcgctcttctatcGAAGAACAAGATCTTGTTTGGAAGTTTAGATATTtggtccagGCAGGT			1929	2226	271	1160		0		1160.57	10.1806	0.842949	0.462394	0.0683019	0.242119	1.82301	273	2096
	TBL1XR1.ACAGG33VX	TBL1XR1	NOTCH_HS	tgctgttgacagtgagcgCCAGGTTTTTGTACATGTTAAAtagtgaagccacagatgtaTTTAACATGTACAAAAACCTGTtgccgaagagcgctcttctatcCCCATGACAGGTTTTTGTACATGTTAAAGAACTTtggtccagGCAGGT			2908	3306	724	2835		0		2156.41	11.0744	0.769584	0.422678	0.0686473	0.242235	1.82073	276	2093
	ELK1.TTGGA1VX	ELK1	PI3K_HS	tgctgttgacagtgagcgCTGGATGTGAGTAGAAGAGTTAtagtgaagccacagatgtaTAACTCTTCTACTCACATCCAAtgccgaagagcgctcttctatcGCGTTTTTGGATGTGAGTAGAAGAGTTAGTTTGTtggtccagGCAGGT			4620	6522	74	235		0		2121.68	11.051	0.779838	0.428149	0.0685434	0.242235	1.82142	275	2094
	CDK14.ACAGA8VX	CDK14	ONCOTEST_HS	tgctgttgacagtgagcgCCAGATGGTAAGAATAGTACAAtagtgaagccacagatgtaTTGTACTATTCTTACCATCTGTtgccgaagagcgctcttctatcACTCAAACAGATGGTAAGAATAGTACAAACACCTtggtccagGCAGGT			5578	2935	2625	2735		0		3388.81	11.7266	-0.740363	0.407349	0.0691384	0.24359	-1.81751	1997	372
	PMS2.TCAGG6VX	PMS2	ONCOTEST_HS	tgctgttgacagtgagcgCCAGGTTGATGTAGCTGTGAAAtagtgaagccacagatgtaTTTCACAGCTACATCAACCTGAtgccgaagagcgctcttctatcAGCCTCTCAGGTTGATGTAGCTGTGAAAATTAATtggtccagGCAGGT			109	33	95	40		0		79.1115	6.30582	-1.79376	0.989805	0.0699497	0.245397	-1.81224	1996	373
	PTPN13.ACAGA1VX	PTPN13	APOPTOSIS_HS	tgctgttgacagtgagcgCCAGAAGGAAGAACAGATATAAtagtgaagccacagatgtaTTATATCTGTTCTTCCTTCTGTtgccgaagagcgctcttctatcAGGAAAACAGAAGGAAGAACAGATATAAAAATATtggtccagGCAGGT			1974	728	105	118		0		532.618	9.05696	-0.946168	0.522767	0.0703079	0.245397	-1.80992	1995	374
	XIAP.GAAAG20VX	XIAP	APOPTOSIS_HS;NOTCH_HS	tgctgttgacagtgagcgAAAAGATGTCAAAGATATGTTAtagtgaagccacagatgtaTAACATATCTTTGACATCTTTCtgccgaagagcgctcttctatcGACATGGAAAGATGTCAAAGATATGTTAAGTGTAtggtccagGCAGGT			18634	10919	6009	5713		0		9379.92	13.1954	-0.728694	0.402752	0.0704061	0.245397	-1.80929	1994	375
	TP53.ATCCA1VX	TP53	APOPTOSIS_HS;NOTCH_HS;ONCOTEST_HS;PI3K_HS	tgctgttgacagtgagcgCTCCACTACAACTACATGTGTAtagtgaagccacagatgtaTACACATGTAGTTGTAGTGGATtgccgaagagcgctcttctatcACCACCATCCACTACAACTACATGTGTAACAGTTtggtccagGCAGGT			17721	31069	17844	43432		0		28184.1	14.7826	0.739744	0.408687	0.0702877	0.245397	1.81005	280	2089
	MLLT3.CACAG13VX	MLLT3	ONCOTEST_HS	tgctgttgacagtgagcgAACAGGACGAATGCATATTCAAtagtgaagccacagatgtaTTGAATATGCATTCGTCCTGTGtgccgaagagcgctcttctatcTCATTCCACAGGACGAATGCATATTCAACACACTtggtccagGCAGGT			2306	4793	1234	2847		0		2610.19	11.3499	0.824692	0.455372	0.0701365	0.245397	1.81103	279	2090
	CISD2.ATAAG14V	CISD2	APOPTOSIS_HS	tgctgttgacagtgagcgCTAAGTAGTATGTGTTATTCAAtagtgaagccacagatgtaTTGAATAACACATACTACTTATtgccgaagagcgctcttctatcATCAAGATAAGTAGTATGTGTTATTCAAAAAGGCtggtccagGCAGGT			19723	21857	2383	8801		0		10752.1	13.3923	0.709358	0.391474	0.0699833	0.245397	1.81202	278	2091
	CDK14.GCAAG19VX	CDK14	ONCOTEST_HS	tgctgttgacagtgagcgACAAGAGCAACTGATGATTAAAtagtgaagccacagatgtaTTTAATCATCAGTTGCTCTTGCtgccgaagagcgctcttctatcTTTAAAGCAAGAGCAACTGATGATTAAATGTTGCtggtccagGCAGGT			6273	7375	879	3155		0		3649.88	11.8336	0.731209	0.403464	0.0699357	0.245397	1.81233	277	2092
	CAB39.ACAGT16VX	CAB39	PI3K_HS	tgctgttgacagtgagcgCCAGTTTTATGATTTCTTCAGAtagtgaagccacagatgtaTCTGAAGAAATCATAAAACTGTtgccgaagagcgctcttctatcGTCGGAACAGTTTTATGATTTCTTCAGATATGTCtggtccagGCAGGT			364	768	241	687		0		494.506	8.94984	0.988568	0.546707	0.0705718	0.245598	1.80822	281	2088
	NOS2.TTCCA3	NOS2	PI3K_HS	tgctgttgacagtgagcgCTCCATTGAAAGTCTTGGTCAAtagtgaagccacagatgtaTTGACCAAGACTTTCAATGGAAtgccgaagagcgctcttctatcGAGAGATTCCATTGAAAGTCTTGGTCAAAGCTGTtggtccagGCAGGT			833	927	452	2008		0		1023.1	9.99874	0.845572	0.467906	0.0707407	0.24581	1.80714	282	2087
	EZH2.ACAGC10VX	EZH2	APOPTOSIS_HS;COSMIC_HS	tgctgttgacagtgagcgCCAGCAGAAGAACTAAAGGAAAtagtgaagccacagatgtaTTTCCTTTAGTTCTTCTGCTGTtgccgaagagcgctcttctatcAAGGGCACAGCAGAAGAACTAAAGGAAAAATATAtggtccagGCAGGT			395	824	223	641		0		490.689	8.93867	0.986917	0.546397	0.0708829	0.245929	1.80623	283	2086
	PEA15.ATGCA1VX	PEA15	APOPTOSIS_HS	tgctgttgacagtgagcgCTGCAGTCTCAGAGACTATTTAtagtgaagccacagatgtaTAAATAGTCTCTGAGACTGCATtgccgaagagcgctcttctatcATTCACATGCAGTCTCAGAGACTATTTAGACAAAtggtccagGCAGGT			1058	1298	211	899		0		746.138	9.5433	0.88413	0.489687	0.0709964	0.245948	1.8055	284	2085
	MAP2K4.AAGGG10VX	MAP2K4	APOPTOSIS_HS	tgctgttgacagtgagcgCAGGGTGTATAGTGTTCACAAAtagtgaagccacagatgtaTTTGTGAACACTATACACCCTTtgccgaagagcgctcttctatcAAACAAAAGGGTGTATAGTGTTCACAAACTGTGAtggtccagGCAGGT			1760	609	207	252		0		557.249	9.12218	-0.93348	0.517257	0.0711255	0.246021	-1.80468	1993	376
	PRKD1.CTGTG7VX	PRKD1	APOPTOSIS_HS	tgctgttgacagtgagcgATGTGAGTATTTCAGTATCAAAtagtgaagccacagatgtaTTTGATACTGAAATACTCACAGtgccgaagagcgctcttctatcATATCTCTGTGAGTATTTCAGTATCAAATTGCCAtggtccagGCAGGT			3385	3854	956	3620		0		2643.85	11.3684	0.746703	0.414495	0.0716282	0.247383	1.80147	285	2084
	CCNE1.TCCAG6VX	CCNE1	PI3K_HS	tgctgttgacagtgagcgCCCAGATGAAGAAATGGCCAAAtagtgaagccacagatgtaTTTGGCCATTTCTTCATCTGGAtgccgaagagcgctcttctatcGCAGGATCCAGATGAAGAAATGGCCAAAATCGACtggtccagGCAGGT			374	197	27	6		0		112.215	6.81012	-1.72975	0.962308	0.0722562	0.249175	-1.7975	1992	377
	PPARGC1A.CAAGA14VX	PPARGC1A	PI3K_HS	tgctgttgacagtgagcgAAAGACTCTAGACAACTAGAAAtagtgaagccacagatgtaTTTCTAGTTGTCTAGAGTCTTGtgccgaagagcgctcttctatcGAGCTCCAAGACTCTAGACAACTAGAAAATAAAGtggtccagGCAGGT			1861	2595	1749	5303		0		2946.33	11.5247	0.732998	0.408028	0.0724243	0.249376	1.79644	286	2083
	VDAC2.TTAGC3VX	VDAC2	APOPTOSIS_HS	tgctgttgacagtgagcgCTAGCTGGTTTCTAGTTGGTTAtagtgaagccacagatgtaTAACCAACTAGAAACCAGCTAAtgccgaagagcgctcttctatcTCTTTGTTAGCTGGTTTCTAGTTGGTTATCTAGTtggtccagGCAGGT			150	23	54	36		0		62.7469	5.97147	-1.95143	1.08787	0.0728444	0.250444	-1.7938	1991	378
	IMPA1.AGAGG5VX	IMPA1	PI3K_HS	tgctgttgacagtgagcgCGAGGTAGTTTGTGAAGCTATAtagtgaagccacagatgtaTATAGCTTCACAAACTACCTCTtgccgaagagcgctcttctatcAGCTGGAGAGGTAGTTTGTGAAGCTATAAAAAATtggtccagGCAGGT			920	257	27	27		0		214.305	7.74352	-1.24489	0.694347	0.0729904	0.250567	-1.79289	1990	379
	GNA14.CCACA5	GNA14	PI3K_HS	tgctgttgacagtgagcgACACATTGTTTGACAAATGTTAtagtgaagccacagatgtaTAACATTTGTCAAACAATGTGGtgccgaagagcgctcttctatcAGAAGTCCACATTGTTTGACAAATGTTACGTAACtggtccagGCAGGT			7987	5096	5074	4241		0		5744.85	12.4881	-0.760264	0.424599	0.0733663	0.251054	-1.79055	1989	380
	PXN.TCCTG4V19	PXN	APOPTOSIS_HS	tgctgttgacagtgagcgCCCTGTGATTTATGCCAATAAAtagtgaagccacagatgtaTTTATTGGCATAAATCACAGGAtgccgaagagcgctcttctatcTTCAATTCCTGTGATTTATGCCAATAAAGTTTGCtggtccagGCAGGT			1734	2310	289	1012		0		1119.71	10.1289	0.803832	0.449255	0.0735734	0.251054	1.78926	289	2080
	WWTR1.ACCCA1VX	WWTR1	NOTCH_HS	tgctgttgacagtgagcgCCCCATGGTTTATGTTCCTCTAtagtgaagccacagatgtaTAGAGGAACATAAACCATGGGTtgccgaagagcgctcttctatcTGAAGGACCCATGGTTTATGTTCCTCTAATTCCTtggtccagGCAGGT			689	1943	581	1190		0		1067.56	10.0601	0.959171	0.535935	0.0734995	0.251054	1.78972	288	2081
	EIF4B.TCCCA6VX	EIF4B	PI3K_HS	tgctgttgacagtgagcgCCCCAGTGTTTTCTGTGTCCTAtagtgaagccacagatgtaTAGGACACAGAAAACACTGGGAtgccgaagagcgctcttctatcGGTAATTCCCAGTGTTTTCTGTGTCCTAGTTTTAtggtccagGCAGGT			187	534	46	146		0		194.117	7.60078	1.29581	0.723511	0.0732926	0.251054	1.791	287	2082
	PIP5K1C.CTGGC5VX	PIP5K1C	PI3K_HS	tgctgttgacagtgagcgATGGCTACTACATGAACCTCAAtagtgaagccacagatgtaTTGAGGTTCATGTAGTAGCCAGtgccgaagagcgctcttctatcTGCTCCCTGGCTACTACATGAACCTCAACCAGAAtggtccagGCAGGT			536	243	207	145		0		267.275	8.06218	-1.13169	0.633445	0.0740091	0.252163	-1.78656	1988	381
	MOAP1.ATAGG2	MOAP1	APOPTOSIS_HS	tgctgttgacagtgagcgCTAGGTGTGAACTTCTAAAATAtagtgaagccacagatgtaTATTTTAGAAGTTCACACCTATtgccgaagagcgctcttctatcAAAATTATAGGTGTGAACTTCTAAAATAAAGGAAtggtccagGCAGGT			1077	1351	353	1353		0		938.844	9.87474	0.825209	0.463062	0.0747382	0.254266	1.78207	290	2079
	ITPR1.AAAGG24VX	ITPR1	APOPTOSIS_HS;PI3K_HS	tgctgttgacagtgagcgCAAGGATCAGATGACAGAACAAtagtgaagccacagatgtaTTGTTCTGTCATCTGATCCTTTtgccgaagagcgctcttctatcGGAATTAAAGGATCAGATGACAGAACAAAGGAAGtggtccagGCAGGT			4821	1528	578	902		0		1555.17	10.6029	-0.817019	0.458794	0.0749456	0.254591	-1.7808	1987	382
	MITF.CTCCA13V10	MITF	APOPTOSIS_HS	tgctgttgacagtgagcgATCCAAAGTATTGTACAAATAAtagtgaagccacagatgtaTTATTTGTACAATACTTTGGAGtgccgaagagcgctcttctatcAAATGCCTCCAAAGTATTGTACAAATAAGTGTGCtggtccagGCAGGT			4279	2033	4593	5570		0		4645.04	12.1815	-0.704622	0.395878	0.075093	0.254712	-1.7799	1986	383
	TSPAN14.CAGCC2VX	TSPAN14	NOTCH_HS	tgctgttgacagtgagcgAAGCCATGTTCAAGTGAAGTAAtagtgaagccacagatgtaTTACTTCACTTGAACATGGCTGtgccgaagagcgctcttctatcGATCCTCAGCCATGTTCAAGTGAAGTAAGCCTGAtggtccagGCAGGT			695	390	768	600		0		702.79	9.45695	-0.902667	0.507738	0.0754337	0.255487	-1.77782	1985	384
	BAG6.GACGA1VX	BAG6	APOPTOSIS_HS	tgctgttgacagtgagcgAACGAGTTCTGCAAGATGATAAtagtgaagccacagatgtaTTATCATCTTGCAGAACTCGTCtgccgaagagcgctcttctatcACCAGGGACGAGTTCTGCAAGATGATAAGAAGCTtggtccagGCAGGT			346	48	58	69		0		108.224	6.75788	-1.61077	0.906622	0.0756217	0.255743	-1.77668	1984	385
	BCL2L1.GCAGC3V4	BCL2L1	APOPTOSIS_HS;PI3K_HS	tgctgttgacagtgagcgACAGCTAGTTTTCTAGAATTTAtagtgaagccacagatgtaTAAATTCTAGAAAACTAGCTGCtgccgaagagcgctcttctatcTCCCTTGCAGCTAGTTTTCTAGAATTTATCACACtggtccagGCAGGT			5116	2226	598	739		0		1711.17	10.7408	-0.754999	0.426726	0.0768462	0.259499	-1.76929	1983	386
	COMMD3_BMI1.AAAGA12M2	BMI1	APOPTOSIS_HS	tgctgttgacagtgagcgCAAGATTGTTGTTATAAAGAATtagtgaagccacagatgtaATTCTTTATAACAACAATCTTTtgccgaagagcgctcttctatcGAAAAGAAAGATTGTTGTTATAAAGAATTGGTTTtggtccagGCAGGT			3910	4895	1543	5028		0		3560.74	11.798	0.707265	0.401213	0.0779313	0.262773	1.76282	292	2077
	FOXM1.CTCGG5VX	FOXM1	PI3K_HS	tgctgttgacagtgagcgATCGGAAATGCTTGTGATTCAAtagtgaagccacagatgtaTTGAATCACAAGCATTTCCGAGtgccgaagagcgctcttctatcGTGTGTCTCGGAAATGCTTGTGATTCAACACAGGtggtccagGCAGGT			1726	399	148	240		0		478.418	8.90213	-1.02324	0.581178	0.0783002	0.262875	-1.76063	1982	387
	TCF4.TCAGG17VX	TCF4	APOPTOSIS_HS	tgctgttgacagtgagcgCCAGGATAAGTGTACAGAAGAAtagtgaagccacagatgtaTTCTTCTGTACACTTATCCTGAtgccgaagagcgctcttctatcTCACATTCAGGATAAGTGTACAGAAGAAAATACGtggtccagGCAGGT			68	21	397	423		0		309.221	8.27249	-1.09215	0.62033	0.078308	0.262875	-1.76059	1981	388
	USP15.CACCA16V5	USP15	NOTCH_HS	tgctgttgacagtgagcgAACCATTCAGGATGCTGGTTTAtagtgaagccacagatgtaTAAACCAGCATCCTGAATGGTGtgccgaagagcgctcttctatcAGACAGCACCATTCAGGATGCTGGTTTATACCAAtggtccagGCAGGT			347	582	150	543		0		375.541	8.55283	0.994898	0.564845	0.0781766	0.262875	1.76137	293	2076
	YWHAB.TAAAG4VX	YWHAB	APOPTOSIS_HS;PI3K_HS	tgctgttgacagtgagcgCAAAGTTGTACAGAAAGTTATAtagtgaagccacagatgtaTATAACTTTCTGTACAACTTTAtgccgaagagcgctcttctatcCCATTGTAAAGTTGTACAGAAAGTTATAGAGATTtggtccagGCAGGT			4190	6491	932	2537		0		3023.21	11.5619	0.732056	0.416064	0.0784959	0.263117	1.75948	294	2075
	CCND3.ATGGG3VX	CCND3	PI3K_HS	tgctgttgacagtgagcgCTGGGACAGAATTGGATACATAtagtgaagccacagatgtaTATGTATCCAATTCTGTCCCATtgccgaagagcgctcttctatcAGGCTGATGGGACAGAATTGGATACATACACCAGtggtccagGCAGGT			804	266	289	343		0		401.36	8.64875	-0.981779	0.559063	0.0790686	0.263775	-1.75612	1980	389
	PIK3CB.TGAGG14VX	PIK3CB	PI3K_HS	tgctgttgacagtgagcgCGAGGATGCATATCTGATTTTAtagtgaagccacagatgtaTAAAATCAGATATGCATCCTCAtgccgaagagcgctcttctatcGTGTTGTGAGGATGCATATCTGATTTTACGACGGtggtccagGCAGGT			3066	1406	2655	3288		0		2840.24	11.4718	-0.714997	0.407265	0.0791557	0.263775	-1.75561	1979	390
	AGAP11.ATCAC2M3	AGAP4	COSMIC_HS	tgctgttgacagtgagcgCTCACAAATTCAGCTAATAATAtagtgaagccacagatgtaTATTATTAGCTGAATTTGTGATtgccgaagagcgctcttctatcAAGGAAATCACAAATTCAGCTAATAATAGCATTTtggtccagGCAGGT			70	175	89	330		0		169.378	7.4041	1.29726	0.738896	0.0791451	0.263775	1.75567	296	2073
	PPP2R5A.GCAGC9VX	PPP2R5A	APOPTOSIS_HS	tgctgttgacagtgagcgACAGCAGTGTTGTATACTGTTTtagtgaagccacagatgtaAAACAGTATACAACACTGCTGCtgccgaagagcgctcttctatcGAAGTTGCAGCAGTGTTGTATACTGTTTGATTTCtggtccagGCAGGT			380	505	1050	3470		0		1512.45	10.5627	0.760326	0.433028	0.0791163	0.263775	1.75584	295	2074
	FOXI2.AACCT1	FOXI2	PI3K_HS	tgctgttgacagtgagcgCACCTATTTTAATAGAATGAAAtagtgaagccacagatgtaTTTCATTCTATTAAAATAGGTTtgccgaagagcgctcttctatcCCCTTGAACCTATTTTAATAGAATGAAATGCTAAtggtccagGCAGGT			1266	1476	677	2576		0		1447.63	10.4995	0.767559	0.437786	0.079555	0.264718	1.75327	297	2072
	SYNJ2.TTACG7V7	SYNJ2	PI3K_HS	tgctgttgacagtgagcgCTACGAGGAGTTTAAGAGTTAAtagtgaagccacagatgtaTTAACTCTTAAACTCCTCGTAAtgccgaagagcgctcttctatcAAAAAGTTACGAGGAGTTTAAGAGTTAAATATTAtggtccagGCAGGT			4068	6720	53	141		0		2042.57	10.9962	0.78316	0.44719	0.0798954	0.265463	1.75129	298	2071
	SOS1.AAAGG18VX	SOS1	PI3K_HS	tgctgttgacagtgagcgCAAGGTACAAATTAATGATAAAtagtgaagccacagatgtaTTTATCATTAATTTGTACCTTTtgccgaagagcgctcttctatcTATGCGAAAGGTACAAATTAATGATAAAGATGACtggtccagGCAGGT			2522	1049	1762	2328		0		2019.57	10.9798	-0.738587	0.421949	0.0800466	0.265577	-1.75042	1978	391
	EIF2AK2.TCAGC5VX	EIF2AK2	APOPTOSIS_HS	tgctgttgacagtgagcgCCAGCAGATACATCAGAGATAAtagtgaagccacagatgtaTTATCTCTGATGTATCTGCTGAtgccgaagagcgctcttctatcGACTTCTCAGCAGATACATCAGAGATAAATTCTAtggtccagGCAGGT			4477	1622	1093	1610		0		1941.31	10.9228	-0.760535	0.435353	0.0806479	0.266965	-1.74694	1977	392
	VPS11.ACAAG3	VPS11	NOTCH_HS	tgctgttgacagtgagcgCCAAGCAGATTCTAAACATCTAtagtgaagccacagatgtaTAGATGTTTAGAATCTGCTTGTtgccgaagagcgctcttctatcGCTCCGACAAGCAGATTCTAAACATCTATGACCTtggtccagGCAGGT			2355	707	1779	2988		0		2093.98	11.032	-0.799526	0.457774	0.0807147	0.266965	-1.74655	1976	393
	YWHAQ.GACCA3	YWHAQ	APOPTOSIS_HS;PI3K_HS	tgctgttgacagtgagcgAACCACTATTGTGTGTTGCTAAtagtgaagccacagatgtaTTAGCAACACACAATAGTGGTCtgccgaagagcgctcttctatcGAGTTGGACCACTATTGTGTGTTGCTAATCATTGtggtccagGCAGGT			4811	2021	771	1001		0		1769.79	10.7894	-0.74485	0.426692	0.0808737	0.266965	-1.74564	1975	394
	BIRC2.AAAGG11VX	BIRC2	APOPTOSIS_HS	tgctgttgacagtgagcgCAAGGATGATGCTATGTCAGAAtagtgaagccacagatgtaTTCTGACATAGCATCATCCTTTtgccgaagagcgctcttctatcGGAACCAAAGGATGATGCTATGTCAGAACACCGGtggtccagGCAGGT			1588	3073	1140	2700		0		2071.86	11.0167	0.791667	0.453601	0.080934	0.266965	1.74529	299	2070
	PHKG2.GGGTT4V2	PHKG2	PI3K_HS	tgctgttgacagtgagcgAGGTTAGGAATCTTGAATTCTTtagtgaagccacagatgtaAAGAATTCAAGATTCCTAACCCtgccgaagagcgctcttctatcAGCCTAGGGTTAGGAATCTTGAATTCTTTTTTCTtggtccagGCAGGT			1872	2301	1115	3789		0		2214.38	11.1127	0.724283	0.415399	0.0812316	0.267172	1.74358	301	2068
	GRAP.CAGCC1V2	GRAP	PI3K_HS	tgctgttgacagtgagcgAAGCCTGTGTATTCAAAACGAAtagtgaagccacagatgtaTTCGTTTTGAATACACAGGCTGtgccgaagagcgctcttctatcCTGACCCAGCCTGTGTATTCAAAACGAAAACAGTtggtccagGCAGGT			722	934	179	733		0		564.869	9.14177	0.894356	0.512909	0.0812126	0.267172	1.74369	300	2069
	PIK3R4.ACCCG4	PIK3R4	PI3K_HS	tgctgttgacagtgagcgCCCCGTCCATTCTTGAATAACAtagtgaagccacagatgtaTGTTATTCAAGAATGGACGGGTtgccgaagagcgctcttctatcATCAGTACCCGTCCATTCTTGAATAACATTGAGAtggtccagGCAGGT			1785	1604	512	201		0		895.562	9.80665	-1.04875	0.603704	0.0823546	0.270475	-1.73718	1974	395
	MOB3B.GAGGG6	MOB3B	ONCOTEST_HS	tgctgttgacagtgagcgAAGGGAAGTAGATAAGAATGTAtagtgaagccacagatgtaTACATTCTTATCTACTTCCCTCtgccgaagagcgctcttctatcTCGGTGGAGGGAAGTAGATAAGAATGTATTAGTGtggtccagGCAGGT			1847	816	614	701		0		917.947	9.84227	-0.800621	0.46231	0.0833121	0.272913	-1.73178	1973	396
	PIK3C2G.ACAGA5VX	PIK3C2G	PI3K_HS	tgctgttgacagtgagcgCCAGAAGATTCAGAGATCTAAAtagtgaagccacagatgtaTTTAGATCTCTGAATCTTCTGTtgccgaagagcgctcttctatcCAGATCACAGAAGATTCAGAGATCTAAATCATTAtggtccagGCAGGT			1872	1907	690	227		0		1062.08	10.0527	-1.08689	0.628087	0.0835447	0.272913	-1.73048	1972	397
	ACACA.GCAGC8VX	ACACA	PI3K_HS	tgctgttgacagtgagcgACAGCTATGTTCAGAGAATTTAtagtgaagccacagatgtaTAAATTCTCTGAACATAGCTGCtgccgaagagcgctcttctatcAGGCTGGCAGCTATGTTCAGAGAATTTACCCAGCtggtccagGCAGGT			787	708	436	2458		0		1073.95	10.0687	0.864335	0.499529	0.0835767	0.272913	1.7303	303	2066
	FOCAD.ATAGG4VX	FOCAD	ONCOTEST_HS	tgctgttgacagtgagcgCTAGGACAAATTCTACGAATAAtagtgaagccacagatgtaTTATTCGTAGAATTTGTCCTATtgccgaagagcgctcttctatcGTGTGTATAGGACAAATTCTACGAATAATACAACtggtccagGCAGGT			805	1354	1233	3235		0		1780	10.7977	0.763165	0.440938	0.0834916	0.272913	1.73078	302	2067
	PIK3C2G.CACGA24VX	PIK3C2G	PI3K_HS	tgctgttgacagtgagcgAACGATGCATGTTCATATTTTAtagtgaagccacagatgtaTAAAATATGAACATGCATCGTGtgccgaagagcgctcttctatcATTGATCACGATGCATGTTCATATTTTACATCTAtggtccagGCAGGT			4250	5565	1876	5708		0		4074.45	11.9924	0.690277	0.399187	0.0837725	0.273161	1.7292	304	2065
	PIK3CG.GACAG8V4	PIK3CG	ONCOTEST_HS;PI3K_HS	tgctgttgacagtgagcgAACAGACACAATGACAATATTAtagtgaagccacagatgtaTAATATTGTCATTGTGTCTGTCtgccgaagagcgctcttctatcATAGGCGACAGACACAATGACAATATTATGATCAtggtccagGCAGGT			8792	5293	2943	2772		0		4524.62	12.1436	-0.715725	0.414379	0.0841273	0.273249	-1.72722	1971	398
	DGKD.ACACG7VX	DGKD	PI3K_HS	tgctgttgacagtgagcgCCACGGAGAAATGTGTCATGAAtagtgaagccacagatgtaTTCATGACACATTTCTCCGTGTtgccgaagagcgctcttctatcAGTATTACACGGAGAAATGTGTCATGAACAACTAtggtccagGCAGGT			593	195	75	64		0		183.143	7.51683	-1.22387	0.708658	0.0841642	0.273249	-1.72702	1970	399
	TCL1A.TTCTG1VX	TCL1A	PI3K_HS	tgctgttgacagtgagcgCTCTGTTCACCTTCGTTTACTAtagtgaagccacagatgtaTAGTAAACGAAGGTGAACAGAAtgccgaagagcgctcttctatcTTGTGTTTCTGTTCACCTTCGTTTACTATGCCTGtggtccagGCAGGT			701	304	102	74		0		237.285	7.89048	-1.13426	0.656967	0.0842546	0.273249	-1.72652	1969	400
	GRB2.CCAAG4VX	GRB2	PI3K_HS	tgctgttgacagtgagcgACAAGAACTACATAGAAATGAAtagtgaagccacagatgtaTTCATTTCTATGTAGTTCTTGGtgccgaagagcgctcttctatcTCATTCCCAAGAACTACATAGAAATGAAACCACAtggtccagGCAGGT			9825	6348	3826	3283		0		5447.29	12.4113	-0.731994	0.42417	0.0843994	0.273249	-1.72571	1968	401
	PIP5K1B.GTGCA8VX	PIP5K1B	PI3K_HS	tgctgttgacagtgagcgATGCATGCATCCAGTGATTATAtagtgaagccacagatgtaTATAATCACTGGATGCATGCACtgccgaagagcgctcttctatcTTCATTGTGCATGCATCCAGTGATTATACATAAGtggtccagGCAGGT			2668	4422	133	358		0		1454.64	10.5064	0.779905	0.451933	0.0843997	0.273249	1.72571	305	2064
	PRKX.ATAGG9V2	PRKX	PI3K_HS	tgctgttgacagtgagcgCTAGGACATGGATATGTTACAAtagtgaagccacagatgtaTTGTAACATATCCATGTCCTATtgccgaagagcgctcttctatcAAGAGAATAGGACATGGATATGTTACAAGAAGAAtggtccagGCAGGT			12210	7911	896	750		0		4102.8	12.0024	-0.745238	0.432016	0.0845233	0.27326	-1.72502	1967	402
	SHC4.AAAGC2V3	SHC4	PI3K_HS	tgctgttgacagtgagcgCAAGCAAGTTTTTCATTTGTTAtagtgaagccacagatgtaTAACAAATGAAAAACTTGCTTTtgccgaagagcgctcttctatcCTCTAAAAAGCAAGTTTTTCATTTGTTAGAGGTCtggtccagGCAGGT			3832	3500	876	4250		0		2757.29	11.429	0.765814	0.444639	0.0850098	0.274443	1.72233	306	2063
	PARK2.CTACG4VX	PARK2	APOPTOSIS_HS	tgctgttgacagtgagcgATACGCAGAAGAGAAAGTACAAtagtgaagccacagatgtaTTGTACTTTCTCTTCTGCGTAGtgccgaagagcgctcttctatcCCCACACTACGCAGAAGAGAAAGTACAACCACTAtggtccagGCAGGT			1380	654	2911	3539		0		2611.51	11.3507	-0.704633	0.410219	0.0858512	0.276767	-1.7177	1966	403
	CENPF.TCAGA24	CENPF	COSMIC_HS	tgctgttgacagtgagcgCCAGATGGATCTTGAAGTTAAAtagtgaagccacagatgtaTTTAACTTCAAGATCCATCTGAtgccgaagagcgctcttctatcTAAACCTCAGATGGATCTTGAAGTTAAAGAAATTtggtccagGCAGGT			3137	2132	1074	778		0		1623.38	10.6648	-0.81604	0.475732	0.0862835	0.277767	-1.71534	1965	404
	EQTN.GCACA2VX	EQTN	ONCOTEST_HS	tgctgttgacagtgagcgACACAAGAACATCAGAATCTAAtagtgaagccacagatgtaTTAGATTCTGATGTTCTTGTGCtgccgaagagcgctcttctatcGATCAGGCACAAGAACATCAGAATCTAAGATAATtggtccagGCAGGT			912	1366	116	398		0		569.178	9.15274	0.875289	0.510755	0.0865806	0.27833	1.71372	307	2062
	CALM3.GCCTG4	CALM3	PI3K_HS	tgctgttgacagtgagcgACCTGATGCATTCATAAGTTGAtagtgaagccacagatgtaTCAACTTATGAATGCATCAGGCtgccgaagagcgctcttctatcTCCAAGGCCTGATGCATTCATAAGTTGAAGCCCTtggtccagGCAGGT			1801	1064	662	543		0		945.226	9.88452	-0.827736	0.483675	0.0870169	0.279085	-1.71135	1964	405
	PHKG2.CCAGG3V2	PHKG2	PI3K_HS	tgctgttgacagtgagcgACAGGTACTTCCTGTTATAGTAtagtgaagccacagatgtaTACTATAACAGGAAGTACCTGGtgccgaagagcgctcttctatcGGACGTCCAGGTACTTCCTGTTATAGTAAAAGAAtggtccagGCAGGT			1658	714	1877	2445		0		1901.83	10.8932	-0.723555	0.423185	0.087306	0.279085	-1.70978	1963	406
	FOXJ2.GCCAG4V2	FOXJ2	PI3K_HS	tgctgttgacagtgagcgACCAGTCTGTATTTCCTATCAAtagtgaagccacagatgtaTTGATAGGAAATACAGACTGGCtgccgaagagcgctcttctatcACTTCTGCCAGTCTGTATTTCCTATCAAGGGTGAtggtccagGCAGGT			4059	6070	1740	4692		0		3832.98	11.9042	0.699224	0.408918	0.0872773	0.279085	1.70994	309	2060
	CTNNB1.GAACC3VX	CTNNB1	ONCOTEST_HS	tgctgttgacagtgagcgAAACCTTGTTTTGGACAGTTTAtagtgaagccacagatgtaTAAACTGTCCAAAACAAGGTTCtgccgaagagcgctcttctatcTATTTGGAACCTTGTTTTGGACAGTTTACCAGTTtggtccagGCAGGT			110	183	37	234		0		128.745	7.00838	1.38696	0.810846	0.0871719	0.279085	1.71051	308	2061
	CDH7.TCAGG2VX	CDH7	ONCOTEST_HS	tgctgttgacagtgagcgCCAGGATATCAACGACAATGAAtagtgaagccacagatgtaTTCATTGTCGTTGATATCCTGAtgccgaagagcgctcttctatcCAAAATTCAGGATATCAACGACAATGAACCCAAAtggtccagGCAGGT			848	259	269	353		0		399.597	8.6424	-0.967326	0.56739	0.0882188	0.281607	-1.70487	1962	407
	TCF4.TTAGG16VX	TCF4	APOPTOSIS_HS	tgctgttgacagtgagcgCTAGGAGAATAGCAGAAATCAAtagtgaagccacagatgtaTTGATTTCTGCTATTCTCCTAAtgccgaagagcgctcttctatcAAAACCTTAGGAGAATAGCAGAAATCAAACTTCAtggtccagGCAGGT			517	255	217	150		0		272.769	8.09153	-1.08016	0.634434	0.0886527	0.282596	-1.70255	1961	408
	UBL4A.TCCCT2	UBL4A	APOPTOSIS_HS	tgctgttgacagtgagcgCCCCTTCTGTTCAGTAAACAAAtagtgaagccacagatgtaTTTGTTTACTGAACAGAAGGGAtgccgaagagcgctcttctatcCCCCTCTCCCTTCTGTTCAGTAAACAAACTGAAGtggtccagGCAGGT			700	204	128	147		0		247.366	7.9505	-1.09969	0.6463	0.0888473	0.282768	-1.70151	1960	409
	PTEN.ACCAG8V2	PTEN	APOPTOSIS_HS;ONCOTEST_HS;PI3K_HS	tgctgttgacagtgagcgCCCAGATGTTAGTGACAATGAAtagtgaagccacagatgtaTTCATTGTCACTAACATCTGGTtgccgaagagcgctcttctatcTGTAACACCAGATGTTAGTGACAATGAACCTGATtggtccagGCAGGT			8293	3552	2786	3861		0		4287.09	12.0658	-0.68327	0.401703	0.0889553	0.282768	-1.70093	1959	410
	CASP4.TCTGG3VX	CASP4	APOPTOSIS_HS	tgctgttgacagtgagcgCCTGGACTATAGTGTAGATGTAtagtgaagccacagatgtaTACATCTACACTATAGTCCAGAtgccgaagagcgctcttctatcTGAGGGTCTGGACTATAGTGTAGATGTAGAAGAGtggtccagGCAGGT			294	159	290	174		0		259.829	8.02142	-1.11919	0.658525	0.0892167	0.283204	-1.69954	1958	411
	LMTK2.ACAGG12	LMTK2	ONCOTEST_HS	tgctgttgacagtgagcgCCAGGAAATTTAAGTAGAATAAtagtgaagccacagatgtaTTATTCTACTTAAATTTCCTGTtgccgaagagcgctcttctatcCAATACACAGGAAATTTAAGTAGAATAAAAATTGtggtccagGCAGGT			1755	3172	341	858		0		1283.65	10.326	0.789027	0.465101	0.0897985	0.284654	1.69646	310	2059
	DDIT4.TACAC2	DDIT4	PI3K_HS	tgctgttgacagtgagcgCACACTTGATGTTCAAGTATTAtagtgaagccacagatgtaTAATACTTGAACATCAAGTGTAtgccgaagagcgctcttctatcCATGAATACACTTGATGTTCAAGTATTAAGACCTtggtccagGCAGGT			19545	11592	8516	8627		0		11575.3	13.4988	-0.674313	0.397851	0.0900962	0.2852	-1.69489	1957	412
	GAB2.ACAGC12VX	GAB2	PI3K_HS	tgctgttgacagtgagcgCCAGCACCAATTCTGAAGACAAtagtgaagccacagatgtaTTGTCTTCAGAATTGGTGCTGTtgccgaagagcgctcttctatcGATCGGACAGCACCAATTCTGAAGACAACTATGTtggtccagGCAGGT			490	60	17	24		0		102.304	6.67671	-1.62064	0.959777	0.0913042	0.288623	-1.68856	1956	413
	FBP1.TTCCT4VX	FBP1	PI3K_HS	tgctgttgacagtgagcgCTCCTAGAGAGCAGAAATAAAAtagtgaagccacagatgtaTTTTATTTCTGCTCTCTAGGAAtgccgaagagcgctcttctatcCTTACATTCCTAGAGAGCAGAAATAAAAAGCATGtggtccagGCAGGT			233	399	49	222		0		194.124	7.60084	1.17047	0.693549	0.0914781	0.288771	1.68765	311	2058
	PPP1R3C.ACGAC6	PPP1R3C	PI3K_HS	tgctgttgacagtgagcgCCGACGACATTTTGTGAATAAAtagtgaagccacagatgtaTTTATTCACAAAATGTCGTCGTtgccgaagagcgctcttctatcATTTCAACGACGACATTTTGTGAATAAATTAAAGtggtccagGCAGGT			491	626	180	753		0		472.427	8.88395	0.899569	0.533802	0.0919478	0.289852	1.68521	312	2057
	UBB.ACCTG4VX	UBB	NOTCH_HS	tgctgttgacagtgagcgCCCTGTTCAAAATGTTAATAAAtagtgaagccacagatgtaTTTATTAACATTTTGAACAGGTtgccgaagagcgctcttctatcAGCTGAACCTGTTCAAAATGTTAATAAAGGTTTCtggtccagGCAGGT			5590	5362	251	1127		0		2342.25	11.1937	0.741198	0.440417	0.0923852	0.290427	1.68295	314	2055
	HSPA1A.TTCCT1	HSPA1A	APOPTOSIS_HS	tgctgttgacagtgagcgCTCCTGTGTTTGCAATGTTGAAtagtgaagccacagatgtaTTCAACATTGCAAACACAGGAAtgccgaagagcgctcttctatcCTCAATTTCCTGTGTTTGCAATGTTGAAATTTTTtggtccagGCAGGT			1209	1648	164	568		0		736.593	9.52472	0.812688	0.482767	0.0922984	0.290427	1.6834	313	2056
	BMF.TCCAG7VX	BMF	APOPTOSIS_HS	tgctgttgacagtgagcgCCCAGAGGAACTCAGTTAAGAAtagtgaagccacagatgtaTTCTTAACTGAGTTCCTCTGGAtgccgaagagcgctcttctatcGGTTTTTCCAGAGGAACTCAGTTAAGAAATCGAGtggtccagGCAGGT			1548	448	90	126		0		404.837	8.6612	-0.970146	0.576872	0.0926202	0.290764	-1.68174	1955	414
	RELA.AAAGG1VX	RELA	APOPTOSIS_HS	tgctgttgacagtgagcgCAAGGACATATGAGACCTTCAAtagtgaagccacagatgtaTTGAAGGTCTCATATGTCCTTTtgccgaagagcgctcttctatcAACGTAAAAGGACATATGAGACCTTCAAGAGCATtggtccagGCAGGT			185	82	1131	1302		0		907.656	9.826	-0.791802	0.471784	0.0932857	0.291872	-1.67831	1954	415
	IKBKB.AAGCA4V3	IKBKB	APOPTOSIS_HS	tgctgttgacagtgagcgCAGCAGTCATTTTAAAAGTTTAtagtgaagccacagatgtaTAAACTTTTAAAATGACTGCTTtgccgaagagcgctcttctatcCAACCAAAGCAGTCATTTTAAAAGTTTATGGCTGtggtccagGCAGGT			3789	3589	974	4315		0		2831.55	11.4674	0.726812	0.433156	0.093358	0.291872	1.67794	316	2053
	SHC3.CTAGT15VX	SHC3	PI3K_HS	tgctgttgacagtgagcgATAGTTCGATGGTGATAGAAAAtagtgaagccacagatgtaTTTTCTATCACCATCGAACTAGtgccgaagagcgctcttctatcCAGTGTCTAGTTCGATGGTGATAGAAAATATATAtggtccagGCAGGT			1539	1584	469	2023		0		1276.74	10.3182	0.767122	0.457013	0.0932388	0.291872	1.67856	315	2054
	RIOK2.AAAGG10VX	RIOK2	PI3K_HS	tgctgttgacagtgagcgCAAGGAAGACAGTTTATCAGAAtagtgaagccacagatgtaTTCTGATAAACTGTCTTCCTTTtgccgaagagcgctcttctatcACAAATAAAGGAAGACAGTTTATCAGAAGAGAGTtggtccagGCAGGT			940	590	251	153		0		422.969	8.72441	-0.992112	0.592092	0.0938156	0.292099	-1.6756	1953	416
	IL5.CAGGC1VX	IL5	APOPTOSIS_HS	tgctgttgacagtgagcgAAGGCCTTAATTTTCAGTATAAtagtgaagccacagatgtaTTATACTGAAAATTAAGGCCTGtgccgaagagcgctcttctatcAAGAGTCAGGCCTTAATTTTCAGTATAATTTAACtggtccagGCAGGT			2620	1906	258	1900		0		1377.88	10.4282	0.89789	0.535787	0.0937704	0.292099	1.67584	318	2051
	TBL1X.AAAGC7VX	TBL1X	NOTCH_HS	tgctgttgacagtgagcgCAAGCTTATGTTTCTTGTCAAAtagtgaagccacagatgtaTTTGACAAGAAACATAAGCTTTtgccgaagagcgctcttctatcAAAAAAAAAGCTTATGTTTCTTGTCAAATGCAGAtggtccagGCAGGT			1060	1119	209	975		0		728.053	9.5079	0.839891	0.500958	0.0936267	0.292099	1.67657	317	2052
	CFLAR.GAGGG11V10	CFLAR	APOPTOSIS_HS	tgctgttgacagtgagcgAAGGGACAGAACTAATAGGATAtagtgaagccacagatgtaTATCCTATTAGTTCTGTCCCTCtgccgaagagcgctcttctatcTCTCTAGAGGGACAGAACTAATAGGATACATGTAtggtccagGCAGGT			205	66	92	57		0		103.37	6.69167	-1.46864	0.877772	0.0942996	0.293205	-1.67314	1952	417
	RPTOR.GCAGA2VX	RPTOR	PI3K_HS	tgctgttgacagtgagcgACAGAGAGTGACCAACAGTAAAtagtgaagccacagatgtaTTTACTGTTGGTCACTCTCTGCtgccgaagagcgctcttctatcCTAAGAGCAGAGAGTGACCAACAGTAAACAACACtggtccagGCAGGT			212	306	61	320		0		201.849	7.65713	1.15023	0.688151	0.0946261	0.293819	1.67148	319	2050
	MLANA.AAAGG2VX	MLANA	APOPTOSIS_HS	tgctgttgacagtgagcgCAAGGATACTTTTACAGGTTAAtagtgaagccacagatgtaTTAACCTGTAAAAGTATCCTTTtgccgaagagcgctcttctatcGCTCACAAAGGATACTTTTACAGGTTAAGACAAAtggtccagGCAGGT			1087	1073	66	389		0		511.246	8.99787	0.948132	0.56827	0.0952259	0.294476	1.66845	322	2047
	RTN4.ACAGA5VX	RTN4	APOPTOSIS_HS	tgctgttgacagtgagcgCCAGATCGTTGTTAGATCTTTAtagtgaagccacagatgtaTAAAGATCTAACAACGATCTGTtgccgaagagcgctcttctatcAGTTTCACAGATCGTTGTTAGATCTTTATTTTTAtggtccagGCAGGT			4035	5272	1976	5836		0		4061.54	11.9878	0.667247	0.399811	0.0951362	0.294476	1.66891	321	2048
	NOS1.AGAGC15VX	NOS1	PI3K_HS	tgctgttgacagtgagcgCGAGCAGAGAGATGATGTTAAAtagtgaagccacagatgtaTTTAACATCATCTCTCTGCTCTtgccgaagagcgctcttctatcCGTGAAAGAGCAGAGAGATGATGTTAAACTCCTTtggtccagGCAGGT			937	2766	1889	3304		0		2417.12	11.2391	0.876154	0.524806	0.0950223	0.294476	1.66948	320	2049
	WDR12.CACGC5	WDR12	NOTCH_HS	tgctgttgacagtgagcgAACGCTTCTACACTGATAACAAtagtgaagccacagatgtaTTGTTATCAGTGTAGAAGCGTGtgccgaagagcgctcttctatcTCCAAACACGCTTCTACACTGATAACAAGAAATAtggtccagGCAGGT			2646	1319	478	511		0		1031.4	10.0104	-0.760025	0.456432	0.0958842	0.294511	-1.66514	1951	418
	PLCB4.TCAGG7VX	PLCB4	PI3K_HS	tgctgttgacagtgagcgCCAGGTCAATTCTTATCAGATAtagtgaagccacagatgtaTATCTGATAAGAATTGACCTGAtgccgaagagcgctcttctatcGTTATATCAGGTCAATTCTTATCAGATAAGAAAAtggtccagGCAGGT			3081	3402	1332	4760		0		2964.87	11.5338	0.683085	0.410149	0.0958219	0.294511	1.66546	326	2043
	BNIP1.TACGG2	BNIP1	APOPTOSIS_HS	tgctgttgacagtgagcgCACGGTCCTCTATATTGTGAAAtagtgaagccacagatgtaTTTCACAATATAGAGGACCGTAtgccgaagagcgctcttctatcTCTTGCTACGGTCCTCTATATTGTGAAAAAGCGGtggtccagGCAGGT			631	978	429	1279		0		813.131	9.66734	0.797403	0.478556	0.0956595	0.294511	1.66627	325	2044
	COL6A3.CACAG9VX	COL6A3	COSMIC_HS	tgctgttgacagtgagcgAACAGATAGTGAATCTCTTAAAtagtgaagccacagatgtaTTTAAGAGATTCACTATCTGTGtgccgaagagcgctcttctatcTTCATCCACAGATAGTGAATCTCTTAAAATCAGTtggtccagGCAGGT			4986	5293	927	3470		0		3131.39	11.6126	0.687648	0.412498	0.0955076	0.294511	1.66703	324	2045
	CASP7.TCAGT5VX	CASP7	APOPTOSIS_HS	tgctgttgacagtgagcgCCAGTACAACATGAATTTTGAAtagtgaagccacagatgtaTTCAAAATTCATGTTGTACTGAtgccgaagagcgctcttctatcTACATATCAGTACAACATGAATTTTGAAAAGCTGtggtccagGCAGGT			3875	5020	724	2214		0		2499.74	11.2876	0.686371	0.411591	0.0953942	0.294511	1.6676	323	2046
	HRAS.ACGGA4VX	HRAS	APOPTOSIS_HS;PI3K_HS	tgctgttgacagtgagcgCCGGAAGCAAGGAAGGAAGGAAtagtgaagccacagatgtaTTCCTTCCTTCCTTGCTTCCGTtgccgaagagcgctcttctatcGGAAGGACGGAAGCAAGGAAGGAAGGAAGGGCTGtggtccagGCAGGT			435	570	10	67		0		203.313	7.66756	1.20857	0.726968	0.0964168	0.295747	1.66248	327	2042
	RTN4.TACCA5VX	RTN4	APOPTOSIS_HS	tgctgttgacagtgagcgCACCATTGTGGTTTAAGCTGTAtagtgaagccacagatgtaTACAGCTTAAACCACAATGGTAtgccgaagagcgctcttctatcGATTTATACCATTGTGGTTTAAGCTGTACTGAACtggtccagGCAGGT			3432	1208	1023	1589		0		1656.77	10.6942	-0.742955	0.447342	0.0967491	0.296009	-1.66082	1950	419
	BNIPL.TAAGC2VX	BNIPL	APOPTOSIS_HS	tgctgttgacagtgagcgCAAGCTGGATACGTCAGTGTTAtagtgaagccacagatgtaTAACACTGACGTATCCAGCTTAtgccgaagagcgctcttctatcCACCTCTAAGCTGGATACGTCAGTGTTACCGTACtggtccagGCAGGT			1783	2032	151	605		0		905.761	9.82299	0.784738	0.472518	0.0967622	0.296009	1.66076	328	2041
	ARHGEF5.GACGG7VX	ARHGEF5	COSMIC_HS	tgctgttgacagtgagcgAACGGACAGAGGAACTAATCTAtagtgaagccacagatgtaTAGATTAGTTCCTCTGTCCGTCtgccgaagagcgctcttctatcGTATGCGACGGACAGAGGAACTAATCTACCTGAGtggtccagGCAGGT			86	327	68	176		0		154.74	7.2737	1.34683	0.811614	0.0970254	0.296416	1.65945	329	2040
	ATP2A3.ATGGA1V7	ATP2A3	APOPTOSIS_HS	tgctgttgacagtgagcgCTGGACAGAATTTTTCTCTTAAtagtgaagccacagatgtaTTAAGAGAAAAATTCTGTCCATtgccgaagagcgctcttctatcCCTCTGATGGACAGAATTTTTCTCTTAACTCAGCtggtccagGCAGGT			1167	1367	677	2424		0		1373.28	10.4234	0.727169	0.438544	0.0972886	0.296424	1.65814	331	2038
	COL6A6.GTAGC13VX	COL6A6	COSMIC_HS	tgctgttgacagtgagcgATAGCTGTTTAGTCAATAATAAtagtgaagccacagatgtaTTATTATTGACTAAACAGCTACtgccgaagagcgctcttctatcCATCAGGTAGCTGTTTAGTCAATAATAAACAGCAtggtccagGCAGGT			965	1289	627	1996		0		1197.76	10.2261	0.737239	0.444466	0.0971747	0.296424	1.65871	330	2039
	TNFRSF1A.TACCG2	TNFRSF1A	APOPTOSIS_HS	tgctgttgacagtgagcgCACCGGCATTATTGGAGTGAAAtagtgaagccacagatgtaTTTCACTCCAATAATGCCGGTAtgccgaagagcgctcttctatcAACCAGTACCGGCATTATTGGAGTGAAAACCTTTtggtccagGCAGGT			6	NaN	61	36		0		39.104	5.28924	-2.71738	1.64063	0.0976613	0.297162	-1.6563	1949	420
	EIF4EBP2.GCAGC8	EIF4EBP2	PI3K_HS	tgctgttgacagtgagcgACAGCTATAGATTAATCTGCAAtagtgaagccacagatgtaTTGCAGATTAATCTATAGCTGCtgccgaagagcgctcttctatcACATGGGCAGCTATAGATTAATCTGCAAAACCTAtggtccagGCAGGT			5331	2696	1275	1493		0		2349.07	11.1979	-0.684653	0.413769	0.0979907	0.297716	-1.65467	1948	421
	GNAS.TAGGG6VX	GNAS	COSMIC_HS	tgctgttgacagtgagcgCAGGGCATGATTAACAAAGCAAtagtgaagccacagatgtaTTGCTTTGTTAATCATGCCCTAtgccgaagagcgctcttctatcCCACCATAGGGCATGATTAACAAAGCAACCTTTCtggtccagGCAGGT			164	31	66	54		0		76.7021	6.26119	-1.65245	0.998998	0.098105	0.297716	-1.65411	1947	422
	CASP7.TCAGA2VX	CASP7	APOPTOSIS_HS	tgctgttgacagtgagcgCCAGATAGTCTATGTATGTGTAtagtgaagccacagatgtaTACACATACATAGACTATCTGAtgccgaagagcgctcttctatcGGGTTGTCAGATAGTCTATGTATGTGTAAAACAAtggtccagGCAGGT			11204	9038	2293	1449		0		5016.34	12.2924	-0.791224	0.478538	0.0982452	0.297744	-1.65342	1946	423
	MSH6.TCCGA5VX	MSH6	APOPTOSIS_HS;ONCOTEST_HS	tgctgttgacagtgagcgCCCGAAGTTGTAGAGCTTCTAAtagtgaagccacagatgtaTTAGAAGCTCTACAACTTCGGAtgccgaagagcgctcttctatcAAAATCTCCGAAGTTGTAGAGCTTCTAAAGAAGCtggtccagGCAGGT			38	8	39	8		0		28.2606	4.82072	-2.57405	1.55987	0.0989075	0.299353	-1.65017	1945	424
	TP53BP2.CCAGC8VX	TP53BP2	APOPTOSIS_HS	tgctgttgacagtgagcgACAGCTAAGTGATTCAATGTAAtagtgaagccacagatgtaTTACATTGAATCACTTAGCTGGtgccgaagagcgctcttctatcTTTTTACCAGCTAAGTGATTCAATGTAAGTGGTTtggtccagGCAGGT			4342	2619	1256	1179		0		2094.08	11.0321	-0.716222	0.434536	0.0993025	0.299382	-1.64824	1944	425
	CREBBP.CAAGA22VX	CREBBP	COSMIC_HS	tgctgttgacagtgagcgAAAGAAGAAGAACAACAAGAAAtagtgaagccacagatgtaTTTCTTGTTGTTCTTCTTCTTGtgccgaagagcgctcttctatcGAATGCCAAGAAGAAGAACAACAAGAAAACCAACtggtccagGCAGGT			880	60	314	1150		0		580.576	9.18134	-1.28696	0.780829	0.0993118	0.299382	-1.6482	1943	426
	MLH1.CAGGC5VX	MLH1	ONCOTEST_HS	tgctgttgacagtgagcgAAGGCATTAGTTTCTCAGTTAAtagtgaagccacagatgtaTTAACTGAGAAACTAATGCCTGtgccgaagagcgctcttctatcACAATGCAGGCATTAGTTTCTCAGTTAAAAAACAtggtccagGCAGGT			857	912	798	3157		0		1470.66	10.5222	0.730497	0.44291	0.0990836	0.299382	1.64931	332	2037
	CD5.CTCAG1	CD5	APOPTOSIS_HS	tgctgttgacagtgagcgATCAGAGCTCAATCATCTGCTAtagtgaagccacagatgtaTAGCAGATGATTGAGCTCTGAGtgccgaagagcgctcttctatcACACACCTCAGAGCTCAATCATCTGCTACGGACAtggtccagGCAGGT			492	966	470	1163		0		780.581	9.6084	0.833265	0.505791	0.0994655	0.299449	1.64745	333	2036
	EIF4E.TTAGA21V3	EIF4E	PI3K_HS	tgctgttgacagtgagcgCTAGAATCATGATGTTATTTTAtagtgaagccacagatgtaTAAAATAACATCATGATTCTAAtgccgaagagcgctcttctatcACCATTTTAGAATCATGATGTTATTTTAAACCTTtggtccagGCAGGT			4185	5008	1474	4707		0		3514.7	11.7792	0.660082	0.401644	0.10029	0.301532	1.64345	334	2035
	EIF4B.CCAAG6VX	EIF4B	PI3K_HS	tgctgttgacagtgagcgACAAGTTCAGTTCTGCAAGCAAtagtgaagccacagatgtaTTGCTTGCAGAACTGAACTTGGtgccgaagagcgctcttctatcCAGCTTCCAAGTTCAGTTCTGCAAGCAAGTATGCtggtccagGCAGGT			189	81	28	6		0		60.6217	5.92176	-1.95772	1.19472	0.101287	0.304065	-1.63864	1942	427
	VPS39.AAAAG7VX	VPS39	NOTCH_HS	tgctgttgacagtgagcgCAAAGAGATTAGTTATACCTTAtagtgaagccacagatgtaTAAGGTATAACTAATCTCTTTTtgccgaagagcgctcttctatcAATGGGAAAAGAGATTAGTTATACCTTATACCATtggtccagGCAGGT			1381	545	1394	1983		0		1479.43	10.5308	-0.722495	0.441055	0.1014	0.304065	-1.63811	1941	428
	USP15.TAGTG21V5	USP15	NOTCH_HS	tgctgttgacagtgagcgCAGTGATAGAACAGAAAAATGAtagtgaagccacagatgtaTCATTTTTCTGTTCTATCACTAtgccgaagagcgctcttctatcAGGTATTAGTGATAGAACAGAAAAATGAAGATGGtggtccagGCAGGT			698	853	187	755		0		554.083	9.11396	0.842994	0.5149	0.101589	0.304232	1.6372	335	2034
	TRADD_TNF	TRADD	APOPTOSIS_HS	tgctgttgacagtgagcgAACGGATTTTGATGTGAGAAAAtagtgaagccacagatgtaTTTTCTCACATCAAAATCCGTGtgccgaagagcgctcttctatcGTATAACACGGATTTTGATGTGAGAAAAAAAAAAtggtccagGCAGGT			331	244	6	130		0		135.079	7.07766	1.55853	0.955552	0.102884	0.307706	1.63103	336	2033
	MTCP1.TAGGC2	MTCP1	PI3K_HS	tgctgttgacagtgagcgCAGGCAGAAAGCAAGTCAACAAtagtgaagccacagatgtaTTGTTGACTTGCTTTCTGCCTAtgccgaagagcgctcttctatcGTTACGTAGGCAGAAAGCAAGTCAACAAAAGCACtggtccagGCAGGT			353	218	208	102		0		223.791	7.80601	-1.16269	0.71333	0.103114	0.307745	-1.62994	1940	429
	STRADA.TCAGA3V10	STRADA	PI3K_HS	tgctgttgacagtgagcgCCAGATGCTATAGGTCAGTGAAtagtgaagccacagatgtaTTCACTGACCTATAGCATCTGAtgccgaagagcgctcttctatcGATGCCTCAGATGCTATAGGTCAGTGAAAGGGCAtggtccagGCAGGT			1738	2256	1648	4897		0		2711.45	11.4048	0.666799	0.409318	0.103303	0.307745	1.62905	338	2031
	BBC3.TCCCA2VX	BBC3	APOPTOSIS_HS	tgctgttgacagtgagcgCCCCATTGCATAGGTTTAGAGAtagtgaagccacagatgtaTCTCTAAACCTATGCAATGGGAtgccgaagagcgctcttctatcCATCAATCCCATTGCATAGGTTTAGAGAGAGCACtggtccagGCAGGT			2354	2286	194	902		0		1138.72	10.1532	0.774927	0.475558	0.103205	0.307745	1.62951	337	2032
	NR4A3.TTCAA9VX	NR4A3	APOPTOSIS_HS	tgctgttgacagtgagcgCTCAAGAGAACAGTGCAGAAAAtagtgaagccacagatgtaTTTTCTGCACTGTTCTCTTGAAtgccgaagagcgctcttctatcGGCTTTTTCAAGAGAACAGTGCAGAAAAATGCAAtggtccagGCAGGT			275	454	1934	4835		0		2244.62	11.1323	0.710456	0.436416	0.103539	0.308046	1.62793	339	2030
	HSP90AA1.CACGC2VX	HSP90AA1	APOPTOSIS_HS;ONCOTEST_HS;PI3K_HS	tgctgttgacagtgagcgAACGCATGGAAGAAGTAGACTAtagtgaagccacagatgtaTAGTCTACTTCTTCCATGCGTGtgccgaagagcgctcttctatcACACATCACGCATGGAAGAAGTAGACTAATCTCTtggtccagGCAGGT			4073	2412	1499	1472		0		2199.19	11.1028	-0.697356	0.428697	0.103803	0.308428	-1.62669	1939	430
	CCND1.ACCGG1VX	CCND1	APOPTOSIS_HS;PI3K_HS	tgctgttgacagtgagcgCCCGGAAGGTTTTTAAACACTAtagtgaagccacagatgtaTAGTGTTTAAAAACCTTCCGGTtgccgaagagcgctcttctatcTTTCACACCGGAAGGTTTTTAAACACTAAAATATtggtccagGCAGGT			73	118	26	196		0		95.3686	6.57544	1.49106	0.918334	0.104449	0.30954	1.62366	341	2028
	ALPP.CAAGA4VX	ALPP	COSMIC_HS	tgctgttgacagtgagcgAAAGACATACAATGTAGACAAAtagtgaagccacagatgtaTTTGTCTACATTGTATGTCTTGtgccgaagagcgctcttctatcTCTGTCCAAGACATACAATGTAGACAAACATGTGtggtccagGCAGGT			1316	3725	2608	4492		0		3304.8	11.6903	0.835058	0.514304	0.104447	0.30954	1.62367	340	2029
	PRKCB.CCAAG3VX	PRKCB	PI3K_HS	tgctgttgacagtgagcgACAAGCGTATGTATCAATTCTAtagtgaagccacagatgtaTAGAATTGATACATACGCTTGGtgccgaagagcgctcttctatcTTCAAGCCAAGCGTATGTATCAATTCTAGTCTTCtggtccagGCAGGT			4738	1694	2574	4212		0		3344.36	11.7075	-0.69338	0.427418	0.10475	0.310026	-1.62225	1938	431
	BTK.ATACA2VX	BTK	APOPTOSIS_HS	tgctgttgacagtgagcgCTACAGTGTCTGTGTTTGCTAAtagtgaagccacagatgtaTTAGCAAACACAGACACTGTATtgccgaagagcgctcttctatcGCAAATATACAGTGTCTGTGTTTGCTAAATCCACtggtccagGCAGGT			1489	1246	938	4899		0		2128.18	11.0554	0.757306	0.467557	0.105295	0.311236	1.61971	342	2027
	FOXN2.CTACA6VX	FOXN2	PI3K_HS	tgctgttgacagtgagcgATACATCCTAAGTCATAGACAAtagtgaagccacagatgtaTTGTCTATGACTTAGGATGTAGtgccgaagagcgctcttctatcCTTATGCTACATCCTAAGTCATAGACAATGACCTtggtccagGCAGGT			11969	6421	9850	11804		0		10775.5	13.3955	-0.625604	0.386978	0.105956	0.312783	-1.61664	1937	432
	TNFSF10.GACCC11V2	TNFSF10	APOPTOSIS_HS	tgctgttgacagtgagcgAACCCTATATTGTTGATGAAAAtagtgaagccacagatgtaTTTTCATCAACAATATAGGGTCtgccgaagagcgctcttctatcTATCCTGACCCTATATTGTTGATGAAAAGTGCTAtggtccagGCAGGT			5386	6314	3459	10837		0		6414.77	12.6472	0.631524	0.391005	0.106283	0.313341	1.61513	343	2026
	TNFRSF11B.TTCAC2	TNFRSF11B	APOPTOSIS_HS	tgctgttgacagtgagcgCTCACAGCTTCACAATGTACAAtagtgaagccacagatgtaTTGTACATTGTGAAGCTGTGAAtgccgaagagcgctcttctatcGGTTCCTTCACAGCTTCACAATGTACAAATTGTAtggtccagGCAGGT			4267	2035	1507	1915		0		2265.47	11.1456	-0.668217	0.414147	0.10664	0.313427	-1.61348	1936	433
	FKBP8_TNF	FKBP8	APOPTOSIS_HS	tgctgttgacagtgagcgCTCCCACCCTGCAGTTTCAAAAtagtgaagccacagatgtaTTTTGAAACTGCAGGGTGGGATtgccgaagagcgctcttctatcTAAAGCATCCCACCCTGCAGTTTCAAAAAAAAAAtggtccagGCAGGT			107	88	33	424		0		153.585	7.2629	1.38396	0.858292	0.106862	0.313427	1.61246	346	2023
	CAV1.ATCCA3VX	CAV1	APOPTOSIS_HS	tgctgttgacagtgagcgCTCCAGTGATCCTTACAAGTTAtagtgaagccacagatgtaTAACTTGTAAGGATCACTGGATtgccgaagagcgctcttctatcAGTAGGATCCAGTGATCCTTACAAGTTAGAAAACtggtccagGCAGGT			1381	2309	904	2246		0		1661.79	10.6985	0.720738	0.446856	0.106764	0.313427	1.61291	345	2024
	PLCE1.TCAGG16VX	PLCE1	APOPTOSIS_HS	tgctgttgacagtgagcgCCAGGTCAAGAAAAGTTTTAAAtagtgaagccacagatgtaTTTAAAACTTTTCTTGACCTGAtgccgaagagcgctcttctatcCTGGCCTCAGGTCAAGAAAAGTTTTAAAAATGTGtggtccagGCAGGT			590	579	254	1278		0		642.027	9.32649	0.843802	0.522878	0.106578	0.313427	1.61377	344	2025
	SRC.GACAG2VX	SRC	ONCOTEST_HS	tgctgttgacagtgagcgAACAGACCTGTCCTTCAAGAAAtagtgaagccacagatgtaTTTCTTGAAGGACAGGTCTGTCtgccgaagagcgctcttctatcGACGGAGACAGACCTGTCCTTCAAGAAAGGCGAGtggtccagGCAGGT			553	1093	106	288		0		426.866	8.73764	0.912941	0.566488	0.107053	0.313581	1.61158	347	2022
	PRKAB2.GCACC13	PRKAB2	PI3K_HS	tgctgttgacagtgagcgACACCAAGATTCCACTGATTAAtagtgaagccacagatgtaTTAATCAGTGGAATCTTGGTGCtgccgaagagcgctcttctatcATTGGAGCACCAAGATTCCACTGATTAAGAGCCAtggtccagGCAGGT			809	806	333	1542		0		824.116	9.6867	0.794949	0.493488	0.107206	0.313627	1.61088	348	2021
	STAT1.ACAGA4VX	STAT1	APOPTOSIS_HS	tgctgttgacagtgagcgCCAGAAAGAGCTTGACAGTAAAtagtgaagccacagatgtaTTTACTGTCAAGCTCTTTCTGTtgccgaagagcgctcttctatcAGACAAACAGAAAGAGCTTGACAGTAAAGTCAGAtggtccagGCAGGT			40	NaN	43	122		0		56.6834	5.82485	-2.40554	1.49707	0.108092	0.314839	-1.60683	1935	434
	PLCG2.ACAGC4	PLCG2	PI3K_HS	tgctgttgacagtgagcgCCAGCAAGTTTTACTCATAGAAtagtgaagccacagatgtaTTCTATGAGTAAAACTTGCTGTtgccgaagagcgctcttctatcTCAGCAACAGCAAGTTTTACTCATAGAAGCTGGGtggtccagGCAGGT			6266	6536	577	2130		0		3084.84	11.591	0.664284	0.413509	0.108174	0.314839	1.60645	351	2018
	PHKG1.ATGAG5V3	PHKG1	PI3K_HS	tgctgttgacagtgagcgCTGAGACCAACACTTTCTTCTTtagtgaagccacagatgtaAAGAAGAAAGTGTTGGTCTCATtgccgaagagcgctcttctatcACACTTATGAGACCAACACTTTCTTCTTCTTGGTtggtccagGCAGGT			451	780	524	1385		0		816.98	9.67416	0.788704	0.490904	0.108134	0.314839	1.60664	350	2019
	MALT1.AGAGG13V2	MALT1	APOPTOSIS_HS	tgctgttgacagtgagcgCGAGGTTAAGAATCAAGATATAtagtgaagccacagatgtaTATATCTTGATTCTTAACCTCTtgccgaagagcgctcttctatcCTAGATAGAGGTTAAGAATCAAGATATAATGGATtggtccagGCAGGT			3896	3534	1088	4851		0		3022.75	11.5616	0.700309	0.435426	0.107762	0.314839	1.60833	349	2020
	GNA14.GAAGG3	GNA14	PI3K_HS	tgctgttgacagtgagcgAAAGGATCTTTTGGAAGAGAAAtagtgaagccacagatgtaTTTCTCTTCCAAAAGATCCTTCtgccgaagagcgctcttctatcGAACAAGAAGGATCTTTTGGAAGAGAAAATCATGtggtccagGCAGGT			241	205	61	553		0		242.871	7.92404	1.15776	0.721481	0.108561	0.315561	1.6047	352	2017
	ARTN.CTCGA1V3	ARTN	APOPTOSIS_HS	tgctgttgacagtgagcgATCGAGTTCTCTACTCTCCATAtagtgaagccacagatgtaTATGGAGAGTAGAGAACTCGAGtgccgaagagcgctcttctatcCCACCGCTCGAGTTCTCTACTCTCCATATCCGAGtggtccagGCAGGT			237	347	91	394		0		246.47	7.94527	1.02438	0.639202	0.109025	0.316507	1.60259	353	2016
	PTK2.TGCAA3V19	PTK2	PI3K_HS	tgctgttgacagtgagcgCGCAAACCATTCAGTATTCAAAtagtgaagccacagatgtaTTTGAATACTGAATGGTTTGCAtgccgaagagcgctcttctatcCTCAAGTGCAAACCATTCAGTATTCAAACAGTGAtggtccagGCAGGT			6610	12197	2320	5034		0		5823.43	12.5077	0.694391	0.434258	0.109814	0.318391	1.59903	354	2015
	ICAM1.GCCAG3	ICAM1	APOPTOSIS_HS	tgctgttgacagtgagcgACCAGCGGAAGATCAAGAAATAtagtgaagccacagatgtaTATTTCTTGATCTTCCGCTGGCtgccgaagagcgctcttctatcATAACCGCCAGCGGAAGATCAAGAAATACAGACTtggtccagGCAGGT			389	255	25	378		0		215.923	7.75437	1.30907	0.821663	0.111116	0.321755	1.5932	355	2014
	PRKD1.CTACG4VX	PRKD1	APOPTOSIS_HS	tgctgttgacagtgagcgATACGGCAAATGTAGTGTATTAtagtgaagccacagatgtaTAATACACTACATTTGCCGTAGtgccgaagagcgctcttctatcAAATCACTACGGCAAATGTAGTGTATTATGTGGGtggtccagGCAGGT			11404	5283	3929	5447		0		6056.1	12.5642	-0.626378	0.393615	0.111532	0.32255	-1.59134	1933	436
	ROS1.CCAGA15VX	ROS1	APOPTOSIS_HS	tgctgttgacagtgagcgACAGAAGCAGAATCTAGTATTAtagtgaagccacagatgtaTAATACTAGATTCTGCTTCTGGtgccgaagagcgctcttctatcGAGGGTCCAGAAGCAGAATCTAGTATTACCACTTtggtccagGCAGGT			3191	5706	661	1506		0		2328.22	11.185	0.708523	0.446627	0.112652	0.325375	1.58639	356	2013
	TRAPPC9.CTCGA1VX	TRAPPC9	NOTCH_HS	tgctgttgacagtgagcgATCGAAAGTTCTCACCACTAAAtagtgaagccacagatgtaTTTAGTGGTGAGAACTTTCGAGtgccgaagagcgctcttctatcGGTCACCTCGAAAGTTCTCACCACTAAAGAAAAAtggtccagGCAGGT			534	163	115	128		0		202.416	7.66118	-1.08802	0.686611	0.113052	0.325992	-1.58462	1932	437
	PRKCI.GCAGA7	PRKCI	PI3K_HS	tgctgttgacagtgagcgACAGATTGTTCTTTGTTATAGAtagtgaagccacagatgtaTCTATAACAAAGAACAATCTGCtgccgaagagcgctcttctatcCAGAAAGCAGATTGTTCTTTGTTATAGAGTATGTtggtccagGCAGGT			2447	2842	919	3027		0		2132.28	11.0582	0.660763	0.4171	0.113152	0.325992	1.58418	357	2012
	ITPKA.GCGGA3VX	ITPKA	PI3K_HS	tgctgttgacagtgagcgACGGAAGGACATGTACAAGAAAtagtgaagccacagatgtaTTTCTTGTACATGTCCTTCCGCtgccgaagagcgctcttctatcCAAGCTGCGGAAGGACATGTACAAGAAAATGCTGtggtccagGCAGGT			20	4	156	146		0		114.68	6.84146	-1.44382	0.91443	0.114353	0.329036	-1.57893	1931	438
	PIK3R3.ACAGG8VX	PIK3R3	PI3K_HS	tgctgttgacagtgagcgCCAGGGCTGTAGTATTCAGTAAtagtgaagccacagatgtaTTACTGAATACTACAGCCCTGTtgccgaagagcgctcttctatcACAGATACAGGGCTGTAGTATTCAGTAATGTGTCtggtccagGCAGGT			446	178	229	227		0		270.812	8.08115	-0.975796	0.618537	0.114661	0.329152	-1.57759	1930	439
	FOXD3.AAAGT5	FOXD3	PI3K_HS	tgctgttgacagtgagcgCAAGTGTCATTCTATTATAAAAtagtgaagccacagatgtaTTTTATAATAGAATGACACTTTtgccgaagagcgctcttctatcAGGCAAAAAGTGTCATTCTATTATAAAAGTCTGTtggtccagGCAGGT			1413	1010	331	2325		0		1148.95	10.1661	0.854263	0.541533	0.114683	0.329152	1.57749	358	2011
	PTPRF.GCCCA12VX	PTPRF	PI3K_HS	tgctgttgacagtgagcgACCCAAAATTGTCACTACAACAtagtgaagccacagatgtaTGTTGTAGTGACAATTTTGGGCtgccgaagagcgctcttctatcCAGCAAGCCCAAAATTGTCACTACAACAGGTGCAtggtccagGCAGGT			36	NaN	22	39		0		25.7078	4.68413	-3.05765	1.94088	0.115166	0.330066	-1.57539	1929	440
	CRK.CACGT4VX	CRK	PI3K_HS	tgctgttgacagtgagcgAACGTTAGTTCTCAGTCTATAAtagtgaagccacagatgtaTTATAGACTGAGAACTAACGTGtgccgaagagcgctcttctatcAACTTCCACGTTAGTTCTCAGTCTATAAAGGCACtggtccagGCAGGT			10521	7054	4688	4275		0		6354.58	12.6336	-0.66154	0.420113	0.115332	0.330066	-1.57467	1928	441
	VAV1.CAGGA7VX	VAV1	NOTCH_HS	tgctgttgacagtgagcgAAGGAACTATGAAGAAGGACAAtagtgaagccacagatgtaTTGTCCTTCTTCATAGTTCCTGtgccgaagagcgctcttctatcATTTCCCAGGAACTATGAAGAAGGACAAACTACAtggtccagGCAGGT			506	358	173	78		0		252.994	7.98296	-1.11759	0.710074	0.11551	0.330066	-1.5739	1927	442
	TERT.CTCAG6VX	TERT	APOPTOSIS_HS	tgctgttgacagtgagcgATCAGGTCTTTCTTTTATGTCAtagtgaagccacagatgtaTGACATAAAAGAAAGACCTGAGtgccgaagagcgctcttctatcGAGCTGCTCAGGTCTTTCTTTTATGTCACGGAGAtggtccagGCAGGT			817	1085	235	794		0		651.835	9.34836	0.775991	0.493132	0.115581	0.330066	1.5736	359	2010
	COL1A2.AAAGG9	COL1A2	ONCOTEST_HS	tgctgttgacagtgagcgCAAGGTTTAAACTACCTCAAAAtagtgaagccacagatgtaTTTTGAGGTAGTTTAAACCTTTtgccgaagagcgctcttctatcACTTCCAAAGGTTTAAACTACCTCAAAACACTTTtggtccagGCAGGT			662	328	441	429		0		485.941	8.92464	-0.833364	0.530096	0.115927	0.330639	-1.5721	1926	443
	SMN2.AAACG7M2	SMN1	APOPTOSIS_HS	tgctgttgacagtgagcgCAACGATCAGACAGATCTGGAAtagtgaagccacagatgtaTTCCAGATCTGTCTGATCGTTTtgccgaagagcgctcttctatcCTAAAGAAACGATCAGACAGATCTGGAATGTGAAtggtccagGCAGGT			427	110	62	65		0		134.23	7.06856	-1.25666	0.800159	0.116297	0.331279	-1.57051	1925	444
	ABCA13.TCAGC8	ABCA13	COSMIC_HS	tgctgttgacagtgagcgCCAGCTTGAACAAGTTAGTGTAtagtgaagccacagatgtaTACACTAACTTGTTCAAGCTGAtgccgaagagcgctcttctatcAGTGGATCAGCTTGAACAAGTTAGTGTAAACCTAtggtccagGCAGGT			1641	2630	52	6		0		810.077	9.66191	-1.2632	0.804968	0.116589	0.331694	-1.56925	1924	445
	FKBP1A.AGCCA6VX	FKBP1A	PI3K_HS	tgctgttgacagtgagcgCGCCAAACTGACTATATCTCCAtagtgaagccacagatgtaTGGAGATATAGTCAGTTTGGCTtgccgaagagcgctcttctatcTCAGAGAGCCAAACTGACTATATCTCCAGATTATtggtccagGCAGGT			345	635	251	685		0		469.164	8.87395	0.858047	0.54736	0.116972	0.332369	1.56761	360	2009
	TSC1.ATCAG18V5	TSC1	PI3K_HS	tgctgttgacagtgagcgCTCAGTTGAAGTTACAAGAGAAtagtgaagccacagatgtaTTCTCTTGTAACTTCAACTGATtgccgaagagcgctcttctatcTGAAAGATCAGTTGAAGTTACAAGAGAAGGACATtggtccagGCAGGT			1750	990	820	816		0		1065.12	10.0568	-0.720802	0.460901	0.117842	0.334321	-1.5639	1923	446
	HNRNPD.GAGGG3VX	HNRNPD	APOPTOSIS_HS	tgctgttgacagtgagcgAAGGGAGGATTAAAGAAATATAtagtgaagccacagatgtaTATATTTCTTTAATCCTCCCTCtgccgaagagcgctcttctatcAGTGTTGAGGGAGGATTAAAGAAATATATACCGTtggtccagGCAGGT			1586	1573	554	2279		0		1385.2	10.4359	0.706518	0.451903	0.117952	0.334321	1.56343	361	2008
	YY1.CTCAG10	YY1	NOTCH_HS	tgctgttgacagtgagcgATCAGTTGTAGAATGTATTGTAtagtgaagccacagatgtaTACAATACATTCTACAACTGAGtgccgaagagcgctcttctatcGTGGTGCTCAGTTGTAGAATGTATTGTACCTTTTtggtccagGCAGGT			10172	7776	7206	5470		0		7950.04	12.9567	-0.699327	0.447549	0.118153	0.334474	-1.56257	1922	447
	ELK1.TGCGG5VX	ELK1	PI3K_HS	tgctgttgacagtgagcgCGCGGTACTACTATGACAAGAAtagtgaagccacagatgtaTTCTTGTCATAGTAGTACCGCAtgccgaagagcgctcttctatcGGGCCTTGCGGTACTACTATGACAAGAACATCATtggtccagGCAGGT			403	552	122	474		0		347.91	8.44257	0.898322	0.575838	0.118754	0.33534	1.56002	363	2006
	CASP10.GAAGA9VX	CASP10	APOPTOSIS_HS	tgctgttgacagtgagcgAAAGATTCAGTTTTCACTTAAAtagtgaagccacagatgtaTTTAAGTGAAAACTGAATCTTCtgccgaagagcgctcttctatcAGTCCTGAAGATTCAGTTTTCACTTAAACAACCAtggtccagGCAGGT			2130	2619	376	1208		0		1333.07	10.3805	0.68396	0.438412	0.11874	0.33534	1.56008	362	2007
	LGALS3.TACAG3VX	LGALS3	APOPTOSIS_HS	tgctgttgacagtgagcgCACAGTGAATTACCTGTCTCAAtagtgaagccacagatgtaTTGAGACAGGTAATTCACTGTAtgccgaagagcgctcttctatcAAATATTACAGTGAATTACCTGTCTCAATATGTCtggtccagGCAGGT			6247	3629	2928	3212		0		3894.57	11.9272	-0.63178	0.406259	0.119918	0.336956	-1.55512	1921	448
	CASD1.AAAGC7V2	CASD1	ONCOTEST_HS	tgctgttgacagtgagcgCAAGCATCTATCTGGAGATATAtagtgaagccacagatgtaTATATCTCCAGATAGATGCTTTtgccgaagagcgctcttctatcAAGAGAAAAGCATCTATCTGGAGATATAAATGTGtggtccagGCAGGT			2253	2806	525	1629		0		1564.2	10.6112	0.668308	0.429735	0.119908	0.336956	1.55516	366	2003
	SERPINB5.ATAGG2VX	SERPINB5	APOPTOSIS_HS	tgctgttgacagtgagcgCTAGGTTCTTCTTGTTCTGAGAtagtgaagccacagatgtaTCTCAGAACAAGAAGAACCTATtgccgaagagcgctcttctatcTTGTAAATAGGTTCTTCTTGTTCTGAGATTCAATtggtccagGCAGGT			349	342	53	373		0		239.453	7.9036	1.07368	0.690135	0.119766	0.336956	1.55576	365	2004
	TMEM100.TAACC3VX	TMEM100	NOTCH_HS	tgctgttgacagtgagcgCAACCTACAGTCTTAAGATGTAtagtgaagccacagatgtaTACATCTTAAGACTGTAGGTTAtgccgaagagcgctcttctatcAAGAAATAACCTACAGTCTTAAGATGTATCATAAtggtccagGCAGGT			2954	3098	1541	5447		0		3152.24	11.6222	0.638115	0.410142	0.119746	0.336956	1.55584	364	2005
	PIK3R1.TTAAG20VX	PIK3R1	APOPTOSIS_HS;PI3K_HS	tgctgttgacagtgagcgCTAAGTTGTTATTTCAGTTTTAtagtgaagccacagatgtaTAAAACTGAAATAACAACTTAAtgccgaagagcgctcttctatcTTTTCATTAAGTTGTTATTTCAGTTTTAAATGTAtggtccagGCAGGT			10990	10683	2160	8111		0		6873.51	12.7468	0.626698	0.403432	0.120323	0.337261	1.55342	368	2001
	FLT3.TTCCG5	FLT3	APOPTOSIS_HS;COSMIC_HS	tgctgttgacagtgagcgCTCCGGTTGATGCTAACTTCTAtagtgaagccacagatgtaTAGAAGTTAGCATCAACCGGAAtgccgaagagcgctcttctatcCTGGCATTCCGGTTGATGCTAACTTCTACAAACTtggtccagGCAGGT			368	498	67	297		0		261.966	8.03323	0.982274	0.632156	0.12022	0.337261	1.55385	367	2002
	TOP2B.GACAG18VX	TOP2B	NOTCH_HS	tgctgttgacagtgagcgAACAGATAAAGTTCCAAGTAAAtagtgaagccacagatgtaTTTACTTGGAACTTTATCTGTCtgccgaagagcgctcttctatcGAAACAGACAGATAAAGTTCCAAGTAAAACGGTAtggtccagGCAGGT			1078	994	591	2682		0		1305.96	10.3509	0.725471	0.467241	0.120502	0.337347	1.55267	369	2000
	MEX3D.TACAC1VX	MEX3D	APOPTOSIS_HS	tgctgttgacagtgagcgCACACAGCTAAATTACTGATTAtagtgaagccacagatgtaTAATCAGTAATTTAGCTGTGTAtgccgaagagcgctcttctatcTAATCTTACACAGCTAAATTACTGATTATATATTtggtccagGCAGGT			8958	3818	1343	2000		0		3294.92	11.686	-0.635423	0.410753	0.12187	0.340661	-1.54697	1920	449
	IDH1.TTGGA5VX	IDH1	ONCOTEST_HS	tgctgttgacagtgagcgCTGGAGAAAACTTGAAGATCAAtagtgaagccacagatgtaTTGATCTTCAAGTTTTCTCCAAtgccgaagagcgctcttctatcATAAACTTGGAGAAAACTTGAAGATCAAACTAGCtggtccagGCAGGT			1221	743	324	257		0		557.938	9.12396	-0.828145	0.535498	0.121985	0.340661	-1.54649	1919	450
	MEF2C.ACAAG5VX	MEF2C	APOPTOSIS_HS	tgctgttgacagtgagcgCCAAGATGTTATAACTAAGTTAtagtgaagccacagatgtaTAACTTAGTTATAACATCTTGTtgccgaagagcgctcttctatcTAGATGACAAGATGTTATAACTAAGTTAAACCACtggtccagGCAGGT			7247	4682	4638	4523		0		5405.24	12.4001	-0.640055	0.414082	0.122172	0.340763	-1.54572	1918	451
	PRKCZ.GACAG2VX	PRKCZ	PI3K_HS	tgctgttgacagtgagcgAACAGATGGAATTGCTTACATTtagtgaagccacagatgtaAATGTAAGCAATTCCATCTGTCtgccgaagagcgctcttctatcCGAGGAGACAGATGGAATTGCTTACATTTCCTCAtggtccagGCAGGT			6363	7734	878	2608		0		3602.16	11.8146	0.619295	0.401449	0.122916	0.342001	1.54265	371	1998
	IDH2.GCCAG2	IDH2	ONCOTEST_HS	tgctgttgacagtgagcgACCAGTCAGTATGTTTTGCATAtagtgaagccacagatgtaTATGCAAAACATACTGACTGGCtgccgaagagcgctcttctatcACCTCAGCCAGTCAGTATGTTTTGCATACTGTAAtggtccagGCAGGT			302	521	2069	4783		0		2314.65	11.1766	0.685441	0.444191	0.122801	0.342001	1.54312	370	1999
	PPP1R3A.TCAGA6VX	PPP1R3A	PI3K_HS	tgctgttgacagtgagcgCCAGAATGAATTTGTACCTATAtagtgaagccacagatgtaTATAGGTACAAATTCATTCTGAtgccgaagagcgctcttctatcATTGCTTCAGAATGAATTTGTACCTATAAAGCATtggtccagGCAGGT			1253	558	1291	1736		0		1352.28	10.4012	-0.676393	0.439347	0.123672	0.342848	-1.53954	1917	452
	COL6A3.CCGAG8VX	COL6A3	COSMIC_HS	tgctgttgacagtgagcgACGAGTTCTACCTGAATTCATAtagtgaagccacagatgtaTATGAATTCAGGTAGAACTCGGtgccgaagagcgctcttctatcCCAGGCCCGAGTTCTACCTGAATTCATACATGAAtggtccagGCAGGT			117	297	63	195		0		155.757	7.28315	1.1844	0.769094	0.123561	0.342848	1.54	373	1996
	FLG.GTAGC2	FLG	COSMIC_HS	tgctgttgacagtgagcgATAGCTTATTTTTATTGTGTAAtagtgaagccacagatgtaTTACACAATAAAAATAAGCTACtgccgaagagcgctcttctatcTTGGTGGTAGCTTATTTTTATTGTGTAATGATCTtggtccagGCAGGT			1741	3216	111	257		0		1032.97	10.0126	0.754664	0.490038	0.123557	0.342848	1.54001	372	1997
	USP11.TCACC6VX	USP11	NOTCH_HS	tgctgttgacagtgagcgCCACCGAGTACTTCCTCAACAAtagtgaagccacagatgtaTTGTTGAGGAAGTACTCGGTGAtgccgaagagcgctcttctatcCACAGCTCACCGAGTACTTCCTCAACAACTGCTAtggtccagGCAGGT			924	478	12	6		0		246.976	7.94823	-1.13179	0.73551	0.123857	0.342944	-1.53878	1916	453
	DYRK1B.CACGG1VX	DYRK1B	APOPTOSIS_HS	tgctgttgacagtgagcgAACGGAGATGAAGTACTATATAtagtgaagccacagatgtaTATATAGTACTTCATCTCCGTGtgccgaagagcgctcttctatcGCATGACACGGAGATGAAGTACTATATAGTACACtggtccagGCAGGT			3552	1560	498	675		0		1270.34	10.311	-0.682007	0.443585	0.124174	0.343177	-1.53749	1915	454
	LRRC19.CTCGG10	LRRC19	ONCOTEST_HS	tgctgttgacagtgagcgATCGGTAGTTGACAGTTACATAtagtgaagccacagatgtaTATGTAACTGTCAACTACCGAGtgccgaagagcgctcttctatcACACTCCTCGGTAGTTGACAGTTACATAGTCTACtggtccagGCAGGT			3162	2021	1987	1886		0		2315.04	11.1768	-0.66719	0.434251	0.124436	0.343177	-1.53642	1914	455
	STK38.TCGGA7VX	STK38	NOTCH_HS	tgctgttgacagtgagcgCCGGAAGGAAACAGAGTTTCTTtagtgaagccacagatgtaAAGAAACTCTGTTTCCTTCCGAtgccgaagagcgctcttctatcACATGCTCGGAAGGAAACAGAGTTTCTTCGTTTGtggtccagGCAGGT			447	91	395	788		0		470.244	8.87727	-0.945036	0.615271	0.124546	0.343177	-1.53597	1913	456
	CALM2.ACAGC7	CALM2	PI3K_HS	tgctgttgacagtgagcgCCAGCAAAGTGAAGACCTTGTAtagtgaagccacagatgtaTACAAGGTCTTCACTTTGCTGTtgccgaagagcgctcttctatcATGATGACAGCAAAGTGAAGACCTTGTACAGAATtggtccagGCAGGT			165	7	90	305		0		144.791	7.17783	-1.58816	1.03439	0.124696	0.343177	-1.53536	1912	457
	MDM4.GCCCT11V7	MDM4	APOPTOSIS_HS	tgctgttgacagtgagcgACCCTAGAATTGTCAAACTTAAtagtgaagccacagatgtaTTAAGTTTGACAATTCTAGGGCtgccgaagagcgctcttctatcACCAAGGCCCTAGAATTGTCAAACTTAAGGATCAtggtccagGCAGGT			1972	1039	1412	1645		0		1596.86	10.641	-0.659013	0.429902	0.125291	0.343177	-1.53294	1911	458
	MLLT3.TACCT4VX	MLLT3	ONCOTEST_HS	tgctgttgacagtgagcgCACCTGTTTAGTTGCTTGCTAAtagtgaagccacagatgtaTTAGCAAGCAACTAAACAGGTAtgccgaagagcgctcttctatcGTTCAATACCTGTTTAGTTGCTTGCTAATATTTCtggtccagGCAGGT			5036	1675	724	1262		0		1776.25	10.7946	-0.701897	0.458078	0.125457	0.343177	-1.53226	1910	459
	BIRC2.GCAGC10VX	BIRC2	APOPTOSIS_HS	tgctgttgacagtgagcgACAGCTCGAATGAGAACATTTAtagtgaagccacagatgtaTAAATGTTCTCATTCGAGCTGCtgccgaagagcgctcttctatcACACATGCAGCTCGAATGAGAACATTTATGTACTtggtccagGCAGGT			1388	1867	461	1358		0		1144.13	10.16	0.68674	0.448714	0.125902	0.343177	1.53046	380	1989
	ITLN1.TACCC1	ITLN1	APOPTOSIS_HS	tgctgttgacagtgagcgCACCCAGTAGCTAGAATGTTAAtagtgaagccacagatgtaTTAACATTCTAGCTACTGGGTAtgccgaagagcgctcttctatcACAACTTACCCAGTAGCTAGAATGTTAATGGCAGtggtccagGCAGGT			4406	6911	1783	4232		0		3964.47	11.9529	0.641782	0.419244	0.125817	0.343177	1.53081	379	1990
	FOXN1.ACACA2V	FOXN1	PI3K_HS	tgctgttgacagtgagcgCCACACAAATTATTCAGATGTAtagtgaagccacagatgtaTACATCTGAATAATTTGTGTGTtgccgaagagcgctcttctatcGTGCACACACACAAATTATTCAGATGTACACCCAtggtccagGCAGGT			2840	3560	1340	3895		0		2752.11	11.4263	0.625858	0.408736	0.12572	0.343177	1.5312	378	1991
	LMTK2.TCAGG19	LMTK2	ONCOTEST_HS	tgctgttgacagtgagcgCCAGGTTTTTGTTGTTTGTTTTtagtgaagccacagatgtaAAAACAAACAACAAAAACCTGAtgccgaagagcgctcttctatcTTCAGTTCAGGTTTTTGTTGTTTGTTTTGTTATTtggtccagGCAGGT			792	698	129	756		0		509.859	8.99396	0.870621	0.568386	0.125586	0.343177	1.53174	377	1992
	MOAP1.TCACG3	MOAP1	APOPTOSIS_HS	tgctgttgacagtgagcgCCACGATTGTTATAAAATTATAtagtgaagccacagatgtaTATAATTTTATAACAATCGTGAtgccgaagagcgctcttctatcACATTTTCACGATTGTTATAAAATTATAGGTGTGtggtccagGCAGGT			3768	3878	938	3384		0		2642.03	11.3674	0.638812	0.416769	0.125332	0.343177	1.53277	376	1993
	MLH1.AAAGT2VX	MLH1	ONCOTEST_HS	tgctgttgacagtgagcgCAAGTGTGATATACAAAGTGTAtagtgaagccacagatgtaTACACTTTGTATATCACACTTTtgccgaagagcgctcttctatcTGTATCAAAGTGTGATATACAAAGTGTACCAACAtggtccagGCAGGT			4129	4901	1777	5359		0		3789.46	11.8878	0.612995	0.399775	0.12519	0.343177	1.53335	375	1994
	FOXK2.TCAGA3VX	FOXK2	PI3K_HS	tgctgttgacagtgagcgCCAGAAGGTTTGCAGTTTGTAAtagtgaagccacagatgtaTTACAAACTGCAAACCTTCTGAtgccgaagagcgctcttctatcTCTTACTCAGAAGGTTTGCAGTTTGTAAAATAATtggtccagGCAGGT			1663	1901	293	1043		0		1035.99	10.0168	0.704312	0.45847	0.124483	0.343177	1.53622	374	1995
	RB1.TAAAG5	RB1	APOPTOSIS_HS;ONCOTEST_HS	tgctgttgacagtgagcgCAAAGATCTAGATGCAAGATTAtagtgaagccacagatgtaTAATCTTGCATCTAGATCTTTAtgccgaagagcgctcttctatcTAAAAATAAAGATCTAGATGCAAGATTATTTTTGtggtccagGCAGGT			4160	1847	1100	1545		0		1924.74	10.9104	-0.647904	0.423627	0.12616	0.343468	-1.52942	1909	460
	GNB5.TTAGA8VX	GNB5	PI3K_HS	tgctgttgacagtgagcgCTAGAATGTGTTTTTATTGTAAtagtgaagccacagatgtaTTACAATAAAAACACATTCTAAtgccgaagagcgctcttctatcATTTTTTTAGAATGTGTTTTTATTGTAAAAGTATtggtccagGCAGGT			2328	2585	2845	9104		0		4471.71	12.1266	0.607764	0.397826	0.126584	0.344213	1.52771	381	1988
	AKAP17A.CAGGC1	AKAP17A	COSMIC_HS	tgctgttgacagtgagcgAAGGCTGCAAACTTGTTTTATAtagtgaagccacagatgtaTATAAAACAAGTTTGCAGCCTGtgccgaagagcgctcttctatcAGATTTCAGGCTGCAAACTTGTTTTATAATCGTTtggtccagGCAGGT			1116	831	11	113		0		373.354	8.5444	1.04809	0.687636	0.12746	0.345357	1.52419	384	1985
	DGKE.CCAGG9VX	DGKE	PI3K_HS	tgctgttgacagtgagcgACAGGTTTTTGATGTAACTAAAtagtgaagccacagatgtaTTTAGTTACATCAAAAACCTGGtgccgaagagcgctcttctatcTCCAGTCCAGGTTTTTGATGTAACTAAAACTCCTtggtccagGCAGGT			2601	2760	444	1624		0		1568.83	10.6155	0.670124	0.439652	0.127455	0.345357	1.52422	383	1986
	ARTN.GACAG1VX	ARTN	APOPTOSIS_HS	tgctgttgacagtgagcgAACAGCATTTGAAGGACACATAtagtgaagccacagatgtaTATGTGTCCTTCAAATGCTGTCtgccgaagagcgctcttctatcTGTAGGGACAGCATTTGAAGGACACATATTGCAGtggtccagGCAGGT			153	270	124	422		0		240.665	7.91088	0.986304	0.646798	0.127283	0.345357	1.5249	382	1987
	GNGT2.GCAGC2VX	GNGT2	PI3K_HS	tgctgttgacagtgagcgACAGCTGAAGAAAGAAGTGAAAtagtgaagccacagatgtaTTTCACTTCTTTCTTCAGCTGCtgccgaagagcgctcttctatcGGTGGAGCAGCTGAAGAAAGAAGTGAAAAACACAtggtccagGCAGGT			584	145	1198	2440		0		1292.08	10.3355	-0.787174	0.517324	0.128103	0.346273	-1.52163	1908	461
	IFNB1.AAGGA3	IFNB1	ONCOTEST_HS	tgctgttgacagtgagcgCAGGACACTAGAAGATTTTGAAtagtgaagccacagatgtaTTCAAAATCTTCTAGTGTCCTTtgccgaagagcgctcttctatcATATGAAAGGACACTAGAAGATTTTGAAATTTTTtggtccagGCAGGT			525	852	193	561		0		482.574	8.91461	0.81385	0.534687	0.127983	0.346273	1.5221	385	1984
	NFKBIB.AACCC3V2	NFKBIB	APOPTOSIS_HS	tgctgttgacagtgagcgCACCCTAGTTCTGACAACCAGAtagtgaagccacagatgtaTCTGGTTGTCAGAACTAGGGTTtgccgaagagcgctcttctatcAAACAAAACCCTAGTTCTGACAACCAGAAAAAAAtggtccagGCAGGT			236	118	17	4		0		69.576	6.12052	-1.72256	1.13253	0.128265	0.346299	-1.52098	1907	462
	FLG.CAAGA4	FLG	COSMIC_HS	tgctgttgacagtgagcgAAAGACTGAAAATACTAGATTAtagtgaagccacagatgtaTAATCTAGTATTTTCAGTCTTGtgccgaagagcgctcttctatcGAAAAACAAGACTGAAAATACTAGATTAGGAGACtggtccagGCAGGT			601	522	370	1912		0		842.743	9.71895	0.776627	0.511526	0.12895	0.347325	1.51826	387	1982
	ETV6.CCAGG13	ETV6	APOPTOSIS_HS	tgctgttgacagtgagcgACAGGAGCTGGATGAACAAATAtagtgaagccacagatgtaTATTTGTTCATCCAGCTCCTGGtgccgaagagcgctcttctatcAGAGTCCCAGGAGCTGGATGAACAAATATACCAAtggtccagGCAGGT			1253	1339	86	371		0		595.749	9.21856	0.787401	0.51852	0.128875	0.347325	1.51855	386	1983
	CHUK.TCAGG7	CHUK	APOPTOSIS_HS	tgctgttgacagtgagcgCCAGGATGTTGGTGGAAAGATAtagtgaagccacagatgtaTATCTTTCCACCAACATCCTGAtgccgaagagcgctcttctatcAGTTCTTCAGGATGTTGGTGGAAAGATAATACATtggtccagGCAGGT			782	346	431	502		0		521.198	9.02569	-0.785115	0.517416	0.129172	0.347512	-1.51738	1906	463
	CRYAB.GCCCA1	CRYAB	APOPTOSIS_HS	tgctgttgacagtgagcgACCCAAATTATCAAGCTAATAAtagtgaagccacagatgtaTTATTAGCTTGATAATTTGGGCtgccgaagagcgctcttctatcGGGCAGGCCCAAATTATCAAGCTAATAAAATATCtggtccagGCAGGT			2930	769	189	362		0		789.498	9.62479	-0.811561	0.536201	0.130143	0.348809	-1.51354	1905	464
	BCL2L13.AAGGA12V11	BCL2L13	APOPTOSIS_HS	tgctgttgacagtgagcgCAGGAAGAAATGTGGTATGGAAtagtgaagccacagatgtaTTCCATACCACATTTCTTCCTTtgccgaagagcgctcttctatcAAGAATAAGGAAGAAATGTGGTATGGAAGCGGCTtggtccagGCAGGT			1059	269	1080	2196		0		1274.52	10.3157	-0.778391	0.514507	0.130308	0.348809	-1.51289	1904	465
	BNIP2.TTAGG5VX	BNIP2	APOPTOSIS_HS	tgctgttgacagtgagcgCTAGGGTTTGTATATATGTATAtagtgaagccacagatgtaTATACATATATACAAACCCTAAtgccgaagagcgctcttctatcTAGGAATTAGGGTTTGTATATATGTATATATGGGtggtccagGCAGGT			2810	2320	238	1239		0		1319.82	10.3661	0.739108	0.488879	0.130574	0.348809	1.51184	391	1978
	PEA15.GTGCT2VX	PEA15	APOPTOSIS_HS	tgctgttgacagtgagcgATGCTAACTGTGTGTACATATAtagtgaagccacagatgtaTATATGTACACACAGTTAGCACtgccgaagagcgctcttctatcCTGACCGTGCTAACTGTGTGTACATATATATTCTtggtccagGCAGGT			9039	13062	3875	9509		0		8215.23	13.0041	0.606374	0.401065	0.130557	0.348809	1.51191	390	1979
	BID.TCAGC8VX	BID	APOPTOSIS_HS	tgctgttgacagtgagcgCCAGCCACTGTTTGTTTACAAAtagtgaagccacagatgtaTTTGTAAACAAACAGTGGCTGAtgccgaagagcgctcttctatcCCCAGGTCAGCCACTGTTTGTTTACAAAATCAGGtggtccagGCAGGT			6935	7401	2953	9674		0		6346.7	12.6318	0.595895	0.393714	0.130147	0.348809	1.51352	389	1980
	FOXE1.TTCAG4	FOXE1	PI3K_HS	tgctgttgacagtgagcgCTCAGATGGACTGTTTTAATAAtagtgaagccacagatgtaTTATTAAAACAGTCCATCTGAAtgccgaagagcgctcttctatcGGAGTGTTCAGATGGACTGTTTTAATAAAAATCTtggtccagGCAGGT			2546	2430	1540	5974		0		3082.58	11.5899	0.637322	0.420858	0.12994	0.348809	1.51434	388	1981
	RRAGB.CAAGG6V3	RRAGB	PI3K_HS	tgctgttgacagtgagcgAAAGGTTCTAATAGTGTTTAAAtagtgaagccacagatgtaTTTAAACACTATTAGAACCTTGtgccgaagagcgctcttctatcTGATAACAAGGTTCTAATAGTGTTTAAATGTACTtggtccagGCAGGT			3847	3824	1155	4237		0		2955.99	11.5294	0.62588	0.41615	0.132587	0.353774	1.50398	392	1977
	RPS6KA3.AAAGG9V7	RPS6KA3	PI3K_HS	tgctgttgacagtgagcgCAAGGTCTGTTTTCTCAGATTAtagtgaagccacagatgtaTAATCTGAGAAAACAGACCTTTtgccgaagagcgctcttctatcTTCAGAAAAGGTCTGTTTTCTCAGATTAACAAATtggtccagGCAGGT			1066	1091	248	1038		0		757.513	9.56513	0.740263	0.492598	0.132898	0.354187	1.50277	393	1976
	CDKN2B.CCAAG10VX	CDKN2B	ONCOTEST_HS	tgctgttgacagtgagcgACAAGAAGATCTGGAAAGTTAAtagtgaagccacagatgtaTTAACTTTCCAGATCTTCTTGGtgccgaagagcgctcttctatcTTTATTCCAAGAAGATCTGGAAAGTTAAATAAATtggtccagGCAGGT			1746	891	1823	2274		0		1883.37	10.8791	-0.632795	0.421411	0.133198	0.354572	-1.50161	1903	466
	PRKAG3.CTCCC4	PRKAG3	PI3K_HS	tgctgttgacagtgagcgATCCCTCCATTCTTGTCCAGAAtagtgaagccacagatgtaTTCTGGACAAGAATGGAGGGAGtgccgaagagcgctcttctatcGGAGTCCTCCCTCCATTCTTGTCCAGAAAACTCCtggtccagGCAGGT			359	615	316	849		0		538.626	9.07314	0.794265	0.529888	0.133892	0.356003	1.49893	394	1975
	ACTA2.CACCC3M2	ACTA1	APOPTOSIS_HS	tgctgttgacagtgagcgAACCCAGCACCATGAAGATCAAtagtgaagccacagatgtaTTGATCTTCATGGTGCTGGGTGtgccgaagagcgctcttctatcCGCTGGCACCCAGCACCATGAAGATCAAGATCATtggtccagGCAGGT			1144	525	279	313		0		494.136	8.94877	-0.785573	0.524376	0.134105	0.356125	-1.49811	1902	467
	YWHAG.TTACA5	YWHAG	PI3K_HS	tgctgttgacagtgagcgCTACAGTGTTGGAGAACAACAAtagtgaagccacagatgtaTTGTTGTTCTCCAACACTGTAAtgccgaagagcgctcttctatcTAACTATTACAGTGTTGGAGAACAACAAATATGTtggtccagGCAGGT			2261	1313	1211	1282		0		1511.5	10.5618	-0.657597	0.439116	0.134251	0.356125	-1.49755	1901	468
	PPP1R9A.CTCCA14V8	PPP1R9A	ONCOTEST_HS	tgctgttgacagtgagcgATCCAATGTCAACAGAATTAAAtagtgaagccacagatgtaTTTAATTCTGTTGACATTGGAGtgccgaagagcgctcttctatcATATGGCTCCAATGTCAACAGAATTAAAAACCTAtggtccagGCAGGT			4058	5240	323	914		0		2062.25	11.01	0.629032	0.420913	0.135059	0.357852	1.49445	395	1974
	FAS.AAACT5VX	FAS	APOPTOSIS_HS	tgctgttgacagtgagcgCAACTGTGAAGATAGTTATAAAtagtgaagccacagatgtaTTTATAACTATCTTCACAGTTTtgccgaagagcgctcttctatcAAATGTAAACTGTGAAGATAGTTATAAACTGAAGtggtccagGCAGGT			1889	765	365	506		0		746.708	9.5444	-0.72467	0.485419	0.13547	0.358414	-1.49287	1900	469
	CASP1.TGAAG3V	CASP1	APOPTOSIS_HS	tgctgttgacagtgagcgCGAAGATAATGTTTCTTGGAGAtagtgaagccacagatgtaTCTCCAAGAAACATTATCTTCAtgccgaagagcgctcttctatcCATGGGTGAAGATAATGTTTCTTGGAGACATCCCtggtccagGCAGGT			8513	9827	826	2494		0		4304.15	12.0715	0.593675	0.397791	0.135586	0.358414	1.49243	396	1973
	BAG3.AACCG2VX	BAG3	APOPTOSIS_HS	tgctgttgacagtgagcgCACCGATGTGTGCTTTAGGGAAtagtgaagccacagatgtaTTCCCTAAAGCACACATCGGTTtgccgaagagcgctcttctatcACTCGGAACCGATGTGTGCTTTAGGGAATTTTAAtggtccagGCAGGT			651	696	142	632		0		463.564	8.85662	0.814884	0.546287	0.135784	0.35852	1.49168	397	1972
	MAPK1.CAGCC14VX	MAPK1	APOPTOSIS_HS;PI3K_HS	tgctgttgacagtgagcgAAGCCAGGATACAGATCTTAAAtagtgaagccacagatgtaTTTAAGATCTGTATCCTGGCTGtgccgaagagcgctcttctatcAGATTCCAGCCAGGATACAGATCTTAAATTTGTCtggtccagGCAGGT			4607	2311	819	1045		0		1830.17	10.8378	-0.62877	0.422512	0.136706	0.360119	-1.48817	1899	470
	PAWR.TCAGT2V2	PAWR	APOPTOSIS_HS	tgctgttgacagtgagcgCCAGTTATTAAATGATAGATAAtagtgaagccacagatgtaTTATCTATCATTTAATAACTGAtgccgaagagcgctcttctatcTATCTTTCAGTTATTAAATGATAGATAATGCCTTtggtccagGCAGGT			4495	4418	1717	6226		0		3931.8	11.941	0.609593	0.409463	0.13655	0.360119	1.48876	398	1971
	PXN.TACCG4V19	PXN	APOPTOSIS_HS	tgctgttgacagtgagcgCACCGACTTTGATAGATTTCTAtagtgaagccacagatgtaTAGAAATCTATCAAAGTCGGTAtgccgaagagcgctcttctatcACACTGTACCGACTTTGATAGATTTCTACACTGAtggtccagGCAGGT			1619	741	342	416		0		666.871	9.38126	-0.729605	0.490815	0.137143	0.360475	-1.48652	1898	471
	EIF2AK2.CCAGA11VX	EIF2AK2	APOPTOSIS_HS	tgctgttgacagtgagcgACAGAAGGTGAAGGTAGATCAAtagtgaagccacagatgtaTTGATCTACCTTCACCTTCTGGtgccgaagagcgctcttctatcGAATTTCCAGAAGGTGAAGGTAGATCAAAGAAGGtggtccagGCAGGT			350	138	977	1411		0		896.931	9.80885	-0.708144	0.4764	0.13716	0.360475	-1.48645	1897	472
	SERPINB8.TCCCA8V4	SERPINB8	APOPTOSIS_HS	tgctgttgacagtgagcgCCCCAGGCACTTTGTTTATACAtagtgaagccacagatgtaTGTATAAACAAAGTGCCTGGGAtgccgaagagcgctcttctatcCAGATGTCCCAGGCACTTTGTTTATACAAAGACGtggtccagGCAGGT			907	833	47	278		0		398.822	8.6396	0.89295	0.600966	0.137316	0.360475	1.48586	399	1970
	BRAF.TTAGG4V	BRAF	ONCOTEST_HS;PI3K_HS	tgctgttgacagtgagcgCTAGGAAGTCAGTAGAATTTAAtagtgaagccacagatgtaTTAAATTCTACTGACTTCCTAAtgccgaagagcgctcttctatcTCTAATTTAGGAAGTCAGTAGAATTTAATAATTCtggtccagGCAGGT			3095	636	585	1389		0		1229.63	10.264	-0.825536	0.555959	0.137574	0.360735	-1.48489	1896	473
	PLAA.GCCCA12	PLAA	ONCOTEST_HS	tgctgttgacagtgagcgACCCAATGTTTGTCACTAATTAtagtgaagccacagatgtaTAATTAGTGACAAACATTGGGCtgccgaagagcgctcttctatcGGGAAAGCCCAATGTTTGTCACTAATTAGCACAAtggtccagGCAGGT			1969	760	166	231		0		595.211	9.21726	-0.759453	0.511828	0.137861	0.360774	-1.4838	1895	474
	ITM2B.GAGGA7	ITM2B	APOPTOSIS_HS	tgctgttgacagtgagcgAAGGAGCATACTTGTACAAATAtagtgaagccacagatgtaTATTTGTACAAGTATGCTCCTCtgccgaagagcgctcttctatcTTCTAGGAGGAGCATACTTGTACAAATATTTTGCtggtccagGCAGGT			1038	661	846	744		0		883.268	9.78671	-0.72508	0.488963	0.138103	0.360774	-1.48289	1894	475
	INPP5B.TTGGG3VX	INPP5B	PI3K_HS	tgctgttgacagtgagcgCTGGGATTATGCTGCTGTTATAtagtgaagccacagatgtaTATAACAGCAGCATAATCCCAAtgccgaagagcgctcttctatcGACTGGTTGGGATTATGCTGCTGTTATATGTCAAtggtccagGCAGGT			269	307	327	1257		0		567.519	9.14853	0.760938	0.513713	0.13854	0.360774	1.48125	403	1966
	GNAT2.ACAGA1	GNAT2	PI3K_HS	tgctgttgacagtgagcgCCAGAAAATTATAGTCAATATAtagtgaagccacagatgtaTATATTGACTATAATTTTCTGTtgccgaagagcgctcttctatcTTAAAAACAGAAAATTATAGTCAATATACCATGAtggtccagGCAGGT			2846	2591	141	671		0		1194.65	10.2224	0.742445	0.501147	0.138476	0.360774	1.48149	402	1967
	SOCS4.ACACA25VX	SOCS4	PI3K_HS	tgctgttgacagtgagcgCCACAAGGAAAACAATGTTTAAtagtgaagccacagatgtaTTAAACATTGTTTTCCTTGTGTtgccgaagagcgctcttctatcGAGACAACACAAGGAAAACAATGTTTAAAAGCAAtggtccagGCAGGT			2536	3070	1799	5220		0		3150.59	11.6214	0.599363	0.404471	0.138382	0.360774	1.48184	401	1968
	NES.CCAGG11	NES	APOPTOSIS_HS	tgctgttgacagtgagcgACAGGAGATAGCTAGACCTCTTtagtgaagccacagatgtaAAGAGGTCTAGCTATCTCCTGGtgccgaagagcgctcttctatcTCTTGACCAGGAGATAGCTAGACCTCTTGAAAATtggtccagGCAGGT			158	301	44	170		0		147.687	7.20639	1.13577	0.766299	0.138299	0.360774	1.48215	400	1969
	IFT74.AAAGA10VX	IFT74	ONCOTEST_HS	tgctgttgacagtgagcgCAAGACAGTTAACAGATACAAAtagtgaagccacagatgtaTTTGTATCTGTTAACTGTCTTTtgccgaagagcgctcttctatcGCATGGAAAGACAGTTAACAGATACAAAAGAAAAtggtccagGCAGGT			1550	611	822	1233		0		1060.5	10.0505	-0.685765	0.463335	0.138856	0.361184	-1.48007	1893	476
	IRS2.ATCGC3	IRS2	APOPTOSIS_HS;PI3K_HS	tgctgttgacagtgagcgCTCGCTATAGAATAATGCATTAtagtgaagccacagatgtaTAATGCATTATTCTATAGCGATtgccgaagagcgctcttctatcATATCTATCGCTATAGAATAATGCATTAATAAAAtggtccagGCAGGT			7130	8080	1473	4480		0		4534.04	12.1466	0.585611	0.396527	0.139716	0.363006	1.47685	404	1965
	ARHGEF5.ACAGG23M2	ARHGEF5	COSMIC_HS	tgctgttgacagtgagcgCCAGGCAGAAGAAGAAGAGGAAtagtgaagccacagatgtaTTCCTCTTCTTCTTCTGCCTGTtgccgaagagcgctcttctatcATCTGGACAGGCAGAAGAAGAAGAGGAAACCTCTtggtccagGCAGGT			527	372	95	NaN		0		202.471	7.66157	-5.12299	3.47483	0.140397	0.363946	-1.47431	1892	477
	GYS2.GACAG4VX	GYS2	PI3K_HS	tgctgttgacagtgagcgAACAGATCATGCAGATGGTAAAtagtgaagccacagatgtaTTTACCATCTGCATGATCTGTCtgccgaagagcgctcttctatcAGAGGTGACAGATCATGCAGATGGTAAATATGTCtggtccagGCAGGT			2699	3583	483	1337		0		1698.24	10.7298	0.632806	0.429112	0.140297	0.363946	1.47469	405	1964
	CAPN2.TCCCG3VX	CAPN2	APOPTOSIS_HS	tgctgttgacagtgagcgCCCCGAGAATACTGGAACAATAtagtgaagccacagatgtaTATTGTTCCAGTATTCTCGGGAtgccgaagagcgctcttctatcGCTGGATCCCGAGAATACTGGAACAATAGAGCTCtggtccagGCAGGT			58	330	55	99		0		125.952	6.97673	1.37825	0.936316	0.141023	0.364737	1.47199	407	1962
	PIK3R3.ACCAT6VX	PIK3R3	PI3K_HS	tgctgttgacagtgagcgCCCATGTCTTTTTAAAATCTAAtagtgaagccacagatgtaTTAGATTTTAAAAAGACATGGTtgccgaagagcgctcttctatcGAAGAGACCATGTCTTTTTAAAATCTAACTCTTGtggtccagGCAGGT			947	736	50	368		0		408.943	8.67576	0.927323	0.62992	0.140986	0.364737	1.47213	406	1963
	GNB5.CACCA1VX	GNB5	PI3K_HS	tgctgttgacagtgagcgAACCAGTAGAATTCAGCAGTTAtagtgaagccacagatgtaTAACTGCTGAATTCTACTGGTGtgccgaagagcgctcttctatcTTCTGTCACCAGTAGAATTCAGCAGTTAATATATtggtccagGCAGGT			2360	996	1748	2652		0		2055.96	11.0056	-0.628174	0.427197	0.141439	0.364895	-1.47045	1891	478
	PIK3C2A.CACCA19VX	PIK3C2A	PI3K_HS	tgctgttgacagtgagcgAACCAATGTGATTGTACAATAAtagtgaagccacagatgtaTTATTGTACAATCACATTGGTGtgccgaagagcgctcttctatcAAGACTCACCAATGTGATTGTACAATAAATTCTAtggtccagGCAGGT			7010	3161	5472	8270		0		6378.17	12.6389	-0.583417	0.396881	0.141561	0.364895	-1.47	1890	479
	IL5.GTACT1VX	IL5	APOPTOSIS_HS	tgctgttgacagtgagcgATACTGTGGAAAGACTATTCAAtagtgaagccacagatgtaTTGAATAGTCTTTCCACAGTACtgccgaagagcgctcttctatcAAGGGGGTACTGTGGAAAGACTATTCAAAAACTTtggtccagGCAGGT			527	1116	449	951		0		754.356	9.5591	0.776328	0.528119	0.141565	0.364895	1.46999	408	1961
	FOXI1.TCCAG1V2	FOXI1	PI3K_HS	tgctgttgacagtgagcgCCCAGGGTTATATAAACTAGTAtagtgaagccacagatgtaTACTAGTTTATATAACCCTGGAtgccgaagagcgctcttctatcAACATTTCCAGGGTTATATAAACTAGTAAATGGCtggtccagGCAGGT			383	142	51	39		0		122.176	6.93282	-1.21198	0.825562	0.142087	0.365062	-1.46806	1889	480
	PIK3CA.TCAAG7VX	PIK3CA	APOPTOSIS_HS;PI3K_HS	tgctgttgacagtgagcgCCAAGATGAATCTTCTTACATTtagtgaagccacagatgtaAATGTAAGAAGATTCATCTTGAtgccgaagagcgctcttctatcACTTCTTCAAGATGAATCTTCTTACATTTTCGTAtggtccagGCAGGT			18500	9876	9233	12103		0		12260.9	13.5818	-0.564423	0.384646	0.142272	0.365062	-1.46738	1888	481
	RPS6KA1.TGGAA1VX	RPS6KA1	PI3K_HS	tgctgttgacagtgagcgCGGAAAGCGATTCACTGTATAAtagtgaagccacagatgtaTTATACAGTGAATCGCTTTCCAtgccgaagagcgctcttctatcTGCTGGTGGAAAGCGATTCACTGTATAAACTTTTtggtccagGCAGGT			1616	1596	442	1739		0		1208.88	10.2395	0.670924	0.457064	0.142132	0.365062	1.4679	410	1959
	CBLB.AAAGC4VX	CBLB	PI3K_HS	tgctgttgacagtgagcgCAAGCACGACTACAGAAATATAtagtgaagccacagatgtaTATATTTCTGTAGTCGTGCTTTtgccgaagagcgctcttctatcGAAGTTAAAGCACGACTACAGAAATATAGCACCAtggtccagGCAGGT			301	258	96	654		0		304.337	8.24953	0.961473	0.654831	0.142029	0.365062	1.46828	409	1960
	ITPR2.TACGA55VX	ITPR2	ONCOTEST_HS;PI3K_HS	tgctgttgacagtgagcgCACGAGAAATGTTAGAGAAGAAtagtgaagccacagatgtaTTCTTCTCTAACATTTCTCGTAtgccgaagagcgctcttctatcAGACATTACGAGAAATGTTAGAGAAGAAAGACAGtggtccagGCAGGT			1206	601	516	590		0		700.78	9.45282	-0.712441	0.486129	0.142774	0.365938	-1.46554	1887	482
	FNBP1.CCGGC11M3	DFFB	APOPTOSIS_HS	tgctgttgacagtgagcgACGGCTAATGTTTGTATTTTTAtagtgaagccacagatgtaTAAAAATACAAACATTAGCCGGtgccgaagagcgctcttctatcCCACGCCCGGCTAATGTTTGTATTTTTAGTAGAGtggtccagGCAGGT			587	531	107	611		0		398.478	8.63836	0.870681	0.594671	0.143156	0.366506	1.46414	411	1958
	MKNK1.TCCAG2VX	MKNK1	PI3K_HS	tgctgttgacagtgagcgCCCAGCAAAGATGATACCTTAAtagtgaagccacagatgtaTTAAGGTATCATCTTTGCTGGAtgccgaagagcgctcttctatcTGCTGTTCCAGCAAAGATGATACCTTAAACTCCCtggtccagGCAGGT			1807	1201	252	199		0		692.249	9.43515	-0.76401	0.522329	0.14355	0.366688	-1.4627	1886	483
	MAP3K5.GAAGG9VX	MAP3K5	APOPTOSIS_HS	tgctgttgacagtgagcgAAAGGACAAGTTGCTTCAGATAtagtgaagccacagatgtaTATCTGAAGCAACTTGTCCTTCtgccgaagagcgctcttctatcCAAAGCGAAGGACAAGTTGCTTCAGATATGTATTtggtccagGCAGGT			1043	1376	370	1105		0		886.312	9.79167	0.682583	0.466558	0.143463	0.366688	1.46302	412	1957
	MS4A1.TCCCA8VX	MS4A1	APOPTOSIS_HS	tgctgttgacagtgagcgCCCCAGTGTGCTTGAGAAACAAtagtgaagccacagatgtaTTGTTTCTCAAGCACACTGGGAtgccgaagagcgctcttctatcTCACCCTCCCAGTGTGCTTGAGAAACAAACTGCAtggtccagGCAGGT			88	17	20	7		0		28.4454	4.83012	-2.24349	1.5346	0.143758	0.366809	-1.46194	1885	484
	INPP5B.GCAGG10V7	INPP5B	PI3K_HS	tgctgttgacagtgagcgACAGGAAGATCTGTTTCAGCAAtagtgaagccacagatgtaTTGCTGAAACAGATCTTCCTGCtgccgaagagcgctcttctatcTGTCCAGCAGGAAGATCTGTTTCAGCAACCAGGCtggtccagGCAGGT			243	60	43	37		0		79.5868	6.31446	-1.42784	0.978116	0.144349	0.367905	-1.45978	1884	485
	RPS6KA3.TCAGA24V7	RPS6KA3	PI3K_HS	tgctgttgacagtgagcgCCAGAATGTCTAGATAGAGAAAtagtgaagccacagatgtaTTTCTCTATCTAGACATTCTGAtgccgaagagcgctcttctatcGGGATATCAGAATGTCTAGATAGAGAAAGTATTTtggtccagGCAGGT			1942	2286	923	2807		0		1890.34	10.8844	0.613032	0.420928	0.145288	0.369882	1.45638	413	1956
	YWHAG.ACAGA6	YWHAG	PI3K_HS	tgctgttgacagtgagcgCCAGACTCAATGTGCTCTGTAAtagtgaagccacagatgtaTTACAGAGCACATTGAGTCTGTtgccgaagagcgctcttctatcATGACCACAGACTCAATGTGCTCTGTAACATCGCtggtccagGCAGGT			879	269	545	944		0		683.501	9.4168	-0.762689	0.524427	0.145855	0.370498	-1.45433	1883	486
	PRKAA1.TCCAT8VX	PRKAA1	PI3K_HS	tgctgttgacagtgagcgCCCATTTAAATATGAGTTCAAAtagtgaagccacagatgtaTTTGAACTCATATTTAAATGGAtgccgaagagcgctcttctatcAGAAGTTCCATTTAAATATGAGTTCAAAACTGTAtggtccagGCAGGT			2721	3037	1265	3966		0		2609.71	11.3497	0.596544	0.410132	0.145803	0.370498	1.45452	414	1955
	IRAK1.TCCAG1VX	IRAK1	APOPTOSIS_HS	tgctgttgacagtgagcgCCCAGGTTGTCCTTGAGTAATAtagtgaagccacagatgtaTATTACTCAAGGACAACCTGGAtgccgaagagcgctcttctatcGTGACGTCCAGGTTGTCCTTGAGTAATAAAAACGtggtccagGCAGGT			249	181	211	96		0		200.167	7.64506	-1.10017	0.75729	0.146287	0.371182	-1.45277	1882	487
	ETV6.TAAGA3	ETV6	APOPTOSIS_HS	tgctgttgacagtgagcgCAAGATCGATGGTATCTTGTAAtagtgaagccacagatgtaTTACAAGATACCATCGATCTTAtgccgaagagcgctcttctatcTCAAAATAAGATCGATGGTATCTTGTAAAATGAGtggtccagGCAGGT			2951	3183	561	1882		0		1827.52	10.8357	0.620106	0.427071	0.146503	0.371314	1.452	415	1954
	TCF4.GAACG17VX	TCF4	APOPTOSIS_HS	tgctgttgacagtgagcgAAACGTTTTTGTTGGTATTCAAtagtgaagccacagatgtaTTGAATACCAACAAAAACGTTCtgccgaagagcgctcttctatcCTACATGAACGTTTTTGTTGGTATTCAAGTCAGCtggtccagGCAGGT			150	275	151	454		0		262.015	8.0335	0.923798	0.636675	0.146787	0.371622	1.45097	416	1953
	PIP4K2B.CAAGA6VX	PIP4K2B	PI3K_HS	tgctgttgacagtgagcgAAAGAAGAAAGGTGTAAGAATAtagtgaagccacagatgtaTATTCTTACACCTTTCTTCTTGtgccgaagagcgctcttctatcGTCTCCCAAGAAGAAAGGTGTAAGAATAACGACAtggtccagGCAGGT			1925	1172	1108	8051		0		3031.45	11.5658	0.766505	0.528673	0.147096	0.371989	1.44987	417	1952
	NRAS.CCAGG7	NRAS	APOPTOSIS_HS;ONCOTEST_HS;PI3K_HS	tgctgttgacagtgagcgACAGGAGAAAGATGAAACTGAAtagtgaagccacagatgtaTTCAGTTTCATCTTTCTCCTGGtgccgaagagcgctcttctatcGCTTTCCCAGGAGAAAGATGAAACTGAAAGCACAtggtccagGCAGGT			1843	771	1775	2740		0		1964.82	10.9402	-0.621683	0.429554	0.147819	0.373109	-1.44728	1880	489
	RAF1.TCCAT3VX	RAF1	APOPTOSIS_HS;PI3K_HS	tgctgttgacagtgagcgCCCATAGAGACATGAAATCCAAtagtgaagccacagatgtaTTGGATTTCATGTCTCTATGGAtgccgaagagcgctcttctatcACATCATCCATAGAGACATGAAATCCAACATGCCtggtccagGCAGGT			7512	3639	1056	1470		0		2766.57	11.4339	-0.591458	0.409047	0.148194	0.373109	-1.44594	1879	490
	FBP2.AAGGA1	FBP2	PI3K_HS	tgctgttgacagtgagcgCAGGACCCTAAATGAACGATAAtagtgaagccacagatgtaTTATCGTTCATTTAGGGTCCTTtgccgaagagcgctcttctatcTTGTCTAAGGACCCTAAATGAACGATAAACAGAGtggtccagGCAGGT			3412	2290	192	1294		0		1398.67	10.4498	0.772838	0.534453	0.148167	0.373109	1.44604	419	1950
	SOS2.CAAGG4VX	SOS2	PI3K_HS	tgctgttgacagtgagcgAAAGGACTGTTCAAGATGTAGAtagtgaagccacagatgtaTCTACATCTTGAACAGTCCTTGtgccgaagagcgctcttctatcCCCAGCCAAGGACTGTTCAAGATGTAGAGGAGCGtggtccagGCAGGT			172	239	869	2416		0		1082.5	10.0801	0.664345	0.459099	0.147879	0.373109	1.44706	418	1951
	CDKN2A.CTACC3VX	CDKN2A	APOPTOSIS_HS;ONCOTEST_HS	tgctgttgacagtgagcgATACCGTAAATGTCCATTTATAtagtgaagccacagatgtaTATAAATGGACATTTACGGTAGtgccgaagagcgctcttctatcCCCCCACTACCGTAAATGTCCATTTATATCATTTtggtccagGCAGGT			56737	49295	13706	54305		0		38570.2	15.2352	0.584735	0.405656	0.149457	0.375871	1.44145	420	1949
	PYGL.GAAGG14VX	PYGL	PI3K_HS	tgctgttgacagtgagcgAAAGGATGTCTCTGATAGAAGAtagtgaagccacagatgtaTCTTCTATCAGAGACATCCTTCtgccgaagagcgctcttctatcGTCTGAGAAGGATGTCTCTGATAGAAGAGGAAGGtggtccagGCAGGT			443	653	96	322		0		324.837	8.34357	0.847172	0.587968	0.149628	0.375886	1.44085	421	1948
	PAPPA.ACAGG21VX	PAPPA	APOPTOSIS_HS	tgctgttgacagtgagcgCCAGGTTGGATCTCACAAATAAtagtgaagccacagatgtaTTATTTGTGAGATCCAACCTGTtgccgaagagcgctcttctatcTCAATTACAGGTTGGATCTCACAAATAATAATGTtggtccagGCAGGT			998	161	196	479		0		398.778	8.63944	-0.978248	0.679881	0.150193	0.376506	-1.43885	1878	491
	FOXA3.CTCCA2	FOXA3	PI3K_HS	tgctgttgacagtgagcgATCCATCAACAACCTAATGTCAtagtgaagccacagatgtaTGACATTAGGTTGTTGATGGAGtgccgaagagcgctcttctatcCCCTTTCTCCATCAACAACCTAATGTCAGAACAGtggtccagGCAGGT			3666	2343	2179	2236		0		2635.95	11.3641	-0.611012	0.42491	0.15044	0.376506	-1.43798	1877	492
	DIRC2.CTAGC4	DIRC2	COSMIC_HS	tgctgttgacagtgagcgATAGCACTTTGTTACAAGTGAAtagtgaagccacagatgtaTTCACTTGTAACAAAGTGCTAGtgccgaagagcgctcttctatcTAGGATCTAGCACTTTGTTACAAGTGAAATGACAtggtccagGCAGGT			666	381	760	766		0		733.085	9.51784	-0.704965	0.49042	0.150584	0.376506	-1.43747	1876	493
	ANKRD22.TCAGA12	ANKRD22	COSMIC_HS	tgctgttgacagtgagcgCCAGATGGATGATTTCATTGTAtagtgaagccacagatgtaTACAATGAAATCATCCATCTGAtgccgaagagcgctcttctatcGCTGCATCAGATGGATGATTTCATTGTACATACGtggtccagGCAGGT			327	137	713	963		0		656.722	9.35914	-0.71488	0.498572	0.151614	0.376506	-1.43386	1875	494
	INPP5K.TATCC1VX	INPP5K	PI3K_HS	tgctgttgacagtgagcgCATCCAGATTCTGTCTACTAAAtagtgaagccacagatgtaTTTAGTAGACAGAATCTGGATAtgccgaagagcgctcttctatcGCCCTATATCCAGATTCTGTCTACTAAATCCACCtggtccagGCAGGT			3164	1712	1962	2441		0		2376.53	11.2146	-0.592366	0.413209	0.151694	0.376506	-1.43357	1874	495
	GNG11.AAGGC1	GNG11	PI3K_HS	tgctgttgacagtgagcgCAGGCAGCTGTGTTATTTCATAtagtgaagccacagatgtaTATGAAATAACACAGCTGCCTTtgccgaagagcgctcttctatcAAGAAAAAGGCAGCTGTGTTATTTCATAAATAACtggtccagGCAGGT			172	175	70	437		0		202.171	7.65943	1.02359	0.713678	0.151502	0.376506	1.43425	427	1942
	SMURF1.ACCCA3VX	SMURF1	ONCOTEST_HS	tgctgttgacagtgagcgCCCCAAAGATACTGTTCTACAAtagtgaagccacagatgtaTTGTAGAACAGTATCTTTGGGTtgccgaagagcgctcttctatcAAATCCACCCAAAGATACTGTTCTACAAAAAGTAtggtccagGCAGGT			702	850	700	2154		0		1142.36	10.1578	0.641875	0.447356	0.151339	0.376506	1.43482	426	1943
	TRIP10.ACCTG2VX	TRIP10	PI3K_HS	tgctgttgacagtgagcgCCCTGTTGGACAGATATGTAAAtagtgaagccacagatgtaTTTACATATCTGTCCAACAGGTtgccgaagagcgctcttctatcGGCTGGACCTGTTGGACAGATATGTAAAGTTCGTtggtccagGCAGGT			895	1759	701	1452		0		1184.33	10.2099	0.706367	0.492258	0.151301	0.376506	1.43495	425	1944
	BIRC3.ATACG23VX	BIRC3	APOPTOSIS_HS	tgctgttgacagtgagcgCTACGATTTTAGTAAAAGGAAAtagtgaagccacagatgtaTTTCCTTTTACTAAAATCGTATtgccgaagagcgctcttctatcTGATTGATACGATTTTAGTAAAAGGAAATATTGCtggtccagGCAGGT			1757	1971	837	2665		0		1722.23	10.7501	0.611306	0.425751	0.15105	0.376506	1.43583	424	1945
	COL1A2.CCAGT3	COL1A2	ONCOTEST_HS	tgctgttgacagtgagcgACAGTTTGAATATAATGTAGAAtagtgaagccacagatgtaTTCTACATTATATTCAAACTGGtgccgaagagcgctcttctatcTGGCAGCCAGTTTGAATATAATGTAGAAGGAGTGtggtccagGCAGGT			2236	3122	1083	2760		0		2169.65	11.0832	0.609042	0.423972	0.150856	0.376506	1.43652	423	1946
	FOXF1.CTCAC2	FOXF1	PI3K_HS	tgctgttgacagtgagcgATCACTCCTTCAAAATTGTTAAtagtgaagccacagatgtaTTAACAATTTTGAAGGAGTGAGtgccgaagagcgctcttctatcTCCTTCCTCACTCCTTCAAAATTGTTAAGAAATGtggtccagGCAGGT			6453	7594	2987	8481		0		6036.06	12.5594	0.563326	0.391897	0.150595	0.376506	1.43743	422	1947
	MAPK9.TTGGG3VX	MAPK9	PI3K_HS	tgctgttgacagtgagcgCTGGGATAAATGTTGCAGTCAAtagtgaagccacagatgtaTTGACTGCAACATTTATCCCAAtgccgaagagcgctcttctatcCAGTTCTTGGGATAAATGTTGCAGTCAAGAAACTtggtccagGCAGGT			540	505	44	274		0		273.432	8.09504	0.946164	0.660973	0.152295	0.377587	1.43147	428	1941
	DIABLO.AAAGG3VX	DIABLO	APOPTOSIS_HS	tgctgttgacagtgagcgCAAGGAGAAGAGTGTAAGATTTtagtgaagccacagatgtaAAATCTTACACTCTTCTCCTTTtgccgaagagcgctcttctatcGTATCCAAAGGAGAAGAGTGTAAGATTTTGTTTGtggtccagGCAGGT			2595	2217	1093	4710		0		2523.87	11.3014	0.632874	0.44259	0.152736	0.377856	1.42993	430	1939
	LOX.ATAGG14VX	LOX	APOPTOSIS_HS	tgctgttgacagtgagcgCTAGGATAGTCACACTTATAAAtagtgaagccacagatgtaTTTATAAGTGTGACTATCCTATtgccgaagagcgctcttctatcAATCTCATAGGATAGTCACACTTATAAACATTCCtggtccagGCAGGT			840	1340	141	378		0		559.928	9.1291	0.745827	0.521415	0.152605	0.377856	1.43039	429	1940
	CALML3.CTGCA1	CALML3	PI3K_HS	tgctgttgacagtgagcgATGCAGGGAAATAAATGAGATAtagtgaagccacagatgtaTATCTCATTTATTTCCCTGCAGtgccgaagagcgctcttctatcTGAGAGCTGCAGGGAAATAAATGAGATATTCGTCtggtccagGCAGGT			1912	813	643	928		0		996.767	9.96111	-0.659573	0.461632	0.153066	0.378077	-1.42879	1873	496
	COMMD3_BMI1.AAAGA9M2	BMI1	APOPTOSIS_HS	tgctgttgacagtgagcgCAAGAAAGATTGTTGTTATAAAtagtgaagccacagatgtaTTTATAACAACAATCTTTCTTTtgccgaagagcgctcttctatcAATTGAAAAGAAAGATTGTTGTTATAAAGAATTGtggtccagGCAGGT			1682	1067	858	818		0		1088.81	10.0885	-0.668898	0.468529	0.153391	0.378077	-1.42765	1872	497
	IPPK.CTAGG8V	IPPK	PI3K_HS	tgctgttgacagtgagcgATAGGTTGTACAGACTTATTTAtagtgaagccacagatgtaTAAATAAGTCTGTACAACCTAGtgccgaagagcgctcttctatcTCTATGCTAGGTTGTACAGACTTATTTATATCATtggtccagGCAGGT			4615	5705	802	2229		0		2793.68	11.448	0.58377	0.409	0.15349	0.378077	1.42731	432	1937
	ITPR2.TCAAG19V	ITPR2	ONCOTEST_HS;PI3K_HS	tgctgttgacagtgagcgCCAAGATCTATGTAGAATATAAtagtgaagccacagatgtaTTATATTCTACATAGATCTTGAtgccgaagagcgctcttctatcCCCAAATCAAGATCTATGTAGAATATAAAGGAAGtggtccagGCAGGT			7514	9538	1195	3179		0		4435.53	12.1149	0.571345	0.400022	0.15321	0.378077	1.42828	431	1938
	ASUN.GAAGA6VX	ASUN	ONCOTEST_HS	tgctgttgacagtgagcgAAAGATGTGTTAAACTGTCAAAtagtgaagccacagatgtaTTTGACAGTTTAACACATCTTCtgccgaagagcgctcttctatcACAGAAGAAGATGTGTTAAACTGTCAAAAAACAAtggtccagGCAGGT			1270	745	571	567		0		760.558	9.57091	-0.695855	0.488558	0.154359	0.37835	-1.4243	1871	498
	SMURF1.AAAGT13VX	SMURF1	ONCOTEST_HS	tgctgttgacagtgagcgCAAGTTGTACACTAATGTTCTAtagtgaagccacagatgtaTAGAACATTAGTGTACAACTTTtgccgaagagcgctcttctatcTTTGTGAAAGTTGTACACTAATGTTCTATGTCAAtggtccagGCAGGT			11313	9277	916	677		0		4229.55	12.0463	-0.663955	0.466419	0.154586	0.37835	-1.42352	1870	499
	BCL3.CACGG2VX	BCL3	APOPTOSIS_HS	tgctgttgacagtgagcgAACGGATCACGATGTAAATTATtagtgaagccacagatgtaATAATTTACATCGTGATCCGTGtgccgaagagcgctcttctatcAACGGGCACGGATCACGATGTAAATTATTAAGCAtggtccagGCAGGT			3175	1814	1365	1583		0		1901.88	10.8932	-0.603584	0.424532	0.155095	0.37835	-1.42176	1869	500
	GAB4.ACCCA1M2	GAB2	PI3K_HS	tgctgttgacagtgagcgCCCCAGATGTTCTGGAATACTAtagtgaagccacagatgtaTAGTATTCCAGAACATCTGGGTtgccgaagagcgctcttctatcGCAGTGACCCAGATGTTCTGGAATACTACAAGAAtggtccagGCAGGT			112	23	140	200		0		138.259	7.11123	-1.17013	0.82328	0.15523	0.37835	-1.4213	1868	501
	PDE3A.GACAG20VX	PDE3A	PI3K_HS	tgctgttgacagtgagcgAACAGATGGTATTGTCAATGAAtagtgaagccacagatgtaTTCATTGACAATACCATCTGTCtgccgaagagcgctcttctatcTCAGTGGACAGATGGTATTGTCAATGAATTTTATtggtccagGCAGGT			3999	1522	3182	5541		0		3811.84	11.8963	-0.603152	0.424647	0.155503	0.37835	-1.42036	1867	502
	CCND2.TTAGC9V	CCND2	APOPTOSIS_HS;PI3K_HS	tgctgttgacagtgagcgCTAGCATGACCCTAAAATTCTAtagtgaagccacagatgtaTAGAATTTTAGGGTCATGCTAAtgccgaagagcgctcttctatcTGTGAGTTAGCATGACCCTAAAATTCTAGGGGATtggtccagGCAGGT			471	230	248	236		0		296.496	8.21187	-0.859237	0.605078	0.155595	0.37835	-1.42004	1866	503
	KIF2A.TCAGA11VX	KIF2A	APOPTOSIS_HS	tgctgttgacagtgagcgCCAGATTATTCTTAGAAGGAAAtagtgaagccacagatgtaTTTCCTTCTAAGAATAATCTGAtgccgaagagcgctcttctatcAGTGTTTCAGATTATTCTTAGAAGGAAAGGAAAAtggtccagGCAGGT			899	969	292	1082		0		738.961	9.52935	0.690975	0.486428	0.15546	0.37835	1.42051	438	1931
	PCK2.ATCCA3VX	PCK2	PI3K_HS	tgctgttgacagtgagcgCTCCAGAGTAACACTATTTTTAtagtgaagccacagatgtaTAAAAATAGTGTTACTCTGGATtgccgaagagcgctcttctatcGCTACAATCCAGAGTAACACTATTTTTACCAATGtggtccagGCAGGT			1868	2247	323	993		0		1139.64	10.1544	0.636466	0.44787	0.155289	0.37835	1.4211	437	1932
	TOLLIP.TTCGG4	TOLLIP	APOPTOSIS_HS	tgctgttgacagtgagcgCTCGGATGTAAACCCACTGATAtagtgaagccacagatgtaTATCAGTGGGTTTACATCCGAAtgccgaagagcgctcttctatcCCGGCCTTCGGATGTAAACCCACTGATAACGGACtggtccagGCAGGT			NaN	11	161	259		0		142.932	7.15919	1.57504	1.10781	0.155096	0.37835	1.42176	436	1933
	RIPK1.ACAGA4V4	RIPK1	APOPTOSIS_HS	tgctgttgacagtgagcgCCAGATGAATCTATAAAATATAtagtgaagccacagatgtaTATATTTTATAGATTCATCTGTtgccgaagagcgctcttctatcCCACCAACAGATGAATCTATAAAATATACCATATtggtccagGCAGGT			734	419	95	985		0		484.233	8.91956	0.964497	0.677463	0.154536	0.37835	1.42369	435	1934
	TSC2.CAGGC3VX	TSC2	PI3K_HS	tgctgttgacagtgagcgAAGGCTTGAAGGAGAAGTTTAAtagtgaagccacagatgtaTTAAACTTCTCCTTCAAGCCTGtgccgaagagcgctcttctatcAAGATTCAGGCTTGAAGGAGAAGTTTAAGATTCTtggtccagGCAGGT			278	310	176	748		0		372.672	8.54176	0.815324	0.572649	0.154511	0.37835	1.42378	434	1935
	BACH2.TCAGA14V4	BACH2	APOPTOSIS_HS	tgctgttgacagtgagcgCCAGAACTATGTGCTTGTCAAAtagtgaagccacagatgtaTTTGACAAGCACATAGTTCTGAtgccgaagagcgctcttctatcTCCTATTCAGAACTATGTGCTTGTCAAAATTATTtggtccagGCAGGT			3655	4542	867	2412		0		2486.68	11.28	0.588192	0.412447	0.153839	0.37835	1.4261	433	1936
	FBXO10.TCAGG6V2	FBXO10	APOPTOSIS_HS	tgctgttgacagtgagcgCCAGGATTTTCTCTGAGTTCTAtagtgaagccacagatgtaTAGAACTCAGAGAAAATCCTGAtgccgaagagcgctcttctatcTTTTGGTCAGGATTTTCTCTGAGTTCTAAGGAACtggtccagGCAGGT			352	50	10	14		0		73.0212	6.19024	-1.53341	1.08169	0.156303	0.379666	-1.41761	1865	504
	PRKX.ACAGA4V2	PRKX	PI3K_HS	tgctgttgacagtgagcgCCAGAACAAATGAGAAATTAGAtagtgaagccacagatgtaTCTAATTTCTCATTTGTTCTGTtgccgaagagcgctcttctatcAGCCATACAGAACAAATGAGAAATTAGAAGCAATtggtccagGCAGGT			1500	2450	1063	2400		0		1822.78	10.8319	0.634756	0.448365	0.156859	0.380609	1.41571	439	1930
	HTRA2.ACAGA3VX	HTRA2	APOPTOSIS_HS	tgctgttgacagtgagcgCCAGAAACACTTTTTATATAAAtagtgaagccacagatgtaTTTATATAAAAAGTGTTTCTGTtgccgaagagcgctcttctatcAGAATCACAGAAACACTTTTTATATAAAATAAAAtggtccagGCAGGT			462	479	23	147		0		214.998	7.74818	1.02964	0.728212	0.157381	0.381469	1.41394	440	1929
	BCL2.TTGGG5VX	BCL2	APOPTOSIS_HS;PI3K_HS	tgctgttgacagtgagcgCTGGGAAGTTTCAAATCAGCTAtagtgaagccacagatgtaTAGCTGATTTGAAACTTCCCAAtgccgaagagcgctcttctatcGATTCATTGGGAAGTTTCAAATCAGCTATAACTGtggtccagGCAGGT			553	384	45	20		0		189.707	7.56763	-1.10018	0.778952	0.157835	0.382162	-1.41239	1864	505
	PLCB1.ATCGA10V2	PLCB1	PI3K_HS	tgctgttgacagtgagcgCTCGAGATTACATGGATGTTAAtagtgaagccacagatgtaTTAACATCCATGTAATCTCGATtgccgaagagcgctcttctatcTCAAACATCGAGATTACATGGATGTTAAATTATAtggtccagGCAGGT			3181	1386	2091	3238		0		2570.14	11.3276	-0.590557	0.418804	0.158509	0.383386	-1.4101	1863	506
	INPP1.TGACA4VX	INPP1	PI3K_HS	tgctgttgacagtgagcgCGACATTCATGCAGCAATTATAtagtgaagccacagatgtaTATAATTGCTGCATGAATGTCAtgccgaagagcgctcttctatcAATAAATGACATTCATGCAGCAATTATATTGGTGtggtccagGCAGGT			2949	2355	1342	998		0		1821.72	10.8311	-0.681244	0.484366	0.159586	0.384226	-1.40647	1862	507
	CYCS.CCAGT11	CYCS	APOPTOSIS_HS	tgctgttgacagtgagcgACAGTGGTCTGTAACAAAAGTAtagtgaagccacagatgtaTACTTTTGTTACAGACCACTGGtgccgaagagcgctcttctatcCTAGAACCAGTGGTCTGTAACAAAAGTACTTTCTtggtccagGCAGGT			1028	589	132	110		0		368.628	8.52602	-0.8318	0.591932	0.159953	0.384226	-1.40523	1861	508
	CR1.ATAGG20V2	CR1	COSMIC_HS	tgctgttgacagtgagcgCTAGGTGGTGAGTATATGTAAAtagtgaagccacagatgtaTTTACATATACTCACCACCTATtgccgaagagcgctcttctatcGGGCAAATAGGTGGTGAGTATATGTAAAGATACTtggtccagGCAGGT			2153	1523	2974	2736		0		2740.9	11.4204	-0.617321	0.439797	0.160423	0.384226	-1.40365	1860	509
	IL15RA.CTGGA3VX	IL15RA	APOPTOSIS_HS	tgctgttgacagtgagcgATGGAATACATGTGGTAATGAAtagtgaagccacagatgtaTTCATTACCACATGTATTCCAGtgccgaagagcgctcttctatcAGCTGCCTGGAATACATGTGGTAATGAAATAAAAtggtccagGCAGGT			5055	3533	4881	4698		0		4993.27	12.2858	-0.592963	0.422501	0.16048	0.384226	-1.40346	1859	510
	CDS1.TCACA4VX	CDS1	PI3K_HS	tgctgttgacagtgagcgCCACACTATCCATACAAATCTAtagtgaagccacagatgtaTAGATTTGTATGGATAGTGTGAtgccgaagagcgctcttctatcTGTATCTCACACTATCCATACAAATCTAAAATTGtggtccagGCAGGT			3165	2041	1921	1977		0		2309.9	11.1736	-0.60244	0.429386	0.160609	0.384226	-1.40303	1858	511
	NAIP.TCAGA11V8	NAIP	APOPTOSIS_HS	tgctgttgacagtgagcgCCAGAAAGTATATGTACACCAAtagtgaagccacagatgtaTTGGTGTACATATACTTTCTGAtgccgaagagcgctcttctatcATAATATCAGAAAGTATATGTACACCAAAACATGtggtccagGCAGGT			1640	859	1046	1294		0		1247.13	10.2844	-0.619923	0.441957	0.160713	0.384226	-1.40268	1857	512
	MALT1.TCTAG7V2	MALT1	APOPTOSIS_HS	tgctgttgacagtgagcgCCTAGAGATTCGAAGTAGTTTAtagtgaagccacagatgtaTAAACTACTTCGAATCTCTAGAtgccgaagagcgctcttctatcACAGGCTCTAGAGATTCGAAGTAGTTTATCTGAGtggtccagGCAGGT			1406	1178	541	2496		0		1324.5	10.3712	0.667566	0.475758	0.160568	0.384226	1.40316	445	1924
	IFNW1.CTGGG2	IFNW1	ONCOTEST_HS	tgctgttgacagtgagcgATGGGAAGTTGTCAGAATGGAAtagtgaagccacagatgtaTTCCATTCTGACAACTTCCCAGtgccgaagagcgctcttctatcCTGTGCCTGGGAAGTTGTCAGAATGGAAATCATGtggtccagGCAGGT			246	489	177	444		0		330.026	8.36644	0.853388	0.607666	0.160209	0.384226	1.40437	444	1925
	RHEB.TTCAG4VX	RHEB	APOPTOSIS_HS;PI3K_HS	tgctgttgacagtgagcgCTCAGTGTAGTTTGTTGTTTAAtagtgaagccacagatgtaTTAAACAACAAACTACACTGAAtgccgaagagcgctcttctatcTAATTTTTCAGTGTAGTTTGTTGTTTAAAATAATtggtccagGCAGGT			4731	4675	940	3264		0		2923.62	11.5135	0.581799	0.41407	0.159999	0.384226	1.40508	443	1926
	ZBTB2.GAAAG3VX	ZBTB2	NOTCH_HS	tgctgttgacagtgagcgAAAAGTCAATGCTGATAGTTTAtagtgaagccacagatgtaTAAACTATCAGCATTGACTTTCtgccgaagagcgctcttctatcATGACTGAAAGTCAATGCTGATAGTTTACTGGCAtggtccagGCAGGT			3458	4197	614	1747		0		2102.7	11.038	0.587392	0.417706	0.159655	0.384226	1.40623	442	1927
	PTGER3.CACAC5VX	PTGER3	PI3K_HS	tgctgttgacagtgagcgAACACACGGAGAAGCAGAAAGAtagtgaagccacagatgtaTCTTTCTGCTTCTCCGTGTGTGtgccgaagagcgctcttctatcGCAAGACACACACGGAGAAGCAGAAAGAATGCAAtggtccagGCAGGT			142	197	80	349		0		185.29	7.53364	0.991311	0.704406	0.159338	0.384226	1.4073	441	1928
	FOXO4.ATACA4VX	FOXO4	PI3K_HS	tgctgttgacagtgagcgCTACAAACACTACAGACAATAAtagtgaagccacagatgtaTTATTGTCTGTAGTGTTTGTATtgccgaagagcgctcttctatcGACATGATACAAACACTACAGACAATAAATATTAtggtccagGCAGGT			1800	1262	843	720		0		1115.22	10.1231	-0.675376	0.482784	0.161837	0.385698	-1.39892	1856	513
	TSPAN5.TCCGA2VX	TSPAN5	NOTCH_HS	tgctgttgacagtgagcgCCCGAGTGAGTTTTAAATATTAtagtgaagccacagatgtaTAATATTTAAAACTCACTCGGAtgccgaagagcgctcttctatcAGCAAGTCCGAGTGAGTTTTAAATATTAATTAATtggtccagGCAGGT			268	213	43	374		0		196.366	7.6174	1.07259	0.766701	0.161823	0.385698	1.39897	447	1922
	DNMT3A.ACCCT7V7	DNMT3A	COSMIC_HS	tgctgttgacagtgagcgCCCCTTTGATTGTTTTCTAAAAtagtgaagccacagatgtaTTTTAGAAAACAATCAAAGGGTtgccgaagagcgctcttctatcGCAATAACCCTTTGATTGTTTTCTAAAAGGAGACtggtccagGCAGGT			605	515	269	1359		0		658.478	9.36299	0.744432	0.531964	0.161692	0.385698	1.3994	446	1923
	GTPBP10.ATACA15VX	GTPBP10	ONCOTEST_HS	tgctgttgacagtgagcgCTACATGTTCAATGATAGTAAAtagtgaagccacagatgtaTTTACTATCATTGAACATGTATtgccgaagagcgctcttctatcATTTGAATACATGTTCAATGATAGTAAAGATATGtggtccagGCAGGT			2037	2854	940	2359		0		1918.19	10.9055	0.600542	0.429529	0.162071	0.385851	1.39814	448	1921
	PTEN.ACAAG9V2	PTEN	APOPTOSIS_HS;ONCOTEST_HS;PI3K_HS	tgctgttgacagtgagcgCCAAGTTTAATGTTTAGTTCTAtagtgaagccacagatgtaTAGAACTAAACATTAAACTTGTtgccgaagagcgctcttctatcTAGGGTACAAGTTTAATGTTTAGTTCTAGAAATTtggtccagGCAGGT			10701	18622	8540	17210		0		13716	13.7436	0.598237	0.42811	0.162296	0.385984	1.39739	449	1920
	PIK3CD.CTCTG4VX	PIK3CD	APOPTOSIS_HS;PI3K_HS	tgctgttgacagtgagcgATCTGACTATACTTAGTTTGAAtagtgaagccacagatgtaTTCAAACTAAGTATAGTCAGAGtgccgaagagcgctcttctatcCTTTCTCTCTGACTATACTTAGTTTGAAATGGTGtggtccagGCAGGT			7003	4004	4062	5050		0		5082	12.3112	-0.55311	0.396275	0.162783	0.386683	-1.39577	1855	514
	PEX1.AAAGA7VX	PEX1	ONCOTEST_HS	tgctgttgacagtgagcgCAAGATGTGAAATTCTGTGTAAtagtgaagccacagatgtaTTACACAGAATTTCACATCTTTtgccgaagagcgctcttctatcAGGAACAAAGATGTGAAATTCTGTGTAATGTAATtggtccagGCAGGT			15012	5979	1175	2019		0		4594.27	12.1656	-0.581722	0.41692	0.16293	0.386683	-1.39528	1854	515
	SHC1.GGAAC1V7	SHC1	PI3K_HS	tgctgttgacagtgagcgAGAACTGCATTCTTTTAAAGTTtagtgaagccacagatgtaAACTTTAAAAGAATGCAGTTCCtgccgaagagcgctcttctatcAGAGTTGGAACTGCATTCTTTTAAAGTTTTATATtggtccagGCAGGT			4776	2737	872	1025		0		1962.7	10.9386	-0.591199	0.424499	0.163711	0.388131	-1.3927	1853	516
	PIP4K2B.GAGGT4VX	PIP4K2B	PI3K_HS	tgctgttgacagtgagcgAAGGTAGCATTCTGTTTCAAATtagtgaagccacagatgtaATTTGAAACAGAATGCTACCTCtgccgaagagcgctcttctatcTTTTGAGAGGTAGCATTCTGTTTCAAATGCTTTTtggtccagGCAGGT			1275	2042	594	1385		0		1232.39	10.2672	0.644588	0.463348	0.164179	0.388836	1.39115	450	1919
	RRAS2.ACAGG2VX	RRAS2	PI3K_HS	tgctgttgacagtgagcgCCAGGAAGAAGGACAACAGTTAtagtgaagccacagatgtaTAACTGTTGTCCTTCTTCCTGTtgccgaagagcgctcttctatcGGTAACACAGGAAGAAGGACAACAGTTAGCACGGtggtccagGCAGGT			700	339	201	204		0		323.559	8.33788	-0.818085	0.588762	0.164681	0.389618	-1.3895	1852	517
	SPP1.CACGG3VX	SPP1	APOPTOSIS_HS	tgctgttgacagtgagcgAACGGTTGTCCAGCAATTAATAtagtgaagccacagatgtaTATTAATTGCTGGACAACCGTGtgccgaagagcgctcttctatcTTTTCCCACGGTTGTCCAGCAATTAATAAAACATtggtccagGCAGGT			655	737	74	312		0		361.644	8.49843	0.810358	0.583978	0.165243	0.390544	1.38765	451	1918
	PTPRF.TGCCC5VX	PTPRF	PI3K_HS	tgctgttgacagtgagcgCGCCCTTTAAGATTCTGTACAAtagtgaagccacagatgtaTTGTACAGAATCTTAAAGGGCAtgccgaagagcgctcttctatcCAGCTGTGCCCTTTAAGATTCTGTACAATGGGCAtggtccagGCAGGT			744	602	1094	754		0		947.635	9.88819	-0.729309	0.526859	0.166279	0.392367	-1.38426	1851	518
	PHKB.TAACC6VX	PHKB	PI3K_HS	tgctgttgacagtgagcgCAACCTACGTTCTACTAGTAAAtagtgaagccacagatgtaTTTACTAGTAGAACGTAGGTTAtgccgaagagcgctcttctatcGACTGTTAACCTACGTTCTACTAGTAAAAACAACtggtccagGCAGGT			2706	1931	966	843		0		1479.77	10.5312	-0.646894	0.46741	0.16636	0.392367	-1.384	1850	519
	NLRP1.TCAGG16VX	NLRP1	APOPTOSIS_HS	tgctgttgacagtgagcgCCAGGAATTTACTACACAGAAAtagtgaagccacagatgtaTTTCTGTGTAGTAAATTCCTGAtgccgaagagcgctcttctatcGAAACGTCAGGAATTTACTACACAGAAATCAGAGtggtccagGCAGGT			839	1100	1417	474		0		1149.84	10.1672	-0.900436	0.651079	0.166668	0.392687	-1.38299	1849	520
	LAMA4.TGAGA20V6	LAMA4	ONCOTEST_HS	tgctgttgacagtgagcgCGAGAATGAATGTGAGAAGGAAtagtgaagccacagatgtaTTCCTTCTCACATTCATTCTCAtgccgaagagcgctcttctatcGAGTGGTGAGAATGAATGTGAGAAGGAAGCCAGGtggtccagGCAGGT			438	158	447	671		0		478.839	8.9034	-0.746417	0.542911	0.16918	0.398017	-1.37484	1848	521
	FOXJ1.GCAGG1	FOXJ1	PI3K_HS	tgctgttgacagtgagcgACAGGACAGACAGACTAATGTAtagtgaagccacagatgtaTACATTAGTCTGTCTGTCCTGCtgccgaagagcgctcttctatcTATGGGGCAGGACAGACAGACTAATGTAGTGAGTtggtccagGCAGGT			881	175	207	460		0		384.063	8.5852	-0.897118	0.652694	0.169291	0.398017	-1.37449	1847	522
	TP53.TCCAC2VX	TP53	APOPTOSIS_HS;NOTCH_HS;ONCOTEST_HS;PI3K_HS	tgctgttgacagtgagcgCCCACTACAACTACATGTGTAAtagtgaagccacagatgtaTTACACATGTAGTTGTAGTGGAtgccgaagagcgctcttctatcCCACCATCCACTACAACTACATGTGTAACAGTTCtggtccagGCAGGT			44087	76781	21557	42648		0		43065.9	15.3943	0.585506	0.426145	0.169455	0.398017	1.37396	452	1917
	MKNK2.TCAGA1VX	MKNK2	PI3K_HS	tgctgttgacagtgagcgCCAGAACCGTTACTGTGAATGAtagtgaagccacagatgtaTCATTCACAGTAACGGTTCTGAtgccgaagagcgctcttctatcGACTGGTCAGAACCGTTACTGTGAATGAGTGAAGtggtccagGCAGGT			519	283	408	404		0		432.664	8.7571	-0.751708	0.548076	0.170206	0.399371	-1.37154	1846	523
	CBL.ACAGC10	CBL	COSMIC_HS;PI3K_HS	tgctgttgacagtgagcgCCAGCTCTTCCATGTAGACTTAtagtgaagccacagatgtaTAAGTCTACATGGAAGAGCTGTtgccgaagagcgctcttctatcTTATTCACAGCTCTTCCATGTAGACTTACCTTTCtggtccagGCAGGT			678	761	479	179		0		532.78	9.0574	-0.926189	0.676304	0.170847	0.400274	-1.36949	1845	524
	IFNA5.TCGAA1	IFNA5	ONCOTEST_HS	tgctgttgacagtgagcgCCGAAATGATTCTCATTGACTAtagtgaagccacagatgtaTAGTCAATGAGAATCATTTCGAtgccgaagagcgctcttctatcTCAACATCGAAATGATTCTCATTGACTAGTACACtggtccagGCAGGT			1791	935	1669	2192		0		1805.01	10.8178	-0.57916	0.422997	0.170943	0.400274	-1.36918	1844	525
	PPP2CA.TCCTT4	PPP2CA	APOPTOSIS_HS;PI3K_HS	tgctgttgacagtgagcgCCCTTGACATTCTTCAGATTAAtagtgaagccacagatgtaTTAATCTGAAGAATGTCAAGGAtgccgaagagcgctcttctatcGGTAACTCCTTGACATTCTTCAGATTAACTTCAGtggtccagGCAGGT			2598	4974	1206	2326		0		2551.46	11.3171	0.636484	0.465482	0.17151	0.40119	1.36737	453	1916
	MSH6.CTCCG6VX	MSH6	APOPTOSIS_HS;ONCOTEST_HS	tgctgttgacagtgagcgATCCGAAGTTGTAGAGCTTCTAtagtgaagccacagatgtaTAGAAGCTCTACAACTTCGGAGtgccgaagagcgctcttctatcCAAAATCTCCGAAGTTGTAGAGCTTCTAAAGAAGtggtccagGCAGGT			356	160	247	261		0		270.161	8.07768	-0.844138	0.619437	0.172961	0.403339	-1.36275	1843	526
	PPP1CC.TAAGC7VX	PPP1CC	APOPTOSIS_HS;PI3K_HS	tgctgttgacagtgagcgCAAGCATGATTTGGATCTTATAtagtgaagccacagatgtaTATAAGATCCAAATCATGCTTAtgccgaagagcgctcttctatcTCTCCATAAGCATGATTTGGATCTTATATGTAGAtggtccagGCAGGT			7275	12233	1508	3103		0		5072.06	12.3084	0.589606	0.432612	0.172914	0.403339	1.3629	455	1914
	YWHAB.CCCGG1VX	YWHAB	APOPTOSIS_HS;PI3K_HS	tgctgttgacagtgagcgACCGGTTATTGATGTACTAGATtagtgaagccacagatgtaATCTAGTACATCAATAACCGGGtgccgaagagcgctcttctatcAAAATCCCCGGTTATTGATGTACTAGATTTGTGTtggtccagGCAGGT			3836	4782	1311	3477		0		3036.63	11.5683	0.555921	0.407749	0.172759	0.403339	1.36339	454	1915
	CDK14.TCAGG12VX	CDK14	ONCOTEST_HS	tgctgttgacagtgagcgCCAGGATCAACTTGAACGAATAtagtgaagccacagatgtaTATTCGTTCAAGTTGATCCTGAtgccgaagagcgctcttctatcAGACATTCAGGATCAACTTGAACGAATATTTCTGtggtccagGCAGGT			2174	3239	1081	2514		0		2122.57	11.0516	0.590029	0.433789	0.173775	0.404823	1.36017	456	1913
	BIRC3.CACAG11VX	BIRC3	APOPTOSIS_HS	tgctgttgacagtgagcgAACAGAAGATGTTTCAGATCTAtagtgaagccacagatgtaTAGATCTGAAACATCTTCTGTGtgccgaagagcgctcttctatcTATTCCCACAGAAGATGTTTCAGATCTACCAGTGtggtccagGCAGGT			2978	3616	2937	7838		0		4515.62	12.1407	0.541135	0.398139	0.174095	0.405154	1.35916	457	1912
	VDAC1.TAGGA2VX	VDAC1	APOPTOSIS_HS	tgctgttgacagtgagcgCAGGACTGGAATTTCAAGCATAtagtgaagccacagatgtaTATGCTTGAAATTCCAGTCCTAtgccgaagagcgctcttctatcTTGGTCTAGGACTGGAATTTCAAGCATAAATGAAtggtccagGCAGGT			431	163	131	146		0		198.495	7.63296	-0.930804	0.685851	0.174733	0.406222	-1.35715	1842	527
	MORF4L2.CTGCA6VX	MORF4L2	APOPTOSIS_HS	tgctgttgacagtgagcgATGCAGAAGAAGAGAACTTCAAtagtgaagccacagatgtaTTGAAGTTCTCTTCTTCTGCAGtgccgaagagcgctcttctatcAGCAATCTGCAGAAGAAGAGAACTTCAAAAAACCtggtccagGCAGGT			96	NaN	577	970		0		529.444	9.04834	-4.45841	3.28786	0.175093	0.406571	-1.35602	1841	528
	GNAT2.TACAG8	GNAT2	PI3K_HS	tgctgttgacagtgagcgCACAGATATTATCATCAAAGAAtagtgaagccacagatgtaTTCTTTGATGATAATATCTGTAtgccgaagagcgctcttctatcTGCAGTTACAGATATTATCATCAAAGAAAACCTCtggtccagGCAGGT			5736	3981	3707	3704		0		4381.13	12.0971	-0.570816	0.421093	0.17524	0.406571	-1.35556	1840	529
	IRS1.AAAGC11V	IRS1	APOPTOSIS_HS;PI3K_HS	tgctgttgacagtgagcgCAAGCTGGTTATTATTTCTCAAtagtgaagccacagatgtaTTGAGAAATAATAACCAGCTTTtgccgaagagcgctcttctatcTCCTGTAAAGCTGGTTATTATTTCTCAAGGAACCtggtccagGCAGGT			4965	3547	1838	1729		0		2791.93	11.447	-0.592807	0.438023	0.175938	0.407774	-1.35337	1839	530
	DGKE.TCAGA9V	DGKE	PI3K_HS	tgctgttgacagtgagcgCCAGATAGAAATTTAGTCTATTtagtgaagccacagatgtaAATAGACTAAATTTCTATCTGAtgccgaagagcgctcttctatcTCACAATCAGATAGAAATTTAGTCTATTAATTAAtggtccagGCAGGT			7650	8676	1942	5477		0		5203.69	12.3453	0.531825	0.393963	0.177036	0.409486	1.34994	459	1910
	VEGFB.TTGAG1	VEGFB	PI3K_HS	tgctgttgacagtgagcgCTGAGACTATCTTTACGTAATAtagtgaagccacagatgtaTATTACGTAAAGATAGTCTCAAtgccgaagagcgctcttctatcAGAAGTTTGAGACTATCTTTACGTAATAGAAAAGtggtccagGCAGGT			10321	11278	1858	5418		0		6086.96	12.5715	0.529001	0.391804	0.176963	0.409486	1.35017	458	1911
	CAPN2.TGCAG6VX	CAPN2	APOPTOSIS_HS	tgctgttgacagtgagcgCGCAGCTGTTGATTCTACCAAAtagtgaagccacagatgtaTTTGGTAGAATCAACAGCTGCAtgccgaagagcgctcttctatcTTAAAATGCAGCTGTTGATTCTACCAAACAACAGtggtccagGCAGGT			370	453	123	464		0		320.934	8.32613	0.795731	0.590021	0.17745	0.409611	1.34865	461	1908
	KAT2B.ATAGG21VX	KAT2B	APOPTOSIS_HS	tgctgttgacagtgagcgCTAGGTACTACGTGTCTAAGAAtagtgaagccacagatgtaTTCTTAGACACGTAGTACCTATtgccgaagagcgctcttctatcTCAAGAATAGGTACTACGTGTCTAAGAAATTATTtggtccagGCAGGT			693	1006	136	389		0		470.241	8.87726	0.722551	0.535726	0.177423	0.409611	1.34873	460	1909
	MTAP.GCAGC12	MTAP	ONCOTEST_HS	tgctgttgacagtgagcgACAGCATGAGAATGGACTAATAtagtgaagccacagatgtaTATTAGTCCATTCTCATGCTGCtgccgaagagcgctcttctatcTTTACAGCAGCATGAGAATGGACTAATACACTCCtggtccagGCAGGT			3711	4146	1062	3118		0		2681.91	11.389	0.549915	0.408752	0.178511	0.411227	1.34535	463	1906
	NFKBIA.ATGGA3	NFKBIA	APOPTOSIS_HS	tgctgttgacagtgagcgCTGGACTTGTATATTTGTACAAtagtgaagccacagatgtaTTGTACAAATATACAAGTCCATtgccgaagagcgctcttctatcAAGAACATGGACTTGTATATTTGTACAAAAAAAAtggtccagGCAGGT			1802	2027	502	1551		0		1307.47	10.3526	0.591457	0.439535	0.178417	0.411227	1.34564	462	1907
	FOS.ATCAA2	FOS	APOPTOSIS_HS	tgctgttgacagtgagcgCTCAATGTTCATTGTAATGTTAtagtgaagccacagatgtaTAACATTACAATGAACATTGATtgccgaagagcgctcttctatcTTCAACATCAATGTTCATTGTAATGTTACTGATCtggtccagGCAGGT			20609	22078	12490	36280		0		22503.6	14.4579	0.511955	0.381662	0.179796	0.413767	1.34138	464	1905
	MAPK3.TGGAA3VX	MAPK3	APOPTOSIS_HS;PI3K_HS	tgctgttgacagtgagcgCGGAAGCCATGAGAGATGTCTAtagtgaagccacagatgtaTAGACATCTCTCATGGCTTCCAtgccgaagagcgctcttctatcCCACCCTGGAAGCCATGAGAGATGTCTACATTGTtggtccagGCAGGT			281	540	33	97		0		191.732	7.58295	0.955403	0.713257	0.18041	0.41476	1.33949	465	1904
	CPT1A.TACAG8VX	CPT1A	APOPTOSIS_HS	tgctgttgacagtgagcgCACAGTGGTATTTGAAGTTAAAtagtgaagccacagatgtaTTTAACTTCAAATACCACTGTAtgccgaagagcgctcttctatcCAAGATTACAGTGGTATTTGAAGTTAAAATCCTGtggtccagGCAGGT			5678	7786	2251	5335		0		4832.49	12.2386	0.543586	0.40691	0.181586	0.417043	1.33589	466	1903
	GADD45A.AACCA1VX	GADD45A	PI3K_HS	tgctgttgacagtgagcgCACCAAATATGTTAAAGTTTAAtagtgaagccacagatgtaTTAAACTTTAACATATTTGGTTtgccgaagagcgctcttctatcAAAATAAACCAAATATGTTAAAGTTTAAGTGTGCtggtccagGCAGGT			2517	2158	188	822		0		1115.96	10.1241	0.640007	0.480264	0.182658	0.419083	1.33262	467	1902
	AIFM1.GCAGC8VX	AIFM1	APOPTOSIS_HS	tgctgttgacagtgagcgACAGCATGAAGATCTCAATGAAtagtgaagccacagatgtaTTCATTGAGATCTTCATGCTGCtgccgaagagcgctcttctatcCGGTGAGCAGCATGAAGATCTCAATGAAGTAGCCtggtccagGCAGGT			444	219	276	287		0		316.012	8.30384	-0.788474	0.592071	0.182952	0.419252	-1.33172	1838	531
	DDIT4.CAGAC1	DDIT4	PI3K_HS	tgctgttgacagtgagcgAAGACGCATGAATGTAAGAGTAtagtgaagccacagatgtaTACTCTTACATTCATGCGTCTGtgccgaagagcgctcttctatcATCTTACAGACGCATGAATGTAAGAGTAGGAAGGtggtccagGCAGGT			1603	2083	1562	3977		0		2389.98	11.2228	0.556056	0.417689	0.1831	0.419252	1.33127	469	1900
	TNFRSF11B.GCAGA1	TNFRSF11B	APOPTOSIS_HS	tgctgttgacagtgagcgACAGAGAGTGTAGAGAGGATAAtagtgaagccacagatgtaTTATCCTCTCTACACTCTCTGCtgccgaagagcgctcttctatcGTAAACGCAGAGAGTGTAGAGAGGATAAAACGGCtggtccagGCAGGT			221	190	239	1199		0		480.005	8.90691	0.752038	0.565788	0.183786	0.4204	1.32919	470	1899
	HELLS.CCAGG9VX	HELLS	APOPTOSIS_HS	tgctgttgacagtgagcgACAGGATAGATGTCATAGAATTtagtgaagccacagatgtaAATTCTATGACATCTATCCTGGtgccgaagagcgctcttctatcTCAGGCCCAGGATAGATGTCATAGAATTGGTCAGtggtccagGCAGGT			7546	3753	2701	3983		0		4200.08	12.0362	-0.530641	0.399398	0.183979	0.420418	-1.3286	1837	532
	PI4K2B.AAAGG4VX	PI4K2B	PI3K_HS	tgctgttgacagtgagcgCAAGGTTGTATTTTGAATGTAAtagtgaagccacagatgtaTTACATTCAAAATACAACCTTTtgccgaagagcgctcttctatcTCTTTAAAAGGTTGTATTTTGAATGTAACCAAAAtggtccagGCAGGT			1356	863	701	696		0		891.73	9.80046	-0.637274	0.480077	0.184363	0.420451	-1.32744	1836	533
	PLCB1.TCAGG21V2	PLCB1	PI3K_HS	tgctgttgacagtgagcgCCAGGGACAAATGGATAGAGAAtagtgaagccacagatgtaTTCTCTATCCATTTGTCCCTGAtgccgaagagcgctcttctatcCCAAATTCAGGGACAAATGGATAGAGAAGAAAAGtggtccagGCAGGT			81	258	53	126		0		120.683	6.91508	1.15971	0.873357	0.184219	0.420451	1.32788	471	1898
	IRS1.ATAGA14V	IRS1	APOPTOSIS_HS;PI3K_HS	tgctgttgacagtgagcgCTAGATGGTTCTCAATTGTATAtagtgaagccacagatgtaTATACAATTGAGAACCATCTATtgccgaagagcgctcttctatcAGTGCCATAGATGGTTCTCAATTGTATAGTTATAtggtccagGCAGGT			15241	18186	3343	8748		0		9767.27	13.2537	0.51454	0.388269	0.1851	0.421709	1.32521	472	1897
	PPP1R3A.GCAGA9V	PPP1R3A	PI3K_HS	tgctgttgacagtgagcgACAGACACATTATGACATTTTAtagtgaagccacagatgtaTAAAATGTCATAATGTGTCTGCtgccgaagagcgctcttctatcTGACTGGCAGACACATTATGACATTTTAGCAGAAtggtccagGCAGGT			8474	13391	6080	12671		0		10026.8	13.2916	0.552926	0.418243	0.186161	0.423703	1.32202	473	1896
	PDE3B.GCACA22V2	PDE3B	PI3K_HS	tgctgttgacagtgagcgACACAGATTTGTTAGAAGAAAAtagtgaagccacagatgtaTTTTCTTCTAACAAATCTGTGCtgccgaagagcgctcttctatcAACACAGCACAGATTTGTTAGAAGAAAAAAAATTtggtccagGCAGGT			4847	5175	168	525		0		2002.38	10.9675	0.56013	0.423953	0.186432	0.423896	1.32121	474	1895
	ATG12.GTACA7VX	ATG12	APOPTOSIS_HS	tgctgttgacagtgagcgATACAGTGTATTTCTCAGATTAtagtgaagccacagatgtaTAATCTGAGAAATACACTGTACtgccgaagagcgctcttctatcAACGAAGTACAGTGTATTTCTCAGATTACATGACtggtccagGCAGGT			3212	4023	1578	4059		0		3057.65	11.5782	0.537159	0.408631	0.188667	0.427696	1.31453	477	1892
	IFNE.AAAGC2	IFNE	ONCOTEST_HS	tgctgttgacagtgagcgCAAGCACATTGTGTTCAGTGAAtagtgaagccacagatgtaTTCACTGAACACAATGTGCTTTtgccgaagagcgctcttctatcATTTAGAAAGCACATTGTGTTCAGTGAAACTTTGtggtccagGCAGGT			1573	1580	301	1075		0		969.159	9.92059	0.612853	0.466175	0.18863	0.427696	1.31464	476	1893
	FOXI1.CAGGG3V2	FOXI1	PI3K_HS	tgctgttgacagtgagcgAAGGGTTATATAAACTAGTAAAtagtgaagccacagatgtaTTTACTAGTTTATATAACCCTGtgccgaagagcgctcttctatcCATTTCCAGGGTTATATAAACTAGTAAATGGCAGtggtccagGCAGGT			1593	1911	685	1929		0		1432	10.4838	0.571357	0.434501	0.188519	0.427696	1.31497	475	1894
	BNIPL.CCAGG2M2	BNIPL	APOPTOSIS_HS	tgctgttgacagtgagcgACAGGAGAGTCAGCTCATTAAAtagtgaagccacagatgtaTTTAATGAGCTGACTCTCCTGGtgccgaagagcgctcttctatcTGGGAGCCAGGAGAGTCAGCTCATTAAATCTTGAtggtccagGCAGGT			133	155	23	160		0		101.911	6.67117	1.18933	0.905581	0.189072	0.428188	1.31333	478	1891
	RPS6KB1.CCAGC10V5	RPS6KB1	PI3K_HS	tgctgttgacagtgagcgACAGCTGTGATTAACAATGTAAtagtgaagccacagatgtaTTACATTGTTAATCACAGCTGGtgccgaagagcgctcttctatcTATAAACCAGCTGTGATTAACAATGTAAAGTATTtggtccagGCAGGT			3221	2873	1004	682		0		1728.17	10.755	-0.665257	0.507683	0.190068	0.42971	-1.31038	1834	535
	WWTR1.ACAGA4VX	WWTR1	NOTCH_HS	tgctgttgacagtgagcgCCAGAAGTGTTGCTAATTACAAtagtgaagccacagatgtaTTGTAATTAGCAACACTTCTGTtgccgaagagcgctcttctatcAGACTGACAGAAGTGTTGCTAATTACAAGTTGTGtggtccagGCAGGT			5579	8173	660	1484		0		3189.36	11.6391	0.554999	0.423593	0.190122	0.42971	1.31022	480	1889
	EIF2AK2.CCAGC7VX	EIF2AK2	APOPTOSIS_HS	tgctgttgacagtgagcgACAGCCTCATCTCTTTGTTCTAtagtgaagccacagatgtaTAGAACAAAGAGATGAGGCTGGtgccgaagagcgctcttctatcCCGCGCCCAGCCTCATCTCTTTGTTCTAAAGATGtggtccagGCAGGT			1709	1539	360	1435		0		1098.27	10.101	0.612955	0.46964	0.191838	0.433159	1.30516	481	1888
	MKNK2.TTACG3VX	MKNK2	PI3K_HS	tgctgttgacagtgagcgCTACGATGTTTTTAAAAGACAAtagtgaagccacagatgtaTTGTCTTTTAAAAACATCGTAAtgccgaagagcgctcttctatcTTAATGTTACGATGTTTTTAAAAGACAAAAAAAAtggtccagGCAGGT			1374	635	1257	1881		0		1405.53	10.4569	-0.572481	0.439184	0.1924	0.433997	-1.30351	1833	536
	PDK1.TTGCA11V3	PDK1	APOPTOSIS_HS	tgctgttgacagtgagcgCTGCACCTATTTTACACTTATAtagtgaagccacagatgtaTATAAGTGTAAAATAGGTGCAAtgccgaagagcgctcttctatcATGAAATTGCACCTATTTTACACTTATATTTTCAtggtccagGCAGGT			1316	1856	1791	4188		0		2461.53	11.2653	0.553416	0.426713	0.194656	0.43865	1.29693	482	1887
	ZNF423.GCAGA1VX	ZNF423	NOTCH_HS	tgctgttgacagtgagcgACAGACTACATTTCTAGAGTTAtagtgaagccacagatgtaTAACTCTAGAAATGTAGTCTGCtgccgaagagcgctcttctatcTCCGCCGCAGACTACATTTCTAGAGTTAGAGAAAtggtccagGCAGGT			1802	1163	793	817		0		1095.19	10.097	-0.600416	0.464365	0.196017	0.44128	-1.29298	1832	537
	DCTN2.CAGCC4VX	DCTN2	COSMIC_HS	tgctgttgacagtgagcgAAGCCTTGTCACTTATGAACTAtagtgaagccacagatgtaTAGTTCATAAGTGACAAGGCTGtgccgaagagcgctcttctatcAGATAGCAGCCTTGTCACTTATGAACTACATTCTtggtccagGCAGGT			230	276	154	38		0		174.689	7.44865	-1.15958	0.898065	0.196636	0.441293	-1.2912	1831	538
	TBL1X.TCGCA8VX	TBL1X	NOTCH_HS	tgctgttgacagtgagcgCCGCAAGCAATTCACTAGACAAtagtgaagccacagatgtaTTGTCTAGTGAATTGCTTGCGAtgccgaagagcgctcttctatcGATGTGTCGCAAGCAATTCACTAGACAATCTTCAtggtccagGCAGGT			135	19	12	10		0		33.0332	5.04585	-1.87117	1.4497	0.196798	0.441293	-1.29073	1830	539
	AHR.TTAGA17	AHR	APOPTOSIS_HS	tgctgttgacagtgagcgCTAGACCAGAGGTCTAGATTAAtagtgaagccacagatgtaTTAATCTAGACCTCTGGTCTAAtgccgaagagcgctcttctatcAAGGATTTAGACCAGAGGTCTAGATTAATACTCTtggtccagGCAGGT			548	905	278	661		0		562.136	9.13477	0.681429	0.527658	0.196558	0.441293	1.29142	484	1885
	IFNA21.TACAT5	IFNA21	ONCOTEST_HS	tgctgttgacagtgagcgCACATTGTGTTATATCAAAATAtagtgaagccacagatgtaTATTTTGATATAACACAATGTAtgccgaagagcgctcttctatcTACTTTTACATTGTGTTATATCAAAATATGTTATtggtccagGCAGGT			8238	11249	2213	5122		0		5856.08	12.5157	0.52356	0.405213	0.196336	0.441293	1.29206	483	1886
	BIRC6.GCAGG18VX	BIRC6	APOPTOSIS_HS	tgctgttgacagtgagcgACAGGATCTTAGTTCATCTTTAtagtgaagccacagatgtaTAAAGATGAACTAAGATCCTGCtgccgaagagcgctcttctatcCAAAAAGCAGGATCTTAGTTCATCTTTAACAGATtggtccagGCAGGT			2227	1700	2247	1998		0		2257.73	11.1407	-0.586547	0.45514	0.197496	0.442423	-1.28872	1829	540
	NMRK2.TCCAT2VX	NMRK2	PI3K_HS	tgctgttgacagtgagcgCCCATCAGGATGACTTCTTCAAtagtgaagccacagatgtaTTGAAGAAGTCATCCTGATGGAtgccgaagagcgctcttctatcGCGTGATCCATCAGGATGACTTCTTCAAGCCCCAtggtccagGCAGGT			257	250	119	38		0		156.8	7.29278	-1.12599	0.875153	0.198228	0.443626	-1.28662	1828	541
	FOXA1.GAAAG4	FOXA1	PI3K_HS	tgctgttgacagtgagcgAAAAGACAATACTGCTGTTATAtagtgaagccacagatgtaTATAACAGCAGTATTGTCTTTCtgccgaagagcgctcttctatcAGTATTGAAAGACAATACTGCTGTTATATAGCAAtggtccagGCAGGT			7462	10826	1679	3704		0		5047.41	12.3013	0.53297	0.414736	0.198763	0.444386	1.28508	485	1884
	PIK3R4.GCAGA7	PIK3R4	PI3K_HS	tgctgttgacagtgagcgACAGAAAGTTGTTACTTTGCTAtagtgaagccacagatgtaTAGCAAAGTAACAACTTTCTGCtgccgaagagcgctcttctatcGGTCCAGCAGAAAGTTGTTACTTTGCTAAGTGACtggtccagGCAGGT			768	440	1095	1300		0		1052.41	10.0395	-0.585632	0.456049	0.199092	0.444488	-1.28414	1827	542
	SMURF1.CCAGA3VX	SMURF1	ONCOTEST_HS	tgctgttgacagtgagcgACAGAGATACGAAAGAGATCTAtagtgaagccacagatgtaTAGATCTCTTTCGTATCTCTGGtgccgaagagcgctcttctatcTCCTGCCCAGAGATACGAAAGAGATCTAGTCCAGtggtccagGCAGGT			1935	947	370	497		0		790.639	9.62688	-0.609876	0.475248	0.199395	0.444488	-1.28328	1826	543
	BRCA1.ATAGC4VX	BRCA1	APOPTOSIS_HS	tgctgttgacagtgagcgCTAGCTGGTTTCCCTAAGTTTAtagtgaagccacagatgtaTAAACTTAGGGAAACCAGCTATtgccgaagagcgctcttctatcAAGAGAATAGCTGGTTTCCCTAAGTTTACTTCTCtggtccagGCAGGT			987	1296	426	1140		0		897.049	9.80904	0.600171	0.467668	0.199378	0.444488	1.28333	486	1883
	FOXE1.GCAGC2	FOXE1	PI3K_HS	tgctgttgacagtgagcgACAGCAATTATATCATAACTTAtagtgaagccacagatgtaTAAGTTATGATATAATTGCTGCtgccgaagagcgctcttctatcCTCCAGGCAGCAATTATATCATAACTTATTGAACtggtccagGCAGGT			13177	13304	3713	11225		0		9247.67	13.1749	0.497956	0.388897	0.200394	0.446278	1.28043	487	1882
	BIRC3.ACAAG25VX	BIRC3	APOPTOSIS_HS	tgctgttgacagtgagcgCCAAGAACATGATGTTATTAAAtagtgaagccacagatgtaTTTAATAACATCATGTTCTTGTtgccgaagagcgctcttctatcTAATGAACAAGAACATGATGTTATTAAACAGAAGtggtccagGCAGGT			12772	19497	1512	3174		0		7405.48	12.8544	0.534236	0.417671	0.200867	0.446895	1.27908	488	1881
	BAK1.ATCCT1	BAK1	APOPTOSIS_HS	tgctgttgacagtgagcgCTCCTCTGAGTGTTTGGAAATAtagtgaagccacagatgtaTATTTCCAAACACTCAGAGGATtgccgaagagcgctcttctatcCCCCCTATCCTCTGAGTGTTTGGAAATAAACTGTtggtccagGCAGGT			984	911	225	919		0		668.507	9.3848	0.649873	0.508479	0.201224	0.447251	1.27807	489	1880
	INPPL1.CCAAG1VX	INPPL1	PI3K_HS	tgctgttgacagtgagcgACAAGTTCTTCATCGAGTTCTAtagtgaagccacagatgtaTAGAACTCGATGAAGAACTTGGtgccgaagagcgctcttctatcGCCGCACCAAGTTCTTCATCGAGTTCTACTCTACtggtccagGCAGGT			436	317	401	294		0		396.397	8.6308	-0.760323	0.596817	0.202677	0.449948	-1.27396	1825	544
	FOXA2.GAGGG7VX	FOXA2	PI3K_HS	tgctgttgacagtgagcgAAGGGTTGTACTATTGTTTAAAtagtgaagccacagatgtaTTTAAACAATAGTACAACCCTCtgccgaagagcgctcttctatcGAACCAGAGGGTTGTACTATTGTTTAAAAACAGGtggtccagGCAGGT			492	628	774	2070		0		1080.28	10.0772	0.578092	0.45413	0.20303	0.449948	1.27297	491	1878
	NOS1.CCAGC18VX	NOS1	PI3K_HS	tgctgttgacagtgagcgACAGCTTGTTGACAGAATGAGAtagtgaagccacagatgtaTCTCATTCTGTCAACAAGCTGGtgccgaagagcgctcttctatcTGCACTCCAGCTTGTTGACAGAATGAGACCCTGTtggtccagGCAGGT			380	627	242	595		0		446.723	8.80324	0.704317	0.553164	0.202929	0.449948	1.27325	490	1879
	ICAM1.TCCCA2	ICAM1	APOPTOSIS_HS	tgctgttgacagtgagcgCCCCAGTCCTAATCACATTCAAtagtgaagccacagatgtaTTGAATGTGATTAGGACTGGGAtgccgaagagcgctcttctatcCGGAGCTCCCAGTCCTAATCACATTCAAGGTCACtggtccagGCAGGT			184	88	121	92		0		127.03	6.98903	-1.036	0.814255	0.203256	0.450011	-1.27233	1824	545
	BCOR.AACCG4VX	BCOR	COSMIC_HS	tgctgttgacagtgagcgCACCGGATTGTTTATATGTTTAtagtgaagccacagatgtaTAAACATATAAACAATCCGGTTtgccgaagagcgctcttctatcGCATCAAACCGGATTGTTTATATGTTTAAACATTtggtccagGCAGGT			839	937	828	2459		0		1317.18	10.3632	0.558014	0.438842	0.203529	0.450177	1.27156	492	1877
	BCL2L10.CACGA1VX	BCL2L10	APOPTOSIS_HS	tgctgttgacagtgagcgAACGATTATTATGAGTTTTAAAtagtgaagccacagatgtaTTTAAAACTCATAATAATCGTGtgccgaagagcgctcttctatcTCTGGACACGATTATTATGAGTTTTAAAACTTTTtggtccagGCAGGT			3430	3855	3374	9196		0		5175.57	12.3375	0.500606	0.394214	0.204127	0.450623	1.26988	494	1875
	CD40LG.GAAGG5	CD40LG	APOPTOSIS_HS	tgctgttgacagtgagcgAAAGGTTGGACAAGATAGAAGAtagtgaagccacagatgtaTCTTCTATCTTGTCCAACCTTCtgccgaagagcgctcttctatcTTCATAGAAGGTTGGACAAGATAGAAGATGAAAGtggtccagGCAGGT			527	729	292	797		0		563.414	9.13805	0.651969	0.513227	0.203967	0.450623	1.27033	493	1876
	PPP1R3B.TTAGG15VX	PPP1R3B	PI3K_HS	tgctgttgacagtgagcgCTAGGTTGTTTTTGTTGTTGTTtagtgaagccacagatgtaAACAACAACAAAAACAACCTAAtgccgaagagcgctcttctatcGTTGGGTTAGGTTGTTTTTGTTGTTGTTTTGTTTtggtccagGCAGGT			1664	1769	466	1470		0		1197.08	10.2253	0.565466	0.445949	0.204796	0.451225	1.26801	496	1873
	OCRL.TCAAG7VX	OCRL	PI3K_HS	tgctgttgacagtgagcgCCAAGTTCTGTTTATAGTAAAAtagtgaagccacagatgtaTTTTACTATAAACAGAACTTGAtgccgaagagcgctcttctatcAGAATTTCAAGTTCTGTTTATAGTAAAAAGGAAGtggtccagGCAGGT			1761	1413	106	518		0		735.096	9.52179	0.66713	0.526093	0.204768	0.451225	1.26808	495	1874
	BCL2L1.GTCCC1V4	BCL2L1	APOPTOSIS_HS;PI3K_HS	tgctgttgacagtgagcgATCCCTTGCAGCTAGTTTTCTAtagtgaagccacagatgtaTAGAAAACTAGCTGCAAGGGACtgccgaagagcgctcttctatcGATCTGGTCCCTTGCAGCTAGTTTTCTAGAATTTtggtccagGCAGGT			138	14	15	19		0		36.135	5.17533	-1.79869	1.41991	0.20524	0.451766	-1.26676	1823	546
	GYS2.ATCAG5VX	GYS2	PI3K_HS	tgctgttgacagtgagcgCTCAGCTGACTAAGTTTCTCTAtagtgaagccacagatgtaTAGAGAAACTTAGTCAGCTGATtgccgaagagcgctcttctatcCTTGCAATCAGCTGACTAAGTTTCTCTATGGATTtggtccagGCAGGT			568	755	378	1032		0		673.744	9.39606	0.623052	0.49287	0.206183	0.453403	1.26413	497	1872
	ICAM1.TTCCT2	ICAM1	APOPTOSIS_HS	tgctgttgacagtgagcgCTCCTTTGTGTTAGTTAATAAAtagtgaagccacagatgtaTTTATTAACTAACACAAAGGAAtgccgaagagcgctcttctatcCCAGACTTCCTTTGTGTTAGTTAATAAAGCTTTCtggtccagGCAGGT			4803	4000	2625	10050		0		5265.5	12.3624	0.529496	0.419244	0.206596	0.453874	1.26298	498	1871
	PLCB4.GCACC4VX	PLCB4	PI3K_HS	tgctgttgacagtgagcgACACCAGATGAATTGTTGTATAtagtgaagccacagatgtaTATACAACAATTCATCTGGTGCtgccgaagagcgctcttctatcGGCACAGCACCAGATGAATTGTTGTATATGCTTGtggtccagGCAGGT			16832	10231	1461	1838		0		5825.2	12.5081	-0.499914	0.396165	0.206991	0.454303	-1.26188	1822	547
	GNAI2.TCACC8VX	GNAI2	PI3K_HS	tgctgttgacagtgagcgCCACCGATGTCATCATCAAGAAtagtgaagccacagatgtaTTCTTGATGATGACATCGGTGAtgccgaagagcgctcttctatcACGCCGTCACCGATGTCATCATCAAGAACAACCTtggtccagGCAGGT			1939	1606	201	140		0		755.179	9.56068	-0.688888	0.546787	0.207711	0.455444	-1.25988	1821	548
	BACH2.CAAGC11VX	BACH2	APOPTOSIS_HS	tgctgttgacagtgagcgAAAGCTGTTACTCAGCAGAGAAtagtgaagccacagatgtaTTCTCTGCTGAGTAACAGCTTGtgccgaagagcgctcttctatcCACTGCCAAGCTGTTACTCAGCAGAGAAAACATCtggtccagGCAGGT			920	1079	103	338		0		491.875	8.94215	0.663963	0.527964	0.208539	0.455942	1.25759	501	1868
	FOXI3.TCCAC1	FOXI3	PI3K_HS	tgctgttgacagtgagcgCCCACAACTTTAGCATGGTGAAtagtgaagccacagatgtaTTCACCATGCTAAAGTTGTGGAtgccgaagagcgctcttctatcGCCCTTTCCACAACTTTAGCATGGTGAACAGCCTtggtccagGCAGGT			547	707	319	907		0		601.932	9.23346	0.632167	0.502653	0.208514	0.455942	1.25766	500	1869
	NRAS.TTACC8	NRAS	APOPTOSIS_HS;ONCOTEST_HS;PI3K_HS	tgctgttgacagtgagcgCTACCAGAGTAGTTGTATTATAtagtgaagccacagatgtaTATAATACAACTACTCTGGTAAtgccgaagagcgctcttctatcTTCTTGTTACCAGAGTAGTTGTATTATATTTCAAtggtccagGCAGGT			6669	7220	3059	8559		0		6048.23	12.5623	0.49254	0.391612	0.208491	0.455942	1.25773	499	1870
	PSEN1.AAAGC7VX	PSEN1	APOPTOSIS_HS	tgctgttgacagtgagcgCAAGCTGGTGGTTGATGAATTAtagtgaagccacagatgtaTAATTCATCAACCACCAGCTTTtgccgaagagcgctcttctatcTAGCCAAAAGCTGGTGGTTGATGAATTATGAACTtggtccagGCAGGT			441	398	48	272		0		237.98	7.8947	0.856459	0.682047	0.209218	0.456548	1.25572	503	1866
	APEX1.CTCCT3VX	APEX1	APOPTOSIS_HS	tgctgttgacagtgagcgATCCTGTGATAGAGTTCTTTTAtagtgaagccacagatgtaTAAAAGAACTCTATCACAGGAGtgccgaagagcgctcttctatcACCAGGCTCCTGTGATAGAGTTCTTTTAAGCCCAtggtccagGCAGGT			1011	1578	288	666		0		775.38	9.59876	0.621761	0.495132	0.209207	0.456548	1.25575	502	1867
	FOXF1.ATCCA4	FOXF1	PI3K_HS	tgctgttgacagtgagcgCTCCATTGTAAATTTGAAACAAtagtgaagccacagatgtaTTGTTTCAAATTTACAATGGATtgccgaagagcgctcttctatcTTAGATATCCATTGTAAATTTGAAACAAAGACCGtggtccagGCAGGT			1041	1044	993	563		0		987.386	9.94747	-0.71276	0.568052	0.209572	0.456883	-1.25474	1820	549
	RPS6KA2.TCCTC4VX	RPS6KA2	PI3K_HS	tgctgttgacagtgagcgCCCTCACATTTTCTCCATAGAAtagtgaagccacagatgtaTTCTATGGAGAAAATGTGAGGAtgccgaagagcgctcttctatcGGGTATTCCTCACATTTTCTCCATAGAAGATGCTtggtccagGCAGGT			1853	1495	283	1267		0		1033.76	10.0137	0.615816	0.49104	0.209804	0.45695	1.25411	504	1865
	IFNW1.TTAGC3	IFNW1	ONCOTEST_HS	tgctgttgacagtgagcgCTAGCTGAAGTCTAATGCAAAAtagtgaagccacagatgtaTTTTGCATTAGACTTCAGCTAAtgccgaagagcgctcttctatcTGGAGTTTAGCTGAAGTCTAATGCAAAATTAATAtggtccagGCAGGT			1871	887	385	544		0		787.318	9.6208	-0.596645	0.476695	0.210706	0.458214	-1.25163	1819	550
	TEK.TTCGG5VX	TEK	ONCOTEST_HS	tgctgttgacagtgagcgCTCGGTGCTACTTAACAACTTAtagtgaagccacagatgtaTAAGTTGTTAAGTAGCACCGAAtgccgaagagcgctcttctatcCTTGACTTCGGTGCTACTTAACAACTTACATCCCtggtccagGCAGGT			5263	4841	495	340		0		2112.45	11.0447	-0.630161	0.503562	0.210787	0.458214	-1.25141	1818	551
	EIF4G1.GAAGG7VX	EIF4G1	COSMIC_HS	tgctgttgacagtgagcgAAAGGAGTTTGAGAAAGACAAAtagtgaagccacagatgtaTTTGTCTTTCTCAAACTCCTTCtgccgaagagcgctcttctatcATGTCAGAAGGAGTTTGAGAAAGACAAAGATGATtggtccagGCAGGT			10	NaN	48	84		0		45.1632	5.49708	-1.96012	1.57009	0.211882	0.459504	-1.24841	1817	552
	FOXF2.CTCAC5	FOXF2	PI3K_HS	tgctgttgacagtgagcgATCACACTTTGCTTGTATTTTAtagtgaagccacagatgtaTAAAATACAAGCAAAGTGTGAGtgccgaagagcgctcttctatcTGTATACTCACACTTTGCTTGTATTTTAAAAGGAtggtccagGCAGGT			17213	8955	2269	3388		0		6395.34	12.6428	-0.48925	0.392121	0.21214	0.459504	-1.2477	1816	553
	ASXL1.GAAGG14V4	ASXL1	COSMIC_HS	tgctgttgacagtgagcgAAAGGATGAAGGACAAACAGAAtagtgaagccacagatgtaTTCTGTTTGTCCTTCATCCTTCtgccgaagagcgctcttctatcCGGGGAGAAGGATGAAGGACAAACAGAAGAAGAAtggtccagGCAGGT			244	29	26	49		0		68.2482	6.09272	-1.39644	1.12	0.212463	0.459504	-1.24682	1815	554
	PMS2.ACAGA5V3	PMS2	ONCOTEST_HS	tgctgttgacagtgagcgCCAGACAGTTTTTCTTTATCAAtagtgaagccacagatgtaTTGATAAAGAAAAACTGTCTGTtgccgaagagcgctcttctatcCAACAGACAGACAGTTTTTCTTTATCAACCGGCGtggtccagGCAGGT			10950	16806	1401	2888		0		6458.31	12.6569	0.525111	0.421278	0.212591	0.459504	1.24647	507	1862
	TPPP.CCACG4VX	TPPP	APOPTOSIS_HS	tgctgttgacagtgagcgACACGGTTCAACAGAAAATAAAtagtgaagccacagatgtaTTTATTTTCTGTTGAACCGTGGtgccgaagagcgctcttctatcTACTAACCACGGTTCAACAGAAAATAAATGTGTAtggtccagGCAGGT			536	436	628	2708		0		1133.73	10.1469	0.600909	0.481884	0.212397	0.459504	1.247	506	1863
	RICTOR.AAAGG24VX	RICTOR	PI3K_HS	tgctgttgacagtgagcgCAAGGGATACATTGTTAATAAAtagtgaagccacagatgtaTTTATTAACAATGTATCCCTTTtgccgaagagcgctcttctatcCTTATCAAAGGGATACATTGTTAATAAAATGTACtggtccagGCAGGT			2465	3057	1344	3403		0		2474.73	11.2731	0.518639	0.415266	0.21169	0.459504	1.24893	505	1864
	PYGB.GAGCC1VX	PYGB	PI3K_HS	tgctgttgacagtgagcgAAGCCAGAGAAGTTCCAGAATAtagtgaagccacagatgtaTATTCTGGAACTTCTCTGGCTCtgccgaagagcgctcttctatcGAACTGGAGCCAGAGAAGTTCCAGAATAAGACCAtggtccagGCAGGT			103	74	108	755		0		266.984	8.06061	0.869856	0.698574	0.213063	0.460086	1.24519	508	1861
	CCNE1.GACAC1VX	CCNE1	PI3K_HS	tgctgttgacagtgagcgAACACAAGAAAATGTTGTAAAAtagtgaagccacagatgtaTTTTACAACATTTTCTTGTGTCtgccgaagagcgctcttctatcTATGGCGACACAAGAAAATGTTGTAAAAACTCTTtggtccagGCAGGT			2662	3801	1473	3288		0		2688.96	11.3928	0.529592	0.426135	0.213949	0.461563	1.24278	509	1860
	PRDM1.ACGGG6VX	PRDM1	APOPTOSIS_HS	tgctgttgacagtgagcgCCGGGATGAACATCTACTTCTAtagtgaagccacagatgtaTAGAAGTAGATGTTCATCCCGTtgccgaagagcgctcttctatcGTCAGAACGGGATGAACATCTACTTCTACACCATtggtccagGCAGGT			84	12	30	30		0		37.2447	5.21896	-1.70528	1.37379	0.214496	0.461568	-1.2413	1813	556
	BBC3.ACCGG3VX	BBC3	APOPTOSIS_HS	tgctgttgacagtgagcgCCCGGAATGAATTTTCTGTACAtagtgaagccacagatgtaTGTACAGAAAATTCATTCCGGTtgccgaagagcgctcttctatcGTAGATACCGGAATGAATTTTCTGTACATGTTTGtggtccagGCAGGT			66	62	5	86		0		46.0946	5.52652	1.63387	1.31644	0.21456	0.461568	1.24112	511	1858
	DMRTA1.CTAGG1	DMRTA1	ONCOTEST_HS	tgctgttgacagtgagcgATAGGATCATCTTCTAGGTCTAtagtgaagccacagatgtaTAGACCTAGAAGATGATCCTAGtgccgaagagcgctcttctatcCTTTACCTAGGATCATCTTCTAGGTCTAATGGTGtggtccagGCAGGT			952	1033	84	301		0		469.435	8.87478	0.668276	0.538089	0.214258	0.461568	1.24194	510	1859
	PTRH2.ACACA1VX	PTRH2	APOPTOSIS_HS	tgctgttgacagtgagcgCCACACAGATACTGAAAGTGAAtagtgaagccacagatgtaTTCACTTTCAGTATCTGTGTGTtgccgaagagcgctcttctatcCAAGACACACACAGATACTGAAAGTGAAGCAAGCtggtccagGCAGGT			2226	1206	1524	2084		0		1830.9	10.8383	-0.52328	0.422224	0.215219	0.462548	-1.23934	1812	557
	CEBPA.GAGAA4	CEBPA	COSMIC_HS	tgctgttgacagtgagcgAAGAACGTAGAGTCTCACTCTAtagtgaagccacagatgtaTAGAGTGAGACTCTACGTTCTCtgccgaagagcgctcttctatcTTTGGGGAGAACGTAGAGTCTCACTCTAGATGTTtggtccagGCAGGT			9	39	9	50		0		25.7605	4.68709	1.98743	1.60792	0.21645	0.464317	1.23602	513	1856
	BDNF.ATACA5VX	BDNF	APOPTOSIS_HS	tgctgttgacagtgagcgCTACAAGTTCTATTTAAGTGTAtagtgaagccacagatgtaTACACTTAAATAGAACTTGTATtgccgaagagcgctcttctatcTTGTAAATACAAGTTCTATTTAAGTGTACTAATTtggtccagGCAGGT			1209	1964	1542	3149		0		2093.31	11.0316	0.557651	0.450965	0.216246	0.464317	1.23657	512	1857
	NFKBIA.GTGAA4	NFKBIA	APOPTOSIS_HS	tgctgttgacagtgagcgATGAAAAGTTACTACCTGTCAAtagtgaagccacagatgtaTTGACAGGTAGTAACTTTTCACtgccgaagagcgctcttctatcTGTGGGGTGAAAAGTTACTACCTGTCAAGGTTTGtggtccagGCAGGT			1348	1439	157	522		0		701.638	9.45458	0.604736	0.489868	0.217021	0.465103	1.23449	514	1855
	MSH3.ACAGA11	MSH3	ONCOTEST_HS	tgctgttgacagtgagcgCCAGAATCAGACTGATATGAAAtagtgaagccacagatgtaTTTCATATCAGTCTGATTCTGTtgccgaagagcgctcttctatcAATCCTACAGAATCAGACTGATATGAAAACCAAAtggtccagGCAGGT			2934	2564	2271	8077		0		4034.78	11.9783	0.511265	0.41498	0.21794	0.466634	1.23202	515	1854
	CAB39.TCCTT4VX	CAB39	PI3K_HS	tgctgttgacagtgagcgCCCTTTGTATTCAGTTACCTAAtagtgaagccacagatgtaTTAGGTAACTGAATACAAAGGAtgccgaagagcgctcttctatcAACCAGTCCTTTGTATTCAGTTACCTAATGGGGTtggtccagGCAGGT			6221	2769	1338	2249		0		2716.81	11.4077	-0.51675	0.41972	0.218256	0.466814	-1.23118	1811	558
	PMAIP1.GTAGA7	PMAIP1	APOPTOSIS_HS	tgctgttgacagtgagcgATAGACTGAACATTCAATATAAtagtgaagccacagatgtaTTATATTGAATGTTCAGTCTACtgccgaagagcgctcttctatcAAATCAGTAGACTGAACATTCAATATAATAAAAGtggtccagGCAGGT			1280	1241	856	2843		0		1553.94	10.6017	0.536673	0.436071	0.218435	0.466814	1.2307	516	1853
	STEAP1.CCAGT2	STEAP1	ONCOTEST_HS	tgctgttgacagtgagcgACAGTTGTAGAATTACTGTTTAtagtgaagccacagatgtaTAAACAGTAATTCTACAACTGGtgccgaagagcgctcttctatcATGTTCCCAGTTGTAGAATTACTGTTTACACACAtggtccagGCAGGT			3560	3026	2447	1986		0		2824.87	11.464	-0.574222	0.468165	0.219996	0.467967	-1.22654	1810	559
	ACACB.CCACT5VX	ACACB	PI3K_HS	tgctgttgacagtgagcgACACTACGACAAGTGTGTGATAtagtgaagccacagatgtaTATCACACACTTGTCGTAGTGGtgccgaagagcgctcttctatcGCAAGCCCACTACGACAAGTGTGTGATAAACCTCtggtccagGCAGGT			3020	1955	1967	2269		0		2363.43	11.2067	-0.51749	0.422195	0.220307	0.467967	-1.22571	1809	560
	ATP7B.CACCA12V13	ATP7B	APOPTOSIS_HS	tgctgttgacagtgagcgAACCAAATACTGTAAAGAGGAAtagtgaagccacagatgtaTTCCTCTTTACAGTATTTGGTGtgccgaagagcgctcttctatcGGCAGTCACCAAATACTGTAAAGAGGAACTTGGAtggtccagGCAGGT			3230	1171	799	1530		0		1495.6	10.5465	-0.571096	0.466043	0.220419	0.467967	-1.22542	1808	561
	NES.GGAGG2	NES	APOPTOSIS_HS	tgctgttgacagtgagcgAGAGGTAGACAAGGAAAGTCAAtagtgaagccacagatgtaTTGACTTTCCTTGTCTACCTCCtgccgaagagcgctcttctatcTCCAGAGGAGGTAGACAAGGAAAGTCAAAGGAATtggtccagGCAGGT			187	104	16	5		0		58.9047	5.88031	-1.48142	1.20944	0.220619	0.467967	-1.22488	1807	562
	SHPK.CAAGA3	SHPK	PI3K_HS	tgctgttgacagtgagcgAAAGACTCTGTCTCATAAATAAtagtgaagccacagatgtaTTATTTATGAGACAGAGTCTTGtgccgaagagcgctcttctatcACAGAGCAAGACTCTGTCTCATAAATAAATACAAtggtccagGCAGGT			1683	1951	751	2063		0		1518.5	10.5684	0.528715	0.431332	0.220285	0.467967	1.22577	520	1849
	MAP3K5.GCAGC4VX	MAP3K5	APOPTOSIS_HS	tgctgttgacagtgagcgACAGCGAGTAGATAATATCGAAtagtgaagccacagatgtaTTCGATATTATCTACTCGCTGCtgccgaagagcgctcttctatcAATTCGGCAGCGAGTAGATAATATCGAAGTCTTGtggtccagGCAGGT			406	770	591	1160		0		785.407	9.6173	0.639776	0.521883	0.220237	0.467967	1.2259	519	1850
	USP7.TCAAG9VX	USP7	NOTCH_HS	tgctgttgacagtgagcgCCAAGAACATTGTTAAATTCAAtagtgaagccacagatgtaTTGAATTTAACAATGTTCTTGAtgccgaagagcgctcttctatcATTAAATCAAGAACATTGTTAAATTCAATTAAGGtggtccagGCAGGT			3801	4777	1213	2977		0		2861.06	11.4823	0.505997	0.412332	0.219763	0.467967	1.22716	518	1851
	BCL2L12.GCGGG3VX	BCL2L12	APOPTOSIS_HS	tgctgttgacagtgagcgACGGGAAAGTTGAACTAATAAAtagtgaagccacagatgtaTTTATTAGTTCAACTTTCCCGCtgccgaagagcgctcttctatcGCAGGCGCGGGAAAGTTGAACTAATAAAGTTTGTtggtccagGCAGGT			389	928	61	117		0		304.842	8.25192	0.81092	0.660589	0.219608	0.467967	1.22757	517	1852
	PMAIP1.CTGGG5	PMAIP1	APOPTOSIS_HS	tgctgttgacagtgagcgATGGGCTATATACAGTCCTCAAtagtgaagccacagatgtaTTGAGGACTGTATATAGCCCAGtgccgaagagcgctcttctatcTTTTATCTGGGCTATATACAGTCCTCAAATAAATtggtccagGCAGGT			1655	479	6	13		0		359.681	8.49057	-0.829547	0.678257	0.221308	0.468992	-1.22306	1806	563
	BNIP3.ATGGA3	BNIP3	APOPTOSIS_HS	tgctgttgacagtgagcgCTGGATGCAGGTTGTCTACTAAtagtgaagccacagatgtaTTAGTAGACAACCTGCATCCATtgccgaagagcgctcttctatcATTTAAATGGATGCAGGTTGTCTACTAAAGAAAGtggtccagGCAGGT			370	330	61	336		0		235.144	7.8774	0.831961	0.682044	0.222539	0.471161	1.21981	521	1848
	MLST8.ATCTC1VX	MLST8	PI3K_HS	tgctgttgacagtgagcgCTCTCAACTCCAATAACCCTAAtagtgaagccacagatgtaTTAGGGTTATTGGAGTTGAGATtgccgaagagcgctcttctatcTGTATGATCTCAACTCCAATAACCCTAACCCCATtggtccagGCAGGT			2352	1530	679	736		0		1179.78	10.2043	-0.557619	0.457426	0.222831	0.471341	-1.21903	1805	564
	PRKAR2A.CCAGT2VX	PRKAR2A	PI3K_HS	tgctgttgacagtgagcgACAGTTCCTAGCAGATTTAATAtagtgaagccacagatgtaTATTAAATCTGCTAGGAACTGGtgccgaagagcgctcttctatcGAAGTTCCAGTTCCTAGCAGATTTAATAGACGAGtggtccagGCAGGT			1354	1528	577	1656		0		1199.29	10.228	0.540835	0.443933	0.223117	0.471509	1.21828	522	1847
	FOXP3.CTGCA1VX	FOXP3	PI3K_HS	tgctgttgacagtgagcgATGCAGAGGAACTACTCATTTAtagtgaagccacagatgtaTAAATGAGTAGTTCCTCTGCAGtgccgaagagcgctcttctatcCTTAGACTGCAGAGGAACTACTCATTTATTTGGGtggtccagGCAGGT			1762	1442	311	233		0		770.384	9.58943	-0.651607	0.535628	0.223783	0.472478	-1.21653	1804	565
	ZBED4.TCAGG11VX	ZBED4	NOTCH_HS	tgctgttgacagtgagcgCCAGGTACTGTATTTTAGTGAAtagtgaagccacagatgtaTTCACTAAAATACAGTACCTGAtgccgaagagcgctcttctatcCACAAATCAGGTACTGTATTTTAGTGAAGCATTGtggtccagGCAGGT			778	892	674	1921		0		1093.29	10.0945	0.547225	0.450096	0.224063	0.47263	1.21579	523	1846
	TOLLIP.ACCCA5	TOLLIP	APOPTOSIS_HS	tgctgttgacagtgagcgCCCCACTGATAACGGACAGAAAtagtgaagccacagatgtaTTTCTGTCCGTTATCAGTGGGTtgccgaagagcgctcttctatcATGTAAACCCACTGATAACGGACAGAAAGAGAATtggtccagGCAGGT			34	2	26	34		0		26.5071	4.72831	-2.04983	1.68972	0.225084	0.474344	-1.21312	1803	566
	HEATR1.GAAGA6	HEATR1	COSMIC_HS	tgctgttgacagtgagcgAAAGAGTCTAGATATATTTATAtagtgaagccacagatgtaTATAAATATATCTAGACTCTTCtgccgaagagcgctcttctatcGGATCCGAAGAGTCTAGATATATTTATAAAAGCTtggtccagGCAGGT			221	41	69	121		0		105.355	6.71911	-1.11374	0.920507	0.226311	0.474774	-1.20992	1802	567
	BCL2L14.GCACC7VX	BCL2L14	APOPTOSIS_HS	tgctgttgacagtgagcgACACCAAGTACCTGAAAGAGAAtagtgaagccacagatgtaTTCTCTTTCAGGTACTTGGTGCtgccgaagagcgctcttctatcGCTTTGGCACCAAGTACCTGAAAGAGAACTTCTCtggtccagGCAGGT			1406	865	115	113		0		475.402	8.893	-0.660765	0.546155	0.226337	0.474774	-1.20985	1801	568
	IKBKB.CAGGA10V3	IKBKB	APOPTOSIS_HS	tgctgttgacagtgagcgAAGGACAAGTTGTGAAAAGAAAtagtgaagccacagatgtaTTTCTTTTCACAACTTGTCCTGtgccgaagagcgctcttctatcCAGTTACAGGACAAGTTGTGAAAAGAAAGgatcgtggtccagGCAGGT			5601	2769	426	646		0		1790.12	10.8058	-0.515993	0.426951	0.226835	0.474774	-1.20855	1800	569
	TNFRSF6B.AAATG1	TNFRSF6B	APOPTOSIS_HS	tgctgttgacagtgagcgCAATGAGGTTTCTTAAAGCTTAtagtgaagccacagatgtaTAAGCTTTAAGAAACCTCATTTtgccgaagagcgctcttctatcTAGAAGAAATGAGGTTTCTTAAAGCTTATTTTTAtggtccagGCAGGT			872	404	485	693		0		619.431	9.2748	-0.604428	0.500209	0.226912	0.474774	-1.20835	1799	570
	IDH1.CAAGG2VX	IDH1	ONCOTEST_HS	tgctgttgacagtgagcgAAAGGATGCTGCAGAAGCTATAtagtgaagccacagatgtaTATAGCTTCTGCAGCATCCTTGtgccgaagagcgctcttctatcAGTCACCAAGGATGCTGCAGAAGCTATAAAGAAGtggtccagGCAGGT			43	9	29	15		0		26.1268	4.70746	-1.91078	1.58216	0.227161	0.474774	-1.2077	1798	571
	FOXJ2.TCAGG5V2	FOXJ2	PI3K_HS	tgctgttgacagtgagcgCCAGGGTGTGTCCTATACAAAAtagtgaagccacagatgtaTTTTGTATAGGACACACCCTGAtgccgaagagcgctcttctatcTTCCAGTCAGGGTGTGTCCTATACAAAACTTCCCtggtccagGCAGGT			1000	1615	338	733		0		821.53	9.68217	0.599886	0.496944	0.227374	0.474774	1.20715	528	1841
	FOXO3.CTCCA21VX	FOXO3	PI3K_HS	tgctgttgacagtgagcgATCCAATGTGTTTCAACTTTAAtagtgaagccacagatgtaTTAAAGTTGAAACACATTGGAGtgccgaagagcgctcttctatcGCAACCCTCCAATGTGTTTCAACTTTAAAATGTTtggtccagGCAGGT			18669	21762	5750	14410		0		13559	13.727	0.466453	0.386404	0.227369	0.474774	1.20716	527	1842
	CDKN1B.ACACA6	CDKN1B	APOPTOSIS_HS;PI3K_HS	tgctgttgacagtgagcgCCACAGTCAAAATAATTCTAAAtagtgaagccacagatgtaTTTAGAATTATTTTGACTGTGTtgccgaagagcgctcttctatcGTGTAAACACAGTCAAAATAATTCTAAATCCCTCtggtccagGCAGGT			6016	6049	1516	4519		0		3983.01	11.9596	0.484711	0.400569	0.226257	0.474774	1.21006	526	1843
	MTRNR2L2.ATAGC4M4	MTRNR2L1	APOPTOSIS_HS	tgctgttgacagtgagcgCTAGCTGGTTGTCCAAGATAGAtagtgaagccacagatgtaTCTATCTTGGACAACCAGCTATtgccgaagagcgctcttctatcCTGGTGATAGCTGGTTGTCCAAGATAGAATCTTAtggtccagGCAGGT			178	567	126	205		0		252.28	7.97888	0.885897	0.731793	0.226055	0.474774	1.21058	525	1844
	SOCS3.AGCAC4	SOCS3	APOPTOSIS_HS;PI3K_HS	tgctgttgacagtgagcgCGCACTGATCAGTGACAATTTAtagtgaagccacagatgtaTAAATTGTCACTGATCAGTGCTtgccgaagagcgctcttctatcTGCCATAGCACTGATCAGTGACAATTTACAGGAAtggtccagGCAGGT			821	1172	577	1362		0		973.206	9.9266	0.569677	0.470406	0.225883	0.474774	1.21103	524	1845
	TRIM32.AAAGC3VX	TRIM32	NOTCH_HS	tgctgttgacagtgagcgCAAGCACTATTATGTAAAGATAtagtgaagccacagatgtaTATCTTTACATAATAGTGCTTTtgccgaagagcgctcttctatcCAGCCAAAAGCACTATTATGTAAAGATAATAATCtggtccagGCAGGT			12659	6626	1117	1677		0		4246.97	12.0522	-0.481106	0.398988	0.227889	0.475412	-1.20582	1797	572
	FOXL1.CTGGA2	FOXL1	PI3K_HS	tgctgttgacagtgagcgATGGAGGCTGATACTAAATCAAtagtgaagccacagatgtaTTGATTTAGTATCAGCCTCCAGtgccgaagagcgctcttctatcGCAGGCCTGGAGGCTGATACTAAATCAAAACCTTtggtccagGCAGGT			734	200	210	418		0		357.429	8.48151	-0.749059	0.621755	0.2283	0.475835	-1.20475	1796	573
	IFNA6.ATGAG1	IFNA6	ONCOTEST_HS	tgctgttgacagtgagcgCTGAGATCCTTCTCTTCATCAAtagtgaagccacagatgtaTTGATGAAGAGAAGGATCTCATtgccgaagagcgctcttctatcGAAATCATGAGATCCTTCTCTTCATCAAGAAACTtggtccagGCAGGT			1315	1622	85	243		0		630.557	9.30048	0.604242	0.502405	0.229092	0.477049	1.2027	529	1840
	ATP7B.GACCC5VX	ATP7B	APOPTOSIS_HS	tgctgttgacagtgagcgAACCCTTGGTGAGGACAATTTAtagtgaagccacagatgtaTAAATTGTCCTCACCAAGGGTCtgccgaagagcgctcttctatcCGTTGTGACCCTTGGTGAGGACAATTTAATCATCtggtccagGCAGGT			167	251	9	45		0		91.7031	6.5189	1.13445	0.943958	0.229441	0.477337	1.2018	530	1839
	IFNA21.TTCAG2	IFNA21	ONCOTEST_HS	tgctgttgacagtgagcgCTCAGATCTTTTCAGGAGTGTAtagtgaagccacagatgtaTACACTCCTGAAAAGATCTGAAtgccgaagagcgctcttctatcAAAATTTTCAGATCTTTTCAGGAGTGTAAGGAAAtggtccagGCAGGT			1608	1238	134	651		0		722.06	9.49598	0.635789	0.529928	0.230231	0.478543	1.19976	531	1838
	BLK.TCCTG1V4	BLK	APOPTOSIS_HS	tgctgttgacagtgagcgCCCTGATGGAAGTTGTCACTTAtagtgaagccacagatgtaTAAGTGACAACTTCCATCAGGAtgccgaagagcgctcttctatcGAGTCCTCCTGATGGAAGTTGTCACTTATGGGCGtggtccagGCAGGT			106	48	55	29		0		59.7015	5.89969	-1.33489	1.11324	0.230485	0.478635	-1.19911	1795	574
	TBL1X.CAACG2VX	TBL1X	NOTCH_HS	tgctgttgacagtgagcgAAACGTTGTTTACAGCTCTTAAtagtgaagccacagatgtaTTAAGAGCTGTAAACAACGTTGtgccgaagagcgctcttctatcATTGTTCAACGTTGTTTACAGCTCTTAAAACATGtggtccagGCAGGT			8447	6255	336	329		0		2812.4	11.4576	-0.531698	0.44453	0.231662	0.480202	-1.19609	1794	575
	MTRNR2L2.ATAGA1M3	MTRNR2L1	APOPTOSIS_HS	tgctgttgacagtgagcgCTAGAATCTTAGTTCAACTTTAtagtgaagccacagatgtaTAAAGTTGAACTAAGATTCTATtgccgaagagcgctcttctatcTCCAAGATAGAATCTTAGTTCAACTTTAAATTTAtggtccagGCAGGT			5045	5931	1593	4041		0		3728.86	11.8645	0.481481	0.40239	0.231481	0.480202	1.19655	532	1837
	SFN.ACCTG1	SFN	PI3K_HS	tgctgttgacagtgagcgCCCTGCTCTCAGTAGCCTATAAtagtgaagccacagatgtaTTATAGGCTACTGAGAGCAGGTtgccgaagagcgctcttctatcAGCGAAACCTGCTCTCAGTAGCCTATAAGAACGTtggtccagGCAGGT			115	304	85	179		0		163.553	7.35361	0.935258	0.784037	0.232919	0.482368	1.19287	533	1836
	PIP4K2C.GCCAG1V5	PIP4K2C	PI3K_HS	tgctgttgacagtgagcgACCAGCGATAAGGAAAAGGTTAtagtgaagccacagatgtaTAACCTTTTCCTTATCGCTGGCtgccgaagagcgctcttctatcCGGGAAGCCAGCGATAAGGAAAAGGTTAAAGAATtggtccagGCAGGT			137	163	111	26		0		113.879	6.83136	-1.20097	1.00942	0.234139	0.484143	-1.18976	1793	576
	RPS6KB1.TCAGT10V5	RPS6KB1	PI3K_HS	tgctgttgacagtgagcgCCAGTTTGATTCCAAGTTTACAtagtgaagccacagatgtaTGTAAACTTGGAATCAAACTGAtgccgaagagcgctcttctatcTGTAAGTCAGTTTGATTCCAAGTTTACACGTCAGtggtccagGCAGGT			643	990	597	1319		0		908.115	9.82673	0.576093	0.484272	0.234201	0.484143	1.18961	534	1835
	BNIP3L.GAAGA6VX	BNIP3L	APOPTOSIS_HS	tgctgttgacagtgagcgAAAGAGAATTGTTTCAGAGTTAtagtgaagccacagatgtaTAACTCTGAAACAATTCTCTTCtgccgaagagcgctcttctatcAACTCTGAAGAGAATTGTTTCAGAGTTATTCCAAtggtccagGCAGGT			869	687	400	1770		0		897.41	9.80962	0.595893	0.501288	0.234548	0.484421	1.18872	535	1834
	HJURP.TTACG5VX	HJURP	COSMIC_HS	tgctgttgacagtgagcgCTACGATGAAATTAAAGAAGAAtagtgaagccacagatgtaTTCTTCTTTAATTTCATCGTAAtgccgaagagcgctcttctatcGAATCGTTACGATGAAATTAAAGAAGAATTTGACtggtccagGCAGGT			243	387	60	182		0		188.818	7.56085	0.832661	0.702551	0.235939	0.486852	1.1852	536	1833
	RUNX3.ATAGC5VX	RUNX3	APOPTOSIS_HS	tgctgttgacagtgagcgCTAGCTCTGTGATTATAAGCAAtagtgaagccacagatgtaTTGCTTATAATCACAGAGCTATtgccgaagagcgctcttctatcATTATGATAGCTCTGTGATTATAAGCAACATCCCtggtccagGCAGGT			4672	5062	636	1765		0		2480.27	11.2763	0.487196	0.411532	0.236469	0.487504	1.18386	537	1832
	EGFR.ACAGG14VX	EGFR	APOPTOSIS_HS;ONCOTEST_HS	tgctgttgacagtgagcgCCAGGAACTGGATATTCTGAAAtagtgaagccacagatgtaTTTCAGAATATCCAGTTCCTGTtgccgaagagcgctcttctatcGGATCCACAGGAACTGGATATTCTGAAAACCGTAtggtccagGCAGGT			876	817	489	1734		0		958.726	9.90497	0.555719	0.469688	0.236743	0.487626	1.18317	538	1831
	KAT2B.GAAGA4VX	KAT2B	APOPTOSIS_HS	tgctgttgacagtgagcgAAAGAAGAAGTATATAGTCAAAtagtgaagccacagatgtaTTTGACTATATACTTCTTCTTCtgccgaagagcgctcttctatcATGCTAGAAGAAGAAGTATATAGTCAAAACTCTCtggtccagGCAGGT			4048	3358	1218	4541		0		2998.1	11.5498	0.506974	0.428697	0.23697	0.487653	1.18259	539	1830
	REV3L.ACAGG20V5	REV3L	ONCOTEST_HS	tgctgttgacagtgagcgCCAGGAGCAACTTGTAAAGATAtagtgaagccacagatgtaTATCTTTACAAGTTGCTCCTGTtgccgaagagcgctcttctatcACGTCAACAGGAGCAACTTGTAAAGATATGCAAGtggtccagGCAGGT			1301	1926	170	392		0		766.734	9.58258	0.584154	0.494667	0.237641	0.488591	1.1809	540	1829
	PEX1.TAAGC9V4	PEX1	ONCOTEST_HS	tgctgttgacagtgagcgCAAGCTACTTTCTCCAAAGCAAtagtgaagccacagatgtaTTGCTTTGGAGAAAGTAGCTTAtgccgaagagcgctcttctatcGCTAGTTAAGCTACTTTCTCCAAAGCAACAGCAAtggtccagGCAGGT			368	795	83	167		0		297.648	8.21746	0.765449	0.649519	0.238602	0.490126	1.17849	541	1828
	MKI67.ACAGG22VX	MKI67	APOPTOSIS_HS	tgctgttgacagtgagcgCCAGGAGATGTCCAATAAAGTAtagtgaagccacagatgtaTACTTTATTGGACATCTCCTGTtgccgaagagcgctcttctatcCCAGCCACAGGAGATGTCCAATAAAGTATGTGATtggtccagGCAGGT			782	410	1197	1691		0		1193.03	10.2204	-0.523223	0.445357	0.240059	0.490772	-1.17484	1792	577
	COL6A6.GCACG6VX	COL6A6	COSMIC_HS	tgctgttgacagtgagcgACACGAGTCAGTTAAACAACTAtagtgaagccacagatgtaTAGTTGTTTAACTGACTCGTGCtgccgaagagcgctcttctatcGCATGTGCACGAGTCAGTTAAACAACTAAATGGAtggtccagGCAGGT			367	149	260	366		0		301.524	8.23613	-0.709586	0.604166	0.2402	0.490772	-1.17449	1791	578
	IFNA2.CACAG5	IFNA2	ONCOTEST_HS	tgctgttgacagtgagcgAACAGTGGTTAATGTAATAAAAtagtgaagccacagatgtaTTTTATTACATTAACCACTGTGtgccgaagagcgctcttctatcCCTTTGCACAGTGGTTAATGTAATAAAATATGTTtggtccagGCAGGT			5381	4765	2428	8132		0		4946.57	12.2722	0.477188	0.406678	0.240642	0.490772	1.17338	547	1822
	PIK3R1.GTACG23VX	PIK3R1	APOPTOSIS_HS;PI3K_HS	tgctgttgacagtgagcgATACGAGATGCGTCTACTAAAAtagtgaagccacagatgtaTTTTAGTAGACGCATCTCGTACtgccgaagagcgctcttctatcTTTTTGGTACGAGATGCGTCTACTAAAATGCATGtggtccagGCAGGT			826	1093	318	816		0		700.201	9.45162	0.575859	0.490561	0.240444	0.490772	1.17388	546	1823
	IRF2.CAAGG7V2	IRF2	APOPTOSIS_HS	tgctgttgacagtgagcgAAAGGATAAAAGCATAAAGAAAtagtgaagccacagatgtaTTTCTTTATGCTTTTATCCTTGtgccgaagagcgctcttctatcAGAAGTCAAGGATAAAAGCATAAAGAAAGGAAATtggtccagGCAGGT			2034	1771	474	1753		0		1327.88	10.3749	0.535182	0.455699	0.240226	0.490772	1.17442	545	1824
	TNFRSF1A.AACGA1	TNFRSF1A	APOPTOSIS_HS	tgctgttgacagtgagcgCACGAGTGTGTCTCCTGTAGTAtagtgaagccacagatgtaTACTACAGGAGACACACTCGTTtgccgaagagcgctcttctatcAGAGAAAACGAGTGTGTCTCCTGTAGTAACTGTAtggtccagGCAGGT			31	57	196	506		0		234.075	7.87082	0.796034	0.67778	0.240206	0.490772	1.17447	544	1825
	GNAQ.ACAGA7	GNAQ	ONCOTEST_HS;PI3K_HS	tgctgttgacagtgagcgCCAGAGTTTGTAGTAAATATTAtagtgaagccacagatgtaTAATATTTACTACAAACTCTGTtgccgaagagcgctcttctatcGTGTCCACAGAGTTTGTAGTAAATATTATGATTTtggtccagGCAGGT			7776	6620	503	1808		0		3222.4	11.6539	0.497538	0.42313	0.239654	0.490772	1.17585	543	1826
	MAPK14.TCCGA2VX	MAPK14	APOPTOSIS_HS	tgctgttgacagtgagcgCCCGAGGTCTAAAGTATATACAtagtgaagccacagatgtaTGTATATACTTTAGACCTCGGAtgccgaagagcgctcttctatcAAATTCTCCGAGGTCTAAAGTATATACATTCAGCtggtccagGCAGGT			86	173	52	160		0		112.192	6.80983	1.01014	0.858575	0.239382	0.490772	1.17653	542	1827
	SMURF1.GTACA3VX	SMURF1	ONCOTEST_HS	tgctgttgacagtgagcgATACACTAATGTTCTATGTCAAtagtgaagccacagatgtaTTGACATAGAACATTAGTGTACtgccgaagagcgctcttctatcAAAGTTGTACACTAATGTTCTATGTCAAAATCAAtggtccagGCAGGT			6652	3017	909	1546		0		2455.55	11.2618	-0.495162	0.422571	0.241284	0.491222	-1.17178	1790	579
	CAPN2.GCCTT2VX	CAPN2	APOPTOSIS_HS	tgctgttgacagtgagcgACCTTATCTTCTTCCAAATGTAtagtgaagccacagatgtaTACATTTGGAAGAAGATAAGGCtgccgaagagcgctcttctatcCTTGTTGCCTTATCTTCTTCCAAATGTACTGTTAtggtccagGCAGGT			7442	4838	3738	4584		0		5048.09	12.3015	-0.470279	0.40156	0.241547	0.491222	-1.17113	1789	580
	CDS1.TCAGC7VX	CDS1	PI3K_HS	tgctgttgacagtgagcgCCAGCCAGTGTATCTCACACTAtagtgaagccacagatgtaTAGTGTGAGATACACTGGCTGAtgccgaagagcgctcttctatcATGTGTTCAGCCAGTGTATCTCACACTATCCATAtggtccagGCAGGT			1851	1299	266	253		0		738.69	9.52882	-0.592613	0.506252	0.241764	0.491222	-1.17059	1788	581
	NFKBIE.AAGGG3	NFKBIE	APOPTOSIS_HS	tgctgttgacagtgagcgCAGGGAAGTTTCAGTAACATGAtagtgaagccacagatgtaTCATGTTACTGAAACTTCCCTTtgccgaagagcgctcttctatcCTGGGGAAGGGAAGTTTCAGTAACATGACACTAAtggtccagGCAGGT			4236	2661	452	540		0		1542.82	10.5914	-0.511979	0.437563	0.241973	0.491222	-1.17007	1787	582
	PIP4K2C.AAAGA4VX	PIP4K2C	PI3K_HS	tgctgttgacagtgagcgCAAGATAGTTGATGTGTGATAAtagtgaagccacagatgtaTTATCACACATCAACTATCTTTtgccgaagagcgctcttctatcCCCTCCAAAGATAGTTGATGTGTGATAATCTCATtggtccagGCAGGT			8691	7044	3715	3447		0		5397.24	12.398	-0.512015	0.437765	0.242158	0.491222	-1.16961	1786	583
	RPTOR.ACAGG3VX	RPTOR	PI3K_HS	tgctgttgacagtgagcgCCAGGTCTGATGTGAAAATTCAtagtgaagccacagatgtaTGAATTTTCACATCAGACCTGTtgccgaagagcgctcttctatcGTCTTCACAGGTCTGATGTGAAAATTCAATCACGtggtccagGCAGGT			244	245	121	514		0		270.778	8.08097	0.738475	0.631276	0.242076	0.491222	1.16981	548	1821
	COMMD3_BMI1.GTAAG11M2	BMI1	APOPTOSIS_HS	tgctgttgacagtgagcgATAAGTGTTGTTTCTAATTATAtagtgaagccacagatgtaTATAATTAGAAACAACACTTACtgccgaagagcgctcttctatcCCCATTGTAAGTGTTGTTTCTAATTATAGATGTAtggtccagGCAGGT			5098	4846	2187	6740		0		4463.35	12.1239	0.468306	0.401045	0.242923	0.491459	1.16771	551	1818
	DGKI.TCCAC3V3	DGKI	PI3K_HS	tgctgttgacagtgagcgCCCACGGCAAGTCTTTGATCTTtagtgaagccacagatgtaAAGATCAAAGACTTGCCGTGGAtgccgaagagcgctcttctatcCCTGAATCCACGGCAAGTCTTTGATCTTTCTCAGtggtccagGCAGGT			26	90	6	28		0		31.8409	4.99281	1.71717	1.47022	0.242818	0.491459	1.16797	550	1819
	PDK1.ACAGT7V3	PDK1	APOPTOSIS_HS	tgctgttgacagtgagcgCCAGTGTAGTTATGAAAATATAtagtgaagccacagatgtaTATATTTTCATAACTACACTGTtgccgaagagcgctcttctatcTGTAACACAGTGTAGTTATGAAAATATATTGAAGtggtccagGCAGGT			4311	3703	587	2113		0		2212.34	11.1114	0.505726	0.432883	0.242696	0.491459	1.16828	549	1820
	SERPINB8.CCAGG11V4	SERPINB8	APOPTOSIS_HS	tgctgttgacagtgagcgACAGGCACTTTGTTTATACAAAtagtgaagccacagatgtaTTTGTATAAACAAAGTGCCTGGtgccgaagagcgctcttctatcGATGTCCCAGGCACTTTGTTTATACAAAGACGGAtggtccagGCAGGT			825	1029	156	443		0		518.193	9.01734	0.606389	0.520136	0.243685	0.492563	1.16583	552	1817
	STEAP2.TCCCA4VX	STEAP2	ONCOTEST_HS	tgctgttgacagtgagcgCCCCAGATTCTTTGATTGTCAAtagtgaagccacagatgtaTTGACAATCAAAGAATCTGGGAtgccgaagagcgctcttctatcCATTATTCCCAGATTCTTTGATTGTCAAAGGATTtggtccagGCAGGT			684	1154	42	96		0		381.848	8.57685	0.68838	0.591575	0.24457	0.493914	1.16364	553	1816
	CALCR.TCACA7VX	CALCR	ONCOTEST_HS	tgctgttgacagtgagcgCCACAAAGAATCTATCACTAAAtagtgaagccacagatgtaTTTAGTGATAGATTCTTTGTGAtgccgaagagcgctcttctatcGAGAGGTCACAAAGAATCTATCACTAAAAATTTTtggtccagGCAGGT			2787	1184	490	840		0		1112.2	10.1192	-0.537225	0.462935	0.245855	0.495296	-1.16048	1785	584
	HSP90B1.TTAGG1	HSP90B1	PI3K_HS	tgctgttgacagtgagcgCTAGGAAGAAGCTTGTTCGTAAtagtgaagccacagatgtaTTACGAACAAGCTTCTTCCTAAtgccgaagagcgctcttctatcAGGTGATTAGGAAGAAGCTTGTTCGTAAAACGCTtggtccagGCAGGT			435	273	130	103		0		210.25	7.71596	-0.804684	0.693485	0.245907	0.495296	-1.16035	1784	585
	FAT1.TTCCG17VX	FAT1	COSMIC_HS	tgctgttgacagtgagcgCTCCGATCACTGTCATGAATAAtagtgaagccacagatgtaTTATTCATGACAGTGATCGGAAtgccgaagagcgctcttctatcTTATCGTTCCGATCACTGTCATGAATAAAGCCATtggtccagGCAGGT			1721	4281	408	597		0		1469.81	10.5214	0.630838	0.543503	0.245768	0.495296	1.16069	554	1815
	TNFSF10.GTCCA2V2	TNFSF10	APOPTOSIS_HS	tgctgttgacagtgagcgATCCAATATATTTACAAATACAtagtgaagccacagatgtaTGTATTTGTAAATATATTGGACtgccgaagagcgctcttctatcCAAATGGTCCAATATATTTACAAATACACAAGTTtggtccagGCAGGT			870	1595	642	1199		0		1057.39	10.0463	0.58177	0.502115	0.246603	0.495382	1.15864	557	1812
	DIRC2.AAAAG3	DIRC2	COSMIC_HS	tgctgttgacagtgagcgCAAAGTCAAGAATACTGCTATAtagtgaagccacagatgtaTATAGCAGTATTCTTGACTTTTtgccgaagagcgctcttctatcTTCCCAAAAAGTCAAGAATACTGCTATACCTTTAtggtccagGCAGGT			2882	4231	508	1080		0		1806.27	10.8188	0.516587	0.445756	0.246497	0.495382	1.1589	556	1813
	CRK.GCAGG5VX	CRK	PI3K_HS	tgctgttgacagtgagcgACAGGATGTACCGAGCACTTTAtagtgaagccacagatgtaTAAAGTGCTCGGTACATCCTGCtgccgaagagcgctcttctatcTGAAAAGCAGGATGTACCGAGCACTTTATTCAGTtggtccagGCAGGT			43	92	4	29		0		34.1666	5.09452	1.65796	1.43014	0.246332	0.495382	1.1593	555	1814
	HTRA2.CAACG1VX	HTRA2	APOPTOSIS_HS	tgctgttgacagtgagcgAAACGCTGAGGATTCAGACTAAtagtgaagccacagatgtaTTAGTCTGAATCCTCAGCGTTGtgccgaagagcgctcttctatcACATCGCAACGCTGAGGATTCAGACTAAGGAGCCtggtccagGCAGGT			497	92	14	28		0		109.35	6.77281	-1.07877	0.933233	0.247702	0.497151	-1.15595	1783	586
	JAK3.ATGGG3VX	JAK3	PI3K_HS	tgctgttgacagtgagcgCTGGGTCCTTCACCAAGATTTAtagtgaagccacagatgtaTAAATCTTGGTGAAGGACCCATtgccgaagagcgctcttctatcTGGGCCATGGGTCCTTCACCAAGATTTACCGGGGtggtccagGCAGGT			66	84	33	181		0		87.1661	6.4457	1.09291	0.946819	0.248377	0.498067	1.1543	558	1811
	PLCG1.GCAAG2VX	PLCG1	PI3K_HS	tgctgttgacagtgagcgACAAGAAGTTCCTTCAGTACAAtagtgaagccacagatgtaTTGTACTGAAGGAACTTCTTGCtgccgaagagcgctcttctatcCCAAAGGCAAGAAGTTCCTTCAGTACAATCGACTtggtccagGCAGGT			1311	3357	890	1267		0		1616.03	10.6582	0.627637	0.545518	0.249924	0.498533	1.15054	564	1805
	MALT1.ACAGG6V2	MALT1	APOPTOSIS_HS	tgctgttgacagtgagcgCCAGGTTCTGAGATAAGTGTTAtagtgaagccacagatgtaTAACACTTATCTCAGAACCTGTtgccgaagagcgctcttctatcTTCCTGACAGGTTCTGAGATAAGTGTTATGTTTGtggtccagGCAGGT			2803	3531	1390	3281		0		2614.94	11.3526	0.479422	0.416608	0.249825	0.498533	1.15077	563	1806
	FOXD4L6.GAGCT1M2	FOXD4L3	COSMIC_HS	tgctgttgacagtgagcgAAGCTGGAAGTATTATTCCTAAtagtgaagccacagatgtaTTAGGAATAATACTTCCAGCTCtgccgaagagcgctcttctatcTCCTTGGAGCTGGAAGTATTATTCCTAAGTCTAGtggtccagGCAGGT			298	477	123	317		0		278.721	8.12268	0.717939	0.623713	0.249702	0.498533	1.15107	562	1807
	PRKAG3.ACTTG2	PRKAG3	PI3K_HS	tgctgttgacagtgagcgCCTTGTGCTTTCTAAATTCAAAtagtgaagccacagatgtaTTTGAATTTAGAAAGCACAAGTtgccgaagagcgctcttctatcCAAGAGACTTGTGCTTTCTAAATTCAAAGACTAGtggtccagGCAGGT			348	350	993	3052		0		1346.97	10.3955	0.508682	0.441857	0.249634	0.498533	1.15124	561	1808
	IFNA10.TGGCA1M2	IFNA10	ONCOTEST_HS	tgctgttgacagtgagcgCGGCAATGATCCTGATTGACTAtagtgaagccacagatgtaTAGTCAATCAGGATCATTGCCAtgccgaagagcgctcttctatcTCAACATGGCAATGATCCTGATTGACTAATACATtggtccagGCAGGT			42	136	12	39		0		49.1431	5.61892	1.40906	1.22358	0.24949	0.498533	1.15159	560	1809
	PRKAR2B.AACGA5	PRKAR2B	PI3K_HS	tgctgttgacagtgagcgCACGAACATGGATATTGTTGAAtagtgaagccacagatgtaTTCAACAATATCCATGTTCGTTtgccgaagagcgctcttctatcGTTTGGAACGAACATGGATATTGTTGAACCCACTtggtccagGCAGGT			2748	3176	6229	15417		0		7825.44	12.934	0.451034	0.391223	0.248959	0.498533	1.15288	559	1810
	FOXD4_TNF	FOXD4	COSMIC_HS;PI3K_HS	tgctgttgacagtgagcgCTGCTAAGTCACTACACTAAAAtagtgaagccacagatgtaTTTTAGTGTAGTGACTTAGCATtgccgaagagcgctcttctatcAATAAAATGCTAAGTCACTACACTAAAAAAAAAAtggtccagGCAGGT			3454	3369	5026	3644		0		4524.25	12.1435	-0.55705	0.485851	0.25157	0.501378	-1.14654	1782	587
	TRIM27.TAGTT3	TRIM27	NOTCH_HS	tgctgttgacagtgagcgCAGTTACAGTTATTTTACAATAtagtgaagccacagatgtaTATTGTAAAATAACTGTAACTAtgccgaagagcgctcttctatcTTTGGTTAGTTACAGTTATTTTACAATAATGGTGtggtccagGCAGGT			2570	2989	960	2456		0		2061.49	11.0095	0.479869	0.419178	0.252298	0.502389	1.14479	565	1804
	TSPAN14.ATGCA4VX	TSPAN14	NOTCH_HS	tgctgttgacagtgagcgCTGCACTATTATAGATACTCTAtagtgaagccacagatgtaTAGAGTATCTATAATAGTGCATtgccgaagagcgctcttctatcCAGAAGATGCACTATTATAGATACTCTAACGCCAtggtccagGCAGGT			3300	1803	455	632		0		1248.76	10.2863	-0.50589	0.442181	0.252591	0.502532	-1.14408	1781	588
	LIPE.CCAGG2V2	LIPE	PI3K_HS	tgctgttgacagtgagcgACAGGTTCTAAGTCAGTGTCTAtagtgaagccacagatgtaTAGACACTGACTTAGAACCTGGtgccgaagagcgctcttctatcATGGAGCCAGGTTCTAAGTCAGTGTCTAGGTCAGtggtccagGCAGGT			324	420	35	128		0		182.834	7.51439	0.813367	0.711628	0.253052	0.503011	1.14297	566	1803
	MAPK10.GAAGC6V14	MAPK10	APOPTOSIS_HS;PI3K_HS	tgctgttgacagtgagcgAAAGCATTAATGTCAATGTTTAtagtgaagccacagatgtaTAAACATTGACATTAATGCTTCtgccgaagagcgctcttctatcAGCCATGAAGCATTAATGTCAATGTTTAGCAAAAtggtccagGCAGGT			14025	14894	2248	5987		0		7716.08	12.9137	0.443071	0.388759	0.254408	0.505265	1.13971	567	1802
	CISD2.TCAGA14V	CISD2	APOPTOSIS_HS	tgctgttgacagtgagcgCCAGAAAGACTATGTTTTTCAAtagtgaagccacagatgtaTTGAAAAACATAGTCTTTCTGAtgccgaagagcgctcttctatcATCTGTTCAGAAAGACTATGTTTTTCAACCAGAGtggtccagGCAGGT			3871	4124	1946	5254		0		3649.08	11.8333	0.455214	0.400582	0.255796	0.507579	1.13638	568	1801
	IRF6.CTGGG5VX	IRF6	APOPTOSIS_HS	tgctgttgacagtgagcgATGGGACCTAAATGGCAAATAAtagtgaagccacagatgtaTTATTTGCCATTTAGGTCCCAGtgccgaagagcgctcttctatcAGCAATCTGGGACCTAAATGGCAAATAAGATGCTtggtccagGCAGGT			418	282	415	386		0		415.741	8.69954	-0.643718	0.567492	0.25666	0.508406	-1.13432	1780	589
	MAP2K2.TTCCT2VX	MAP2K2	PI3K_HS	tgctgttgacagtgagcgCTCCTTAGGTTACAAAACAAAAtagtgaagccacagatgtaTTTTGTTTTGTAACCTAAGGAAtgccgaagagcgctcttctatcCTCTGCTTCCTTAGGTTACAAAACAAAACAGGGAtggtccagGCAGGT			589	719	210	603		0		484.24	8.91958	0.598205	0.527195	0.256504	0.508406	1.13469	569	1800
	TLE2.GCAGC3VX	TLE2	NOTCH_HS	tgctgttgacagtgagcgACAGCGACATTATGTCATGTATtagtgaagccacagatgtaATACATGACATAATGTCGCTGCtgccgaagagcgctcttctatcGGAAATGCAGCGACATTATGTCATGTATTATGAGtggtccagGCAGGT			663	212	600	1241		0		737.364	9.52623	-0.600606	0.52993	0.257059	0.508599	-1.13337	1779	590
	CCND1.TAAGT5VX	CCND1	APOPTOSIS_HS;PI3K_HS	tgctgttgacagtgagcgCAAGTTCCTTTCCTTTTCTTTAtagtgaagccacagatgtaTAAAGAAAAGGAAAGGAACTTAtgccgaagagcgctcttctatcGGATGATAAGTTCCTTTCCTTTTCTTTAAAGAAGtggtccagGCAGGT			4145	4985	1463	3532		0		3212.12	11.6493	0.462261	0.408181	0.257428	0.508599	1.13249	571	1798
	CASP1.CCCAG3VX	CASP1	APOPTOSIS_HS	tgctgttgacagtgagcgACCAGGACATTAAAATAAGGAAtagtgaagccacagatgtaTTCCTTATTTTAATGTCCTGGGtgccgaagagcgctcttctatcCCTCTTCCCAGGACATTAAAATAAGGAAACTGTAtggtccagGCAGGT			3565	3339	441	1429		0		1786.09	10.8026	0.492496	0.434816	0.25736	0.508599	1.13265	570	1799
	BNIP3L.CCCAG2VX	BNIP3L	APOPTOSIS_HS	tgctgttgacagtgagcgACCAGATTTGTGTTGAACGAAAtagtgaagccacagatgtaTTTCGTTCAACACAAATCTGGGtgccgaagagcgctcttctatcGCTACACCCAGATTTGTGTTGAACGAAAACATTGtggtccagGCAGGT			560	686	158	466		0		414.644	8.69573	0.620067	0.548209	0.258023	0.509332	1.13108	572	1797
	MET.GCAGG4VX	MET	ONCOTEST_HS	tgctgttgacagtgagcgACAGGAAAATGATTATAACTAAtagtgaagccacagatgtaTTAGTTATAATCATTTTCCTGCtgccgaagagcgctcttctatcGTTGTTGCAGGAAAATGATTATAACTAAAAGCTCtggtccagGCAGGT			1448	1265	342	250		0		705.074	9.46163	-0.62314	0.551348	0.258387	0.509609	-1.13021	1778	591
	GNAQ.ACAAG3	GNAQ	ONCOTEST_HS;PI3K_HS	tgctgttgacagtgagcgCCAAGATGTGCTTAGAGTTCGAtagtgaagccacagatgtaTCGAACTCTAAGCACATCTTGTtgccgaagagcgctcttctatcTACGCAACAAGATGTGCTTAGAGTTCGAGTCCCCtggtccagGCAGGT			1042	808	454	387		0		637.493	9.31627	-0.602731	0.534647	0.259598	0.51127	-1.12734	1777	592
	CDK1.TTCGG10VX	CDK1	APOPTOSIS_HS	tgctgttgacagtgagcgCTCGGGAAATTTCTCTATTAAAtagtgaagccacagatgtaTTTAATAGAGAAATTTCCCGAAtgccgaagagcgctcttctatcCTGCAATTCGGGAAATTTCTCTATTAAAGGAACTtggtccagGCAGGT			176	19	30	67		0		61.9792	5.95371	-1.3285	1.17974	0.260128	0.51127	-1.12609	1776	593
	CCDC132.AAGGA8VX	CCDC132	ONCOTEST_HS	tgctgttgacagtgagcgCAGGAAGGTTTTACTCAAGCTAtagtgaagccacagatgtaTAGCTTGAGTAAAACCTTCCTTtgccgaagagcgctcttctatcATTGCAAAGGAAGGTTTTACTCAAGCTAGTTTAGtggtccagGCAGGT			135	179	247	705		0		347.846	8.44231	0.651709	0.5785	0.259933	0.51127	1.12655	574	1795
	PIN1.ACGGC2	PIN1	APOPTOSIS_HS	tgctgttgacagtgagcgCCGGCTACATCCAGAAGATCAAtagtgaagccacagatgtaTTGATCTTCTGGATGTAGCCGTtgccgaagagcgctcttctatcTGATCAACGGCTACATCCAGAAGATCAAGTCGGGtggtccagGCAGGT			227	163	27	228		0		136.642	7.09426	0.971102	0.861782	0.259804	0.51127	1.12685	573	1796
	YWHAB.CAGCA2VX	YWHAB	APOPTOSIS_HS;PI3K_HS	tgctgttgacagtgagcgAAGCAATATGTTCACTATGTTAtagtgaagccacagatgtaTAACATAGTGAACATATTGCTGtgccgaagagcgctcttctatcTTCCTACAGCAATATGTTCACTATGTTACCAATTtggtccagGCAGGT			32025	22764	7093	8187		0		14967.6	13.8696	-0.449466	0.399473	0.260527	0.511612	-1.12515	1775	594
	FOXA1.ATAGC13	FOXA1	PI3K_HS	tgctgttgacagtgagcgCTAGCAGATGTCTTTAAATGAAtagtgaagccacagatgtaTTCATTTAAAGACATCTGCTATtgccgaagagcgctcttctatcATGCAGATAGCAGATGTCTTTAAATGAAATACATtggtccagGCAGGT			1235	2134	939	1749		0		1499.63	10.5504	0.536795	0.478076	0.261513	0.513107	1.12282	575	1794
	PTK2.GAAGA5VX	PTK2	PI3K_HS	tgctgttgacagtgagcgAAAGAAGGAATCAGTTACCTAAtagtgaagccacagatgtaTTAGGTAACTGATTCCTTCTTCtgccgaagagcgctcttctatcGGCCCAGAAGAAGGAATCAGTTACCTAACGGACAtggtccagGCAGGT			1282	1168	1710	1321		0		1580.07	10.6258	-0.56076	0.499824	0.261898	0.51342	-1.12192	1774	595
	ITPR2.CCAGG15V	ITPR2	ONCOTEST_HS;PI3K_HS	tgctgttgacagtgagcgACAGGATCATCAATGCTATTAAtagtgaagccacagatgtaTTAATAGCATTGATGATCCTGGtgccgaagagcgctcttctatcTAAAATCCAGGATCATCAATGCTATTAACAGTATtggtccagGCAGGT			9053	5164	2817	4089		0		4799.65	12.2287	-0.443067	0.395166	0.262195	0.51356	-1.12122	1773	596
	FOXM1.TAGGG1VX	FOXM1	PI3K_HS	tgctgttgacagtgagcgCAGGGATGTGAATCTTCCTAGAtagtgaagccacagatgtaTCTAGGAAGATTCACATCCCTAtgccgaagagcgctcttctatcTGCAGCTAGGGATGTGAATCTTCCTAGACCACCTtggtccagGCAGGT			511	265	480	633		0		518.326	9.01772	-0.581002	0.518516	0.262497	0.513708	-1.12051	1772	597
	TUSC1.TAAGG6	TUSC1	ONCOTEST_HS	tgctgttgacagtgagcgCAAGGACTTTTAAGAAATTATAtagtgaagccacagatgtaTATAATTTCTTAAAAGTCCTTAtgccgaagagcgctcttctatcTTTGACTAAGGACTTTTAAGAAATTATAAATTACtggtccagGCAGGT			892	258	133	265		0		319.251	8.31855	-0.71016	0.634501	0.263037	0.513882	-1.11924	1771	598
	IRF3_TNF	IRF3	APOPTOSIS_HS	tgctgttgacagtgagcgATGGTTCCTGCTATGATCAAAAtagtgaagccacagatgtaTTTTGATCATAGCAGGAACCAGtgccgaagagcgctcttctatcAATAAACTGGTTCCTGCTATGATCAAAAAAAAAAtggtccagGCAGGT			581	1061	165	332		0		463.95	8.85783	0.63806	0.570013	0.262978	0.513882	1.11938	576	1793
	RPS6KA6.GCAGC17VX	RPS6KA6	PI3K_HS	tgctgttgacagtgagcgACAGCTACTACTGCTACTACTAtagtgaagccacagatgtaTAGTAGTAGCAGTAGTAGCTGCtgccgaagagcgctcttctatcACAGCAGCAGCTACTACTGCTACTACTACTACTAtggtccagGCAGGT			3495	2346	932	1081		0		1727.49	10.7545	-0.486493	0.435813	0.264299	0.513958	-1.11629	1770	599
	IFNA21.CACCG3	IFNA21	ONCOTEST_HS	tgctgttgacagtgagcgAACCGCATGAGTTGAATCAAAAtagtgaagccacagatgtaTTTTGATTCAACTCATGCGGTGtgccgaagagcgctcttctatcTATAACCACCGCATGAGTTGAATCAAAATTTTCAtggtccagGCAGGT			1141	1759	82	180		0		614.214	9.2626	0.585445	0.52485	0.264657	0.513958	1.11545	582	1787
	ITPKB.TCCAT3VX	ITPKB	PI3K_HS	tgctgttgacagtgagcgCCCATAGCTTGTGAGAAAATAAtagtgaagccacagatgtaTTATTTTCTCACAAGCTATGGAtgccgaagagcgctcttctatcTTGTCTTCCATAGCTTGTGAGAAAATAATTTCTGtggtccagGCAGGT			5672	4872	367	1280		0		2349.76	11.1983	0.481666	0.4318	0.264643	0.513958	1.11548	581	1788
	F5.CAAGG20	F5	COSMIC_HS	tgctgttgacagtgagcgAAAGGTTGGTGGTCATTAGATAtagtgaagccacagatgtaTATCTAATGACCACCAACCTTGtgccgaagagcgctcttctatcGATATTCAAGGTTGGTGGTCATTAGATATGGAACtggtccagGCAGGT			181	99	302	2101		0		705.754	9.46302	0.675536	0.604839	0.264043	0.513958	1.11689	580	1789
	SERPINB5.AAACT5V	SERPINB5	APOPTOSIS_HS	tgctgttgacagtgagcgCAACTGTTGACTTCAAAGATAAtagtgaagccacagatgtaTTATCTTTGAAGTCAACAGTTTtgccgaagagcgctcttctatcAATTGGAAACTGTTGACTTCAAAGATAAATTGGAtggtccagGCAGGT			2013	1988	209	667		0		975.757	9.93038	0.519015	0.464679	0.264023	0.513958	1.11693	579	1790
	CALML3.ACCTG2	CALML3	PI3K_HS	tgctgttgacagtgagcgCCCTGTTCCTATTCATCTGGAAtagtgaagccacagatgtaTTCCAGATGAATAGGAACAGGTtgccgaagagcgctcttctatcGCTGTAACCTGTTCCTATTCATCTGGAAGGAGGGtggtccagGCAGGT			101	139	224	635		0		306.375	8.25915	0.672634	0.602025	0.263872	0.513958	1.11729	578	1791
	AKAP13.CCCGC17VX	AKAP13	COSMIC_HS	tgctgttgacagtgagcgACCGCCTCATTCTTTAATCAAAtagtgaagccacagatgtaTTTGATTAAAGAATGAGGCGGGtgccgaagagcgctcttctatcCCCCACCCCGCCTCATTCTTTAATCAAAGGATGTtggtccagGCAGGT			154	154	13	96		0		84.5555	6.40183	1.10666	0.989536	0.263413	0.513958	1.11836	577	1792
	ITPR2.ATACA17VX	ITPR2	ONCOTEST_HS;PI3K_HS	tgctgttgacagtgagcgCTACAGTAATGTTATACAACTAtagtgaagccacagatgtaTAGTTGTATAACATTACTGTATtgccgaagagcgctcttctatcTGTAAAATACAGTAATGTTATACAACTACTGCATtggtccagGCAGGT			22791	13043	5843	8616		0		11080.8	13.4358	-0.429354	0.385282	0.265112	0.514404	-1.11439	1769	600
	MKNK2.GCCAT1VX	MKNK2	PI3K_HS	tgctgttgacagtgagcgACCATGTGTTAATGTTACGATGtagtgaagccacagatgtaCATCGTAACATTAACACATGGCtgccgaagagcgctcttctatcTGAACGGCCATGTGTTAATGTTACGATGTTTTTAtggtccagGCAGGT			547	378	224	191		0		315.512	8.30155	-0.684738	0.61623	0.266494	0.516645	-1.11117	1768	601
	FOXA3.TACTG2	FOXA3	PI3K_HS	tgctgttgacagtgagcgCACTGGCTGTGTTTAATCATTAtagtgaagccacagatgtaTAATGATTAAACACAGCCAGTAtgccgaagagcgctcttctatcGCGGGGTACTGGCTGTGTTTAATCATTAAAGGTAtggtccagGCAGGT			4706	3319	4399	5077		0		4756.13	12.2156	-0.455473	0.410513	0.267205	0.517582	-1.10952	1767	602
	YWHAE.GAGAG2V	YWHAE	PI3K_HS	tgctgttgacagtgagcgAAGAGAGGTTAATCACACTATAtagtgaagccacagatgtaTATAGTGTGATTAACCTCTCTCtgccgaagagcgctcttctatcATCTAAGAGAGAGGTTAATCACACTATAGAGGCAtggtccagGCAGGT			829	391	190	258		0		361.931	8.49957	-0.629073	0.568877	0.268807	0.519862	-1.10581	1766	603
	GADD45A.TTAGA1VX	GADD45A	PI3K_HS	tgctgttgacagtgagcgCTAGAATGGTTGAGTTACATTAtagtgaagccacagatgtaTAATGTAACTCAACCATTCTAAtgccgaagagcgctcttctatcATTAATTTAGAATGGTTGAGTTACATTAAAATAAtggtccagGCAGGT			2729	3753	1618	3455		0		2800.32	11.4514	0.470439	0.425452	0.268839	0.519862	1.10574	583	1786
	TNFRSF1B.CAGGG5	TNFRSF1B	APOPTOSIS_HS	tgctgttgacagtgagcgAAGGGTGATAAATTGTTGATAAtagtgaagccacagatgtaTTATCAACAATTTATCACCCTGtgccgaagagcgctcttctatcCAGGGGCAGGGTGATAAATTGTTGATAAATTCCAtggtccagGCAGGT			1196	1516	603	1456		0		1136.08	10.1498	0.500457	0.453248	0.269524	0.520303	1.10416	585	1784
	MSH3.ACAGG19	MSH3	ONCOTEST_HS	tgctgttgacagtgagcgCCAGGAGTTTATGATAGAAATAtagtgaagccacagatgtaTATTTCTATCATAAACTCCTGTtgccgaagagcgctcttctatcATCAGGACAGGAGTTTATGATAGAAATAAAGAACtggtccagGCAGGT			2324	1944	319	1195		0		1197.01	10.2252	0.514074	0.465466	0.269406	0.520303	1.10443	584	1785
	PIK3R2.ATGAG4	PIK3R2	PI3K_HS	tgctgttgacagtgagcgCTGAGACTATCAAGATCTTTGAtagtgaagccacagatgtaTCAAAGATCTTGATAGTCTCATtgccgaagagcgctcttctatcCCTTCAATGAGACTATCAAGATCTTTGAAGAGCAtggtccagGCAGGT			3664	3424	767	2390		0		2209.93	11.1098	0.463425	0.420472	0.270394	0.52154	1.10216	586	1783
	DNMT3A.AAGGA3V7	DNMT3A	COSMIC_HS	tgctgttgacagtgagcgCAGGAAATTCTATAGAAATCTAtagtgaagccacagatgtaTAGATTTCTATAGAATTTCCTTtgccgaagagcgctcttctatcGGAAAAAAGGAAATTCTATAGAAATCTATATATTtggtccagGCAGGT			1545	561	23	345		0		448.174	8.80792	0.853365	0.776873	0.272003	0.524199	1.09846	587	1782
	TNF.CTCAG3	TNF	APOPTOSIS_HS	tgctgttgacagtgagcgATCAGACATGTTTTCCGTGAAAtagtgaagccacagatgtaTTTCACGGAAAACATGTCTGAGtgccgaagagcgctcttctatcCCTTGGCTCAGACATGTTTTCCGTGAAAACGGAGtggtccagGCAGGT			3724	1715	115	991		0		1220.71	10.2535	0.671398	0.611919	0.272553	0.524814	1.0972	588	1781
	INPP5J.GTGGG1VX	INPP5J	PI3K_HS	tgctgttgacagtgagcgATGGGTACCAACAAATACGATAtagtgaagccacagatgtaTATCGTATTTGTTGGTACCCACtgccgaagagcgctcttctatcTTTGATGTGGGTACCAACAAATACGATACCAGTGtggtccagGCAGGT			242	320	86	276		0		210.647	7.71869	0.736089	0.671676	0.273123	0.525024	1.0959	590	1779
	CYCS.ATAGA5	CYCS	APOPTOSIS_HS	tgctgttgacagtgagcgCTAGATACAGAAATGTGTTCAAtagtgaagccacagatgtaTTGAACACATTTCTGTATCTATtgccgaagagcgctcttctatcATTAAGATAGATACAGAAATGTGTTCAACCTTCCtggtccagGCAGGT			4628	5357	3007	7279		0		5019.44	12.2933	0.436347	0.398037	0.272971	0.525024	1.09625	589	1780
	SMN2.AAAGC2M2	SMN1	APOPTOSIS_HS	tgctgttgacagtgagcgCAAGCGTGAGAAGTTACTACAAtagtgaagccacagatgtaTTGTAGTAACTTCTCACGCTTTtgccgaagagcgctcttctatcTCGTAGAAAGCGTGAGAAGTTACTACAAGCGGTCtggtccagGCAGGT			759	775	109	381		0		419.139	8.71129	0.607617	0.555132	0.273716	0.525276	1.09455	592	1777
	FOXD4L6.TTCCT5M2	FOXD4L3	COSMIC_HS	tgctgttgacagtgagcgCTCCTTGGAGCTGGAAGTATTAtagtgaagccacagatgtaTAATACTTCCAGCTCCAAGGAAtgccgaagagcgctcttctatcCTTCACTTCCTTGGAGCTGGAAGTATTATTCCTAtggtccagGCAGGT			230	199	423	1612		0		672.561	9.39352	0.558713	0.510211	0.273489	0.525276	1.09506	591	1778
	KDM6B.CCAGC11VX	KDM6B	APOPTOSIS_HS	tgctgttgacagtgagcgACAGCATCTATCTGGAGAGCAAtagtgaagccacagatgtaTTGCTCTCCAGATAGATGCTGGtgccgaagagcgctcttctatcCTACACCCAGCATCTATCTGGAGAGCAAACGGGAtggtccagGCAGGT			425	204	43	41		0		137.796	7.10639	-0.864666	0.791288	0.274511	0.526088	-1.09273	1765	604
	TRIM28.TCAGG6	TRIM28	NOTCH_HS	tgctgttgacagtgagcgCCAGGAGATGATCCCTACTCAAtagtgaagccacagatgtaTTGAGTAGGGATCATCTCCTGAtgccgaagagcgctcttctatcTTTGGGTCAGGAGATGATCCCTACTCAAGTGCAGtggtccagGCAGGT			28	3	61	113		0		61.8995	5.95186	-1.33655	1.22353	0.274668	0.526088	-1.09237	1764	605
	PRKAA1.ACCAG8VX	PRKAA1	PI3K_HS	tgctgttgacagtgagcgCCCAGATGATAATGAACTCAAAtagtgaagccacagatgtaTTTGAGTTCATTATCATCTGGTtgccgaagagcgctcttctatcTATGTAACCAGATGATAATGAACTCAAATGTCATtggtccagGCAGGT			3148	1723	2497	3774		0		2959.02	11.5309	-0.443676	0.406296	0.274832	0.526088	-1.092	1763	606
	DEPTOR.TTAGT4VX	DEPTOR	PI3K_HS	tgctgttgacagtgagcgCTAGTGTCAACTTTTAAGTTAAtagtgaagccacagatgtaTTAACTTAAAAGTTGACACTAAtgccgaagagcgctcttctatcCTGCCTTTAGTGTCAACTTTTAAGTTAATACAGGtggtccagGCAGGT			4325	4121	1102	3288		0		2833.1	11.4682	0.446445	0.410315	0.276571	0.52897	1.08806	593	1776
	HTRA2.CTAGC3V2	HTRA2	APOPTOSIS_HS	tgctgttgacagtgagcgATAGCAACATATTATAGTAAAAtagtgaagccacagatgtaTTTTACTATAATATGTTGCTAGtgccgaagagcgctcttctatcTTATACCTAGCAACATATTATAGTAAAAAATGAGtggtccagGCAGGT			5286	3470	730	3490		0		2721.77	11.4103	0.516121	0.475943	0.27818	0.531602	1.08442	594	1775
	HRK.TCGAG1	HRK	APOPTOSIS_HS	tgctgttgacagtgagcgCCGAGAAGGAAGTGGAGAGTAAtagtgaagccacagatgtaTTACTCTCCACTTCCTTCTCGAtgccgaagagcgctcttctatcGGCACTTCGAGAAGGAAGTGGAGAGTAAAGACAGtggtccagGCAGGT			186	38	4	4		0		39.4642	5.30247	-1.51007	1.39522	0.279112	0.532936	-1.08232	1762	607
	PLCE1.GAAGG5VX	PLCE1	APOPTOSIS_HS	tgctgttgacagtgagcgAAAGGATCTGTTTGATGTCTATtagtgaagccacagatgtaATAGACATCAAACAGATCCTTCtgccgaagagcgctcttctatcGGACCTGAAGGATCTGTTTGATGTCTATGCAGTGtggtccagGCAGGT			204	333	209	486		0		317.815	8.31204	0.654672	0.606762	0.280605	0.535338	1.07896	595	1774
	GSK3B.AAAGC8VX	GSK3B	PI3K_HS	tgctgttgacagtgagcgCAAGCTAGATCACTGTAACATAtagtgaagccacagatgtaTATGTTACAGTGATCTAGCTTTtgccgaagagcgctcttctatcCATGAGAAAGCTAGATCACTGTAACATAGTCCGAtggtccagGCAGGT			4456	4189	1995	5929		0		3941.29	11.9445	0.434116	0.402563	0.280864	0.535383	1.07838	596	1773
	SH2B2.GTGAA1VX	SH2B2	PI3K_HS	tgctgttgacagtgagcgATGAAGACACGATGTTATTAAAtagtgaagccacagatgtaTTTAATAACATCGTGTCTTCACtgccgaagagcgctcttctatcTCTTCAGTGAAGACACGATGTTATTAAAAGCCTGtggtccagGCAGGT			3143	3555	1229	3071		0		2543.87	11.3128	0.442728	0.41183	0.282364	0.53555	1.07502	602	1767
	ELAVL2.CAGGG5VX	ELAVL2	ONCOTEST_HS	tgctgttgacagtgagcgAAGGGTGGTGTATATTTGTGTAtagtgaagccacagatgtaTACACAAATATACACCACCCTGtgccgaagagcgctcttctatcCTGGAACAGGGTGGTGTATATTTGTGTACAACCTtggtccagGCAGGT			236	360	67	191		0		187.873	7.55361	0.756459	0.703521	0.282264	0.53555	1.07525	601	1768
	APAF1.GTAGG12VX	APAF1	APOPTOSIS_HS	tgctgttgacagtgagcgATAGGCAGAGTATAAAGTATTAtagtgaagccacagatgtaTAATACTTTATACTCTGCCTACtgccgaagagcgctcttctatcTCTCATGTAGGCAGAGTATAAAGTATTACCTTTTtggtccagGCAGGT			1222	1485	486	1211		0		1017.79	9.99122	0.492828	0.458041	0.281951	0.53555	1.07595	600	1769
	DGKZ.TCACG9VX	DGKZ	PI3K_HS	tgctgttgacagtgagcgCCACGGTGACATGTTTACAGCTtagtgaagccacagatgtaAGCTGTAAACATGTCACCGTGAtgccgaagagcgctcttctatcGGACTCTCACGGTGACATGTTTACAGCTGGGTGTtggtccagGCAGGT			29	81	16	59		0		42.8755	5.42208	1.38033	1.28274	0.281893	0.53555	1.07608	599	1770
	IMPA2.CTCAG1	IMPA2	PI3K_HS	tgctgttgacagtgagcgATCAGGCCTTACAGACGATTAAtagtgaagccacagatgtaTTAATCGTCTGTAAGGCCTGAGtgccgaagagcgctcttctatcTCATAGCTCAGGCCTTACAGACGATTAACTATGGtggtccagGCAGGT			1954	3297	180	336		0		1134.88	10.1483	0.530542	0.492714	0.281581	0.53555	1.07678	598	1771
	FOXG1.CTGGG5	FOXG1	PI3K_HS	tgctgttgacagtgagcgATGGGACCAGACTGTAAGTGAAtagtgaagccacagatgtaTTCACTTACAGTCTGGTCCCAGtgccgaagagcgctcttctatcACATCCCTGGGACCAGACTGTAAGTGAACGTTTTtggtccagGCAGGT			290	419	44	134		0		183.145	7.51684	0.765336	0.710417	0.281344	0.53555	1.0773	597	1772
	CALM3.TTCAG2	CALM3	PI3K_HS	tgctgttgacagtgagcgCTCAGTTCAAGCTGTGAAGAAAtagtgaagccacagatgtaTTTCTTCACAGCTTGAACTGAAtgccgaagagcgctcttctatcATTGTGTTCAGTTCAAGCTGTGAAGAAAAATATAtggtccagGCAGGT			1454	1498	845	2386		0		1515.92	10.566	0.463345	0.431296	0.282685	0.535712	1.07431	603	1766
	PRF1.CACCA1VX	PRF1	APOPTOSIS_HS	tgctgttgacagtgagcgAACCATGTACATAGCTTGATAAtagtgaagccacagatgtaTTATCAAGCTATGTACATGGTGtgccgaagagcgctcttctatcCTGTCTCACCATGTACATAGCTTGATAAAGGGCCtggtccagGCAGGT			6497	6828	6247	16174		0		9335.37	13.1885	0.415148	0.386843	0.283196	0.536235	1.07317	604	1765
	G6PC.TTCAA11VX	G6PC	PI3K_HS	tgctgttgacagtgagcgCTCAAGCGATTCTCATGTCTCAtagtgaagccacagatgtaTGAGACATGAGAATCGCTTGAAtgccgaagagcgctcttctatcTCCTGGTTCAAGCGATTCTCATGTCTCAGCCTCCtggtccagGCAGGT			299	95	58	79		0		112.794	6.81755	-0.915331	0.853999	0.283802	0.536936	-1.07182	1761	608
	WWTR1.GAACA7VX	WWTR1	NOTCH_HS	tgctgttgacagtgagcgAAACACTAAAGTTAGAAATCTAtagtgaagccacagatgtaTAGATTTCTAACTTTAGTGTTCtgccgaagagcgctcttctatcGTTAAAGAACACTAAAGTTAGAAATCTAAAGTTAtggtccagGCAGGT			2353	1148	719	1164		0		1226.81	10.2607	-0.477552	0.447325	0.285714	0.540103	-1.06757	1760	609
	RIPK1.TACCA3V4	RIPK1	APOPTOSIS_HS	tgctgttgacagtgagcgCACCAAGCTATCTTTGATAATAtagtgaagccacagatgtaTATTATCAAAGATAGCTTGGTAtgccgaagagcgctcttctatcGCTAAGTACCAAGCTATCTTTGATAATACCACTAtggtccagGCAGGT			8060	3563	1481	2754		0		3354.35	11.7118	-0.448931	0.421096	0.286378	0.540462	-1.0661	1759	610
	CEBPA.CTCAC2	CEBPA	COSMIC_HS	tgctgttgacagtgagcgATCACTCTAGATGTTTTATGTAtagtgaagccacagatgtaTACATAAAACATCTAGAGTGAGtgccgaagagcgctcttctatcTAGAGTCTCACTCTAGATGTTTTATGTATTATATtggtccagGCAGGT			7550	9211	710	1625		0		3762.89	11.8776	0.435034	0.408061	0.286378	0.540462	1.0661	605	1764
	PIK3CB.TTGTG10VX	PIK3CB	PI3K_HS	tgctgttgacagtgagcgCTGTGAGTACATAGTAGATATAtagtgaagccacagatgtaTATATCTACTATGTACTCACAAtgccgaagagcgctcttctatcTAATTTTTGTGAGTACATAGTAGATATATATATGtggtccagGCAGGT			1451	1771	1118	2645		0		1764.99	10.7854	0.458032	0.429991	0.28678	0.540772	1.06521	606	1763
	TRADD.CCCGA1VX	TRADD	APOPTOSIS_HS	tgctgttgacagtgagcgACCGAATGTTAAGCAATGATAAtagtgaagccacagatgtaTTATCATTGCTTAACATTCGGGtgccgaagagcgctcttctatcTGGGACCCCGAATGTTAAGCAATGATAATAAAGTtggtccagGCAGGT			3520	3248	981	787		0		1864.52	10.8646	-0.521076	0.490776	0.288354	0.54325	-1.06174	1758	611
	PRKCE.TGCCC12V5	PRKCE	APOPTOSIS_HS	tgctgttgacagtgagcgCGCCCATCATATTCATGTGTAAtagtgaagccacagatgtaTTACACATGAATATGATGGGCAtgccgaagagcgctcttctatcTAATACTGCCCATCATATTCATGTGTAACTACTGtggtccagGCAGGT			3093	1871	5119	7243		0		5089.36	12.3133	-0.419257	0.395056	0.288572	0.54325	-1.06126	1757	612
	PPP1R9A.GCAAG26VX	PPP1R9A	ONCOTEST_HS	tgctgttgacagtgagcgACAAGCTCAGTCACAAGTTCAAtagtgaagccacagatgtaTTGAACTTGTGACTGAGCTTGCtgccgaagagcgctcttctatcACACAAGCAAGCTCAGTCACAAGTTCAAAGAGTTtggtccagGCAGGT			199	130	51	28		0		88.4669	6.46707	-1.02835	0.970168	0.28916	0.543458	-1.05997	1756	613
	INSR.TTAGG9VX	INSR	PI3K_HS	tgctgttgacagtgagcgCTAGGAAGACGTTTGAGGATTAtagtgaagccacagatgtaTAATCCTCAAACGTCTTCCTAAtgccgaagagcgctcttctatcCCTCGTTTAGGAAGACGTTTGAGGATTACCTGCAtggtccagGCAGGT			1618	1436	348	1196		0		999.376	9.96488	0.495855	0.467791	0.289149	0.543458	1.05999	607	1762
	PIP4K2C.GTAGG2VX	PIP4K2C	PI3K_HS	tgctgttgacagtgagcgATAGGATTCATTCTCCATGTAAtagtgaagccacagatgtaTTACATGGAGAATGAATCCTACtgccgaagagcgctcttctatcCAGGGTGTAGGATTCATTCTCCATGTAAAGTTTCtggtccagGCAGGT			227	56	243	550		0		297.731	8.21787	-0.710897	0.673209	0.290976	0.546421	-1.05598	1755	614
	EIF4E2.GTGGG2VX	EIF4E2	PI3K_HS	tgctgttgacagtgagcgATGGGAGGATGATGCAAATAAAtagtgaagccacagatgtaTTTATTTGCATCATCCTCCCACtgccgaagagcgctcttctatcACCCATGTGGGAGGATGATGCAAATAAAAATGGTtggtccagGCAGGT			266	118	208	277		0		232.833	7.86315	-0.686032	0.6508	0.291821	0.547554	-1.05414	1754	615
	FOXB2.CGCAC1	FOXB2	PI3K_HS	tgctgttgacagtgagcgAGCACATGGTACACTATTTCCAtagtgaagccacagatgtaTGGAAATAGTGTACCATGTGCGtgccgaagagcgctcttctatcCGCCGCCGCACATGGTACACTATTTCCATCAGCAtggtccagGCAGGT			1826	1374	915	939		0		1229.84	10.2643	-0.492467	0.468198	0.292875	0.547834	-1.05184	1753	616
	VAV1.ACCAG1VX	VAV1	NOTCH_HS	tgctgttgacagtgagcgCCCAGGTCTTCATCAAATACAAtagtgaagccacagatgtaTTGTATTTGATGAAGACCTGGTtgccgaagagcgctcttctatcATCTCTACCAGGTCTTCATCAAATACAAGGAGAGtggtccagGCAGGT			1728	760	90	145		0		500.141	8.96619	-0.562973	0.535352	0.292986	0.547834	-1.05159	1752	617
	BCL2L2.AACGG4VX	BCL2L2	APOPTOSIS_HS	tgctgttgacagtgagcgCACGGCAGAACAGATTTGGTTAtagtgaagccacagatgtaTAACCAAATCTGTTCTGCCGTTtgccgaagagcgctcttctatcTCATAAAACGGCAGAACAGATTTGGTTAGTTTAGtggtccagGCAGGT			70	110	18	85		0		62.38	5.96301	1.13657	1.08123	0.293173	0.547834	1.05119	610	1759
	TPTE.ACCCT5VX	TPTE	ONCOTEST_HS	tgctgttgacagtgagcgCCCCTGCCACATGTTCATATATtagtgaagccacagatgtaATATATGAACATGTGGCAGGGTtgccgaagagcgctcttctatcTTTCCAACCCTGCCACATGTTCATATATCCTAAAtggtccagGCAGGT			2223	2498	822	2081		0		1750.97	10.7739	0.447475	0.42543	0.292883	0.547834	1.05182	609	1760
	STAT1.AGAGC10VX	STAT1	APOPTOSIS_HS	tgctgttgacagtgagcgCGAGCACAGTGATGTTAGACAAtagtgaagccacagatgtaTTGTCTAACATCACTGTGCTCTtgccgaagagcgctcttctatcATATTCAGAGCACAGTGATGTTAGACAAACAGAAtggtccagGCAGGT			931	1140	65	179		0		448.767	8.80982	0.572961	0.544147	0.292362	0.547834	1.05295	608	1761
	TNFRSF1A.CTCCT5	TNFRSF1A	APOPTOSIS_HS	tgctgttgacagtgagcgATCCTGTAGTAACTGTAAGAAAtagtgaagccacagatgtaTTTCTTACAGTTACTACAGGAGtgccgaagagcgctcttctatcGTGTGTCTCCTGTAGTAACTGTAAGAAAAGCCTGtggtccagGCAGGT			829	401	313	457		0		471.724	8.8818	-0.558153	0.531406	0.293566	0.548118	-1.05033	1751	618
	DYRK1B.ACACG2VX	DYRK1B	APOPTOSIS_HS	tgctgttgacagtgagcgCCACGGAGATGAAGTACTATATtagtgaagccacagatgtaATATAGTACTTCATCTCCGTGTtgccgaagagcgctcttctatcAGCATGACACGGAGATGAAGTACTATATAGTACAtggtccagGCAGGT			2200	2039	3685	3075		0		3277.13	11.6782	-0.492878	0.470942	0.295294	0.549491	-1.04658	1750	619
	FOXE1.TCAGA7	FOXE1	PI3K_HS	tgctgttgacagtgagcgCCAGATGGACTGTTTTAATAAAtagtgaagccacagatgtaTTTATTAAAACAGTCCATCTGAtgccgaagagcgctcttctatcGAGTGTTCAGATGGACTGTTTTAATAAAAATCTTtggtccagGCAGGT			3048	2419	927	3382		0		2231.17	11.1236	0.459275	0.439029	0.295508	0.549491	1.04611	615	1754
	UBL4A.CTAGG6	UBL4A	APOPTOSIS_HS	tgctgttgacagtgagcgATAGGCTGTTTCTGATATCCAAtagtgaagccacagatgtaTTGGATATCAGAAACAGCCTAGtgccgaagagcgctcttctatcTATTAGCTAGGCTGTTTCTGATATCCAATCATTGtggtccagGCAGGT			305	382	90	281		0		236.047	7.88293	0.676946	0.646834	0.295305	0.549491	1.04655	614	1755
	TNPO1.ATAGG50VX	TNPO1	NOTCH_HS	tgctgttgacagtgagcgCTAGGATCAGATGTATATTTTAtagtgaagccacagatgtaTAAAATATACATCTGATCCTATtgccgaagagcgctcttctatcTGTAAAATAGGATCAGATGTATATTTTAAACTAAtggtccagGCAGGT			583	393	367	1810		0		787.718	9.62154	0.561043	0.535922	0.295157	0.549491	1.04687	613	1756
	PRKACA.CTCCC8VX	PRKACA	APOPTOSIS_HS;PI3K_HS	tgctgttgacagtgagcgATCCCTTCATACCAAAGTTTAAtagtgaagccacagatgtaTTAAACTTTGGTATGAAGGGAGtgccgaagagcgctcttctatcTGGAAGCTCCCTTCATACCAAAGTTTAAAGGCCCtggtccagGCAGGT			11579	10893	2803	8056		0		7303.74	12.8344	0.410448	0.391877	0.29492	0.549491	1.04739	612	1757
	PRUNE2.CCAGA17VX	PRUNE2	APOPTOSIS_HS	tgctgttgacagtgagcgACAGAATATCGATGAAGATTTAtagtgaagccacagatgtaTAAATCTTCATCGATATTCTGGtgccgaagagcgctcttctatcAATGGGCCAGAATATCGATGAAGATTTACTGAGAtggtccagGCAGGT			3191	2006	614	789		0		1387.48	10.4383	-0.459968	0.440635	0.296543	0.550965	-1.04388	1749	620
	SLC24A2.GCAGC19VX	SLC24A2	ONCOTEST_HS	tgctgttgacagtgagcgACAGCTACAAAGGACAAGCAAAtagtgaagccacagatgtaTTTGCTTGTCCTTTGTAGCTGCtgccgaagagcgctcttctatcTAAGAAGCAGCTACAAAGGACAAGCAAATCCACAtggtccagGCAGGT			458	236	226	282		0		296.292	8.21088	-0.625419	0.601474	0.298428	0.552854	-1.03981	1748	621
	TLE4.AACCA7VX	TLE4	NOTCH_HS	tgctgttgacagtgagcgCACCAATATATCTATAGCTTTAtagtgaagccacagatgtaTAAAGCTATAGATATATTGGTTtgccgaagagcgctcttctatcAACGTTAACCAATATATCTATAGCTTTAGATTATtggtccagGCAGGT			5241	4242	126	475		0		1843.79	10.8485	0.488097	0.46951	0.298531	0.552854	1.03959	618	1751
	PTGER3.CTCCT4VX	PTGER3	PI3K_HS	tgctgttgacagtgagcgATCCTGATAATGATGTTGAAAAtagtgaagccacagatgtaTTTTCAACATCATTATCAGGAGtgccgaagagcgctcttctatcTCTCCGCTCCTGATAATGATGTTGAAAATGATCTtggtccagGCAGGT			9303	13918	3324	6272		0		7373.61	12.8482	0.442078	0.425012	0.298269	0.552854	1.04015	617	1752
	PLCD3.GTAGG1	PLCD3	PI3K_HS	tgctgttgacagtgagcgATAGGTTTGTAACTGTTTCATAtagtgaagccacagatgtaTATGAAACAGTTACAAACCTACtgccgaagagcgctcttctatcCTGGCCGTAGGTTTGTAACTGTTTCATAGAAGAGtggtccagGCAGGT			477	485	283	900		0		527.394	9.04274	0.539512	0.518594	0.298184	0.552854	1.04033	616	1753
	FASLG.AAGGG2	FASLG	APOPTOSIS_HS	tgctgttgacagtgagcgCAGGGATGGAAAAGGAAGACTAtagtgaagccacagatgtaTAGTCTTCCTTTTCCATCCCTTtgccgaagagcgctcttctatcGGATTTAAGGGATGGAAAAGGAAGACTAGAGGCTtggtccagGCAGGT			105	32	25	19		0		39.4375	5.3015	-1.36173	1.3147	0.30031	0.555696	-1.03577	1747	622
	PRKAA2.TGCAG19	PRKAA2	PI3K_HS	tgctgttgacagtgagcgCGCAGTGTACTGAGTTAATGTAtagtgaagccacagatgtaTACATTAACTCAGTACACTGCAtgccgaagagcgctcttctatcATAATGTGCAGTGTACTGAGTTAATGTAGGCACCtggtccagGCAGGT			794	460	2296	3335		0		2135.31	11.0602	-0.431487	0.417624	0.301513	0.557081	-1.03319	1746	623
	FLT3.ACAGT7	FLT3	APOPTOSIS_HS;COSMIC_HS	tgctgttgacagtgagcgCCAGTATATTCTTGTAAATACAtagtgaagccacagatgtaTGTATTTACAAGAATATACTGTtgccgaagagcgctcttctatcTGAAGTACAGTATATTCTTGTAAATACATAAAACtggtccagGCAGGT			7036	3834	3130	4975		0		4585.59	12.1629	-0.410633	0.39747	0.301548	0.557081	-1.03312	1745	624
	KAT2B.GCAGC8VX	KAT2B	APOPTOSIS_HS	tgctgttgacagtgagcgACAGCAAATAATTGTCAGTCTAtagtgaagccacagatgtaTAGACTGACAATTATTTGCTGCtgccgaagagcgctcttctatcCGACCTGCAGCAAATAATTGTCAGTCTAACAGAAtggtccagGCAGGT			3981	5288	851	1801		0		2530.58	11.3053	0.439898	0.426931	0.302835	0.559004	1.03037	619	1750
	FOXP1.AACCG12V18	FOXP1	APOPTOSIS_HS;PI3K_HS	tgctgttgacagtgagcgCACCGTCAACATCAGTGTTGTAtagtgaagccacagatgtaTACAACACTGATGTTGACGGTTtgccgaagagcgctcttctatcTCTCTTAACCGTCAACATCAGTGTTGTAAATTTGtggtccagGCAGGT			34	9	80	99		0		69.7807	6.12476	-1.08871	1.05828	0.303598	0.55912	-1.02875	1744	625
	TCF3.GAGCA3V11	TCF3	NOTCH_HS	tgctgttgacagtgagcgAAGCATTGCATTTCTTGATCAAtagtgaagccacagatgtaTTGATCAAGAAATGCAATGCTCtgccgaagagcgctcttctatcTAGACTGAGCATTGCATTTCTTGATCAACCAGATtggtccagGCAGGT			519	238	69	84		0		182.257	7.50983	-0.727989	0.708548	0.304214	0.55912	-1.02744	1743	626
	MAPK9.GCCTA13VX	MAPK9	PI3K_HS	tgctgttgacagtgagcgACCTAGCAACATTGTTGTGAAAtagtgaagccacagatgtaTTTCACAACAATGTTGCTAGGCtgccgaagagcgctcttctatcTTTGAAGCCTAGCAACATTGTTGTGAAATCAGACtggtccagGCAGGT			851	732	908	777		0		906.369	9.82395	-0.528167	0.514543	0.304667	0.55912	-1.02648	1742	627
	CRYAB.CCCAA1	CRYAB	APOPTOSIS_HS	tgctgttgacagtgagcgACCAAATTATCAAGCTAATAAAtagtgaagccacagatgtaTTTATTAGCTTGATAATTTGGGtgccgaagagcgctcttctatcGGCAGGCCCAAATTATCAAGCTAATAAAATATCAtggtccagGCAGGT			1306	1207	213	712		0		721.803	9.49546	0.504327	0.491517	0.304863	0.55912	1.02606	624	1745
	TRAF2.CCCTC3VX	TRAF2	APOPTOSIS_HS	tgctgttgacagtgagcgACCTCTTCTTTGTGGTGATGAAtagtgaagccacagatgtaTTCATCACCACAAAGAAGAGGGtgccgaagagcgctcttctatcACCTGTCCCTCTTCTTTGTGGTGATGAAGGGCCCtggtccagGCAGGT			70	105	8	48		0		47.5368	5.57097	1.26475	1.23175	0.304518	0.55912	1.02679	623	1746
	PIP5K1B.TACAT5VX	PIP5K1B	PI3K_HS	tgctgttgacagtgagcgCACATACATTGTCTTTGAAATAtagtgaagccacagatgtaTATTTCAAAGACAATGTATGTAtgccgaagagcgctcttctatcGTCGTGTACATACATTGTCTTTGAAATATTTGTGtggtccagGCAGGT			13137	13907	2066	5204		0		7101.11	12.7938	0.400659	0.390105	0.304394	0.55912	1.02706	622	1747
	RPS6KA6.TTGGC13VX	RPS6KA6	PI3K_HS	tgctgttgacagtgagcgCTGGCATGTACCTCAAGATCAAtagtgaagccacagatgtaTTGATCTTGAGGTACATGCCAAtgccgaagagcgctcttctatcGCATTTTTGGCATGTACCTCAAGATCAATGATTGtggtccagGCAGGT			322	295	103	430		0		263.802	8.04331	0.657869	0.639669	0.303737	0.55912	1.02845	621	1748
	IKBKG.AACCA5V8	IKBKG	APOPTOSIS_HS	tgctgttgacagtgagcgCACCAGTCACTATTGATGGACAtagtgaagccacagatgtaTGTCCATCAATAGTGACTGGTTtgccgaagagcgctcttctatcGTATTTAACCAGTCACTATTGATGGACATTTGGGtggtccagGCAGGT			3085	3458	2338	5672		0		3683.84	11.847	0.414711	0.402764	0.303169	0.55912	1.02966	620	1749
	PKLR.TGGTG5VX	PKLR	PI3K_HS	tgctgttgacagtgagcgCGGTGACTAACAGTTACATGAAtagtgaagccacagatgtaTTCATGTAACTGTTAGTCACCAtgccgaagagcgctcttctatcCCTTCATGGTGACTAACAGTTACATGAAAGTCCAtggtccagGCAGGT			1138	1174	2481	1782		0		2042.8	10.9963	-0.524563	0.511674	0.305274	0.559424	-1.02519	1741	628
	FASLG.AAAGC2	FASLG	APOPTOSIS_HS	tgctgttgacagtgagcgCAAGCAGCTACCAGGTGTTCTAtagtgaagccacagatgtaTAGAACACCTGGTAGCTGCTTTtgccgaagagcgctcttctatcCATGAAAAAGCAGCTACCAGGTGTTCTACACTCAtggtccagGCAGGT			68	130	1	7		0		38.8797	5.28095	1.50128	1.47064	0.307334	0.562744	1.02083	625	1744
	SMN2.TAGCT7M2	SMN2	APOPTOSIS_HS	tgctgttgacagtgagcgCAGCTAATAATATAGAACAAAAtagtgaagccacagatgtaTTTTGTTCTATATTATTAGCTAtgccgaagagcgctcttctatcGTGAAGTAGCTAATAATATAGAACAAAATGCTCAtggtccagGCAGGT			1284	489	326	624		0		607.143	9.24589	-0.536618	0.526383	0.307992	0.563466	-1.01944	1740	629
	JAK1.TAAGG6VX	JAK1	PI3K_HS	tgctgttgacagtgagcgCAAGGCACACTGTAGTGCTTAAtagtgaagccacagatgtaTTAAGCACTACAGTGTGCCTTAtgccgaagagcgctcttctatcCATGTATAAGGCACACTGTAGTGCTTAATATGTGtggtccagGCAGGT			820	1100	811	1770		0		1170.81	10.1933	0.467719	0.459252	0.30847	0.563466	1.01844	627	1742
	IFT74.ACAGA5VX	IFT74	ONCOTEST_HS	tgctgttgacagtgagcgCCAGATACAAAAGAAAAGATAAtagtgaagccacagatgtaTTATCTTTTCTTTTGTATCTGTtgccgaagagcgctcttctatcCAGTTAACAGATACAAAAGAAAAGATAAATCAGTtggtccagGCAGGT			1192	914	492	1941		0		1079.27	10.0758	0.490886	0.481786	0.308256	0.563466	1.01889	626	1743
	TRAF6.GTCCA15VX	TRAF6	APOPTOSIS_HS	tgctgttgacagtgagcgATCCAGACTCAAGAGTACTAAAtagtgaagccacagatgtaTTTAGTACTCTTGAGTCTGGACtgccgaagagcgctcttctatcCAGAAAGTCCAGACTCAAGAGTACTAAACTTTTAtggtccagGCAGGT			100	46	52	36		0		58.6274	5.8735	-1.12989	1.11205	0.309608	0.564638	-1.01604	1739	630
	AKT1.TTCCC1VX	AKT1	APOPTOSIS_HS;PI3K_HS	tgctgttgacagtgagcgCTCCCTCCAAATTCTTCAATAAtagtgaagccacagatgtaTTATTGAAGAATTTGGAGGGAAtgccgaagagcgctcttctatcGGAACCTTCCCTCCAAATTCTTCAATAAAAGTTGtggtccagGCAGGT			1486	2272	1848	3479		0		2426.17	11.2445	0.455328	0.447959	0.309415	0.564638	1.01645	628	1741
	BCLAF1.GCAGG19V6	BCLAF1	APOPTOSIS_HS	tgctgttgacagtgagcgACAGGTTATATTTTAAGTTCAAtagtgaagccacagatgtaTTGAACTTAAAATATAACCTGCtgccgaagagcgctcttctatcCTGTGGGCAGGTTATATTTTAAGTTCAAATGCATtggtccagGCAGGT			1999	1037	307	463		0		780.026	9.60738	-0.484798	0.477479	0.309949	0.564807	-1.01533	1738	631
	IFNA1.ACACT2	IFNA1	ONCOTEST_HS	tgctgttgacagtgagcgCCACTGTGGTTAGTGTAATAAAtagtgaagccacagatgtaTTTATTACACTAACCACAGTGTtgccgaagagcgctcttctatcACCTTTACACTGTGGTTAGTGTAATAAAACATGTtggtccagGCAGGT			920	1091	735	1783		0		1151.1	10.1688	0.455274	0.450294	0.311988	0.566256	1.01106	633	1736
	PIK3R3.TCAGT12VX	PIK3R3	PI3K_HS	tgctgttgacagtgagcgCCAGTGTGTTCTGAGTGTCTTTtagtgaagccacagatgtaAAAGACACTCAGAACACACTGAtgccgaagagcgctcttctatcAAAATTTCAGTGTGTTCTGAGTGTCTTTTAAACCtggtccagGCAGGT			46	72	10	61		0		41.3078	5.36834	1.31321	1.29885	0.311987	0.566256	1.01106	632	1737
	CASP8.TACAG6V22	CASP8	APOPTOSIS_HS	tgctgttgacagtgagcgCACAGGGTCATGCTCTATCAGAtagtgaagccacagatgtaTCTGATAGAGCATGACCCTGTAtgccgaagagcgctcttctatcTCTGCCTACAGGGTCATGCTCTATCAGATTTCAGtggtccagGCAGGT			592	612	581	1650		0		897.229	9.80933	0.470111	0.464873	0.311889	0.566256	1.01127	631	1738
	PPP1R3C.GTAGA15	PPP1R3C	PI3K_HS	tgctgttgacagtgagcgATAGACTGTGTCTATATGAAAAtagtgaagccacagatgtaTTTTCATATAGACACAGTCTACtgccgaagagcgctcttctatcACTGACGTAGACTGTGTCTATATGAAAAATGTGTtggtccagGCAGGT			2645	2614	325	935		0		1321.04	10.3675	0.445991	0.440468	0.31128	0.566256	1.01254	630	1739
	ATCAY.CACGA3	ATCAY	APOPTOSIS_HS	tgctgttgacagtgagcgAACGAGTTTCCCTCTAATCCTAtagtgaagccacagatgtaTAGGATTAGAGGGAAACTCGTGtgccgaagagcgctcttctatcGTTGCTCACGAGTTTCCCTCTAATCCTAAATGTCtggtccagGCAGGT			2002	3677	204	341		0		1231.47	10.2662	0.512671	0.506288	0.311248	0.566256	1.01261	629	1740
	INPP5D.GCAGC17VX	INPP5D	PI3K_HS	tgctgttgacagtgagcgACAGCTCATTAAGTCACAGAAAtagtgaagccacagatgtaTTTCTGTGACTTAATGAGCTGCtgccgaagagcgctcttctatcAATCCTGCAGCTCATTAAGTCACAGAAATTTCTGtggtccagGCAGGT			711	464	289	311		0		418.871	8.71036	-0.560222	0.556347	0.313951	0.569365	-1.00697	1737	632
	CDKN2A.GCAGA3VX	CDKN2A	APOPTOSIS_HS;ONCOTEST_HS	tgctgttgacagtgagcgACAGAACCAAAGCTCAAATAAAtagtgaagccacagatgtaTTTATTTGAGCTTTGGTTCTGCtgccgaagagcgctcttctatcCAAATGGCAGAACCAAAGCTCAAATAAAAATAAAtggtccagGCAGGT			87	66	444	387		0		335.088	8.3884	-0.622203	0.618608	0.314506	0.569917	-1.00581	1735	634
	FOXO1.CTAGA5	FOXO1	PI3K_HS	tgctgttgacagtgagcgATAGAGTCTACTTTGTTACATAtagtgaagccacagatgtaTATGTAACAAAGTAGACTCTAGtgccgaagagcgctcttctatcTTAAAACTAGAGTCTACTTTGTTACATAGTCAGCtggtccagGCAGGT			2886	2549	1026	3204		0		2236.4	11.127	0.424569	0.42241	0.314843	0.570073	1.00511	634	1735
	CD5.TTGCC4	CD5	APOPTOSIS_HS	tgctgttgacagtgagcgCTGCCTACAAGAAGCTAGTGAAtagtgaagccacagatgtaTTCACTAGCTTCTTGTAGGCAAtgccgaagagcgctcttctatcGCCCCCTTGCCTACAAGAAGCTAGTGAAGAAATTtggtccagGCAGGT			346	1041	485	598		0		642.431	9.3274	0.638504	0.635629	0.315127	0.570134	1.00452	635	1734
	FKBP1A.AACTG1VX	FKBP1A	PI3K_HS	tgctgttgacagtgagcgCACTGACTATATCTCCAGATTAtagtgaagccacagatgtaTAATCTGGAGATATAGTCAGTTtgccgaagagcgctcttctatcGAGCCAAACTGACTATATCTCCAGATTATGCCTAtggtccagGCAGGT			6821	4763	2054	2544		0		3627.64	11.8248	-0.411216	0.410944	0.31699	0.57269	-1.00066	1734	635
	DNMT3A.TCCAG4V8	DNMT3A	COSMIC_HS	tgctgttgacagtgagcgCCCAGATGTTCTTCGCTAATAAtagtgaagccacagatgtaTTATTAGCGAAGAACATCTGGAtgccgaagagcgctcttctatcCCCGGCTCCAGATGTTCTTCGCTAATAACCACGAtggtccagGCAGGT			130	46	448	838		0		449.631	8.8126	-0.584342	0.585286	0.318092	0.57269	-0.998387	1733	636
	NOS3.CTGCA4VX	NOS3	PI3K_HS	tgctgttgacagtgagcgATGCACAGGAAATGTTCACCTAtagtgaagccacagatgtaTAGGTGAACATTTCCTGTGCAGtgccgaagagcgctcttctatcGCAGGTCTGCACAGGAAATGTTCACCTACATCTGtggtccagGCAGGT			975	560	151	184		0		381.755	8.5765	-0.562301	0.563752	0.318557	0.57269	-0.997427	1732	637
	ZBTB2.ACAGG4VX	ZBTB2	NOTCH_HS	tgctgttgacagtgagcgCCAGGAGTACCTTTCACATCTAtagtgaagccacagatgtaTAGATGTGAAAGGTACTCCTGTtgccgaagagcgctcttctatcATCCACACAGGAGTACCTTTCACATCTAGCCAACtggtccagGCAGGT			1703	252	64	246		0		406.295	8.66638	-0.735438	0.737742	0.318824	0.57269	-0.996877	1731	638
	MSH3.TCACA2	MSH3	ONCOTEST_HS	tgctgttgacagtgagcgCCACAGACTGTTTGTTCATGTAtagtgaagccacagatgtaTACATGAACAAACAGTCTGTGAtgccgaagagcgctcttctatcACCTACTCACAGACTGTTTGTTCATGTACGCCGCtggtccagGCAGGT			755	327	3646	7078		0		3665.54	11.8398	-0.427479	0.429023	0.319056	0.57269	-0.9964	1730	639
	CBL.TCCGT6	CBL	COSMIC_HS;PI3K_HS	tgctgttgacagtgagcgCCCGTACTATCTTGTCAAGATAtagtgaagccacagatgtaTATCTTGACAAGATAGTACGGAtgccgaagagcgctcttctatcAGCATCTCCGTACTATCTTGTCAAGATATGAGGGtggtccagGCAGGT			564	937	1272	2282		0		1445.21	10.4971	0.478646	0.480025	0.318703	0.57269	0.997127	640	1729
	CD40LG.ACAGC1	CD40LG	APOPTOSIS_HS	tgctgttgacagtgagcgCCAGCATGATCGAAACATACAAtagtgaagccacagatgtaTTGTATGTTTCGATCATGCTGTtgccgaagagcgctcttctatcTTTAACACAGCATGATCGAAACATACAACCAAACtggtccagGCAGGT			4289	5247	3523	7699		0		5295.66	12.3706	0.40244	0.403588	0.318689	0.57269	0.997156	639	1730
	FOXN1.GTCAG1VX	FOXN1	PI3K_HS	tgctgttgacagtgagcgATCAGCGAGATCTACAATTTTAtagtgaagccacagatgtaTAAAATTGTAGATCTCGCTGACtgccgaagagcgctcttctatcCTTCCCGTCAGCGAGATCTACAATTTTATGACGGtggtccagGCAGGT			1598	1250	233	913		0		834.493	9.70476	0.49709	0.498293	0.318481	0.57269	0.997585	638	1731
	WNT1.TTGGA1	WNT1	NOTCH_HS	tgctgttgacagtgagcgCTGGATGTTGTAAATAAAACTAtagtgaagccacagatgtaTAGTTTTATTTACAACATCCAAtgccgaagagcgctcttctatcACGAGTTTGGATGTTGTAAATAAAACTATTTATTtggtccagGCAGGT			6026	6021	742	1996		0		2990.9	11.5464	0.406118	0.406194	0.317401	0.57269	0.999814	637	1732
	ESR1.GCAGC10VX	ESR1	APOPTOSIS_HS	tgctgttgacagtgagcgACAGCAAGTTGATCTTAGTTAAtagtgaagccacagatgtaTTAACTAAGATCAACTTGCTGCtgccgaagagcgctcttctatcTGGAGAGCAGCAAGTTGATCTTAGTTAAGTCTCCtggtccagGCAGGT			5499	4625	3197	10191		0		5809.31	12.5042	0.404472	0.404391	0.317213	0.57269	1.0002	636	1733
	TMBIM6.AAAGG12VX	TMBIM6	APOPTOSIS_HS	tgctgttgacagtgagcgCAAGGTGTTTTTGATTCAGAAAtagtgaagccacagatgtaTTTCTGAATCAAAAACACCTTTtgccgaagagcgctcttctatcGAAGACAAAGGTGTTTTTGATTCAGAAATATATGtggtccagGCAGGT			703	1111	109	227		0		440.386	8.78262	0.561135	0.565272	0.320865	0.575484	0.992681	641	1728
	GYS2.CACCA12VX	GYS2	PI3K_HS	tgctgttgacagtgagcgAACCAACGACAGAAGGATTTAAtagtgaagccacagatgtaTTAAATCCTTCTGTCGTTGGTGtgccgaagagcgctcttctatcCATCACCACCAACGACAGAAGGATTTAAATATCCtggtccagGCAGGT			1397	568	68	118		0		392.908	8.61805	-0.570441	0.575452	0.321543	0.576246	-0.991292	1729	640
	LTA.TTCGC3VX	LTA	APOPTOSIS_HS	tgctgttgacagtgagcgCTCGCTCTGTAGAACTTGGAAAtagtgaagccacagatgtaTTTCCAAGTTCTACAGAGCGAAtgccgaagagcgctcttctatcGGAGCCTTCGCTCTGTAGAACTTGGAAAAATCCAtggtccagGCAGGT			374	808	435	683		0		596.606	9.22064	0.574079	0.580115	0.322372	0.576822	0.989596	644	1725
	IL1R1.GCAGG23VX	IL1R1	APOPTOSIS_HS	tgctgttgacagtgagcgACAGGACACAAGCACAGTTTTAtagtgaagccacagatgtaTAAAACTGTGCTTGTGTCCTGCtgccgaagagcgctcttctatcCCGATTGCAGGACACAAGCACAGTTTTAAGAGTTtggtccagGCAGGT			194	265	53	168		0		149.903	7.22788	0.751246	0.758914	0.322225	0.576822	0.989896	643	1726
	PAWR.TCAGG4V2	PAWR	APOPTOSIS_HS	tgctgttgacagtgagcgCCAGGCAGATATAAAAGCACAAtagtgaagccacagatgtaTTGTGCTTTTATATCTGCCTGAtgccgaagagcgctcttctatcACAGTTTCAGGCAGATATAAAAGCACAACCAGTGtggtccagGCAGGT			585	504	121	83		0		270.772	8.08093	-0.671095	0.678597	0.32269	0.576939	-0.988944	1728	641
	TP63.TCACG12VX	TP63	APOPTOSIS_HS	tgctgttgacagtgagcgCCACGACAGTCTTGTACAATTTtagtgaagccacagatgtaAAATTGTACAAGACTGTCGTGAtgccgaagagcgctcttctatcCTGAATTCACGACAGTCTTGTACAATTTCATGTGtggtccagGCAGGT			425	273	59	48		0		161.074	7.33158	-0.761091	0.770174	0.323051	0.577131	-0.988207	1727	642
	PPP1CC.CACAG5VX	PPP1CC	APOPTOSIS_HS;PI3K_HS	tgctgttgacagtgagcgAACAGACTGTTTTAACTGTTTAtagtgaagccacagatgtaTAAACAGTTAAAACAGTCTGTGtgccgaagagcgctcttctatcAACTTTCACAGACTGTTTTAACTGTTTACCGATAtggtccagGCAGGT			22344	27395	7699	16480		0		16706	14.0281	0.389188	0.39433	0.323663	0.577317	0.986959	646	1723
	PI4K2B.CAGTT5VX	PI4K2B	PI3K_HS	tgctgttgacagtgagcgAAGTTGAGATAGTTAAGATATAtagtgaagccacagatgtaTATATCTTAACTATCTCAACTGtgccgaagagcgctcttctatcAAAGTACAGTTGAGATAGTTAAGATATAACCACAtggtccagGCAGGT			2717	2364	822	2604		0		1928.38	10.9132	0.423878	0.429336	0.323502	0.577317	0.987286	645	1724
	DLG4.AAAGG2VX	DLG4	APOPTOSIS_HS	tgctgttgacagtgagcgCAAGGAAGAGACAGATACTTGAtagtgaagccacagatgtaTCAAGTATCTGTCTCTTCCTTTtgccgaagagcgctcttctatcAGAGTGAAAGGAAGAGACAGATACTTGAAAAAAAtggtccagGCAGGT			289	700	202	310		0		358.482	8.48576	0.644012	0.653881	0.32467	0.57866	0.984907	647	1722
	KRAS.TAAGG5V2	KRAS	APOPTOSIS_HS;ONCOTEST_HS;PI3K_HS	tgctgttgacagtgagcgCAAGGATACACTTATTTGTCAAtagtgaagccacagatgtaTTGACAAATAAGTGTATCCTTAtgccgaagagcgctcttctatcTTTACATAAGGATACACTTATTTGTCAAGCTCAGtggtccagGCAGGT			16915	11545	6132	8046		0		9866.34	13.2683	-0.386374	0.392754	0.325236	0.578762	-0.983755	1725	644
	IDH1.TTGGG7VX	IDH1	ONCOTEST_HS	tgctgttgacagtgagcgCTGGGAATTGATTAAAGAGAAAtagtgaagccacagatgtaTTTCTCTTTAATCAATTCCCAAtgccgaagagcgctcttctatcAATCATTTGGGAATTGATTAAAGAGAAACTCATTtggtccagGCAGGT			1619	1115	212	970		0		814.415	9.66962	0.515658	0.524047	0.32512	0.578762	0.983992	648	1721
	IFNA6.CTCCA2	IFNA6	ONCOTEST_HS	tgctgttgacagtgagcgATCCATCCTGGCTGTGAGAAAAtagtgaagccacagatgtaTTTTCTCACAGCCAGGATGGAGtgccgaagagcgctcttctatcTGAGGACTCCATCCTGGCTGTGAGAAAATACTTCtggtccagGCAGGT			57	83	16	82		0		53.239	5.73441	1.13894	1.15882	0.325683	0.579105	0.982846	649	1720
	PIP5K1A.ACAGT3VX	PIP5K1A	PI3K_HS	tgctgttgacagtgagcgCCAGTACTCAGTTGATACTCGAtagtgaagccacagatgtaTCGAGTATCAACTGAGTACTGTtgccgaagagcgctcttctatcTGAAACACAGTACTCAGTTGATACTCGAAGACCGtggtccagGCAGGT			1004	1231	579	1353		0		1012.29	9.98341	0.452726	0.460904	0.325973	0.579168	0.982258	650	1719
	CASP9.CCAGT2VX	CASP9	APOPTOSIS_HS;PI3K_HS	tgctgttgacagtgagcgACAGTGACATCTTTGTGTCCTAtagtgaagccacagatgtaTAGGACACAAAGATGTCACTGGtgccgaagagcgctcttctatcCCACACCCAGTGACATCTTTGTGTCCTACTCTACtggtccagGCAGGT			215	263	221	608		0		340.987	8.41357	0.568141	0.579054	0.326517	0.579682	0.981153	651	1718
	FOXI3.CTGAG2	FOXI3	PI3K_HS	tgctgttgacagtgagcgATGAGCAATAGCACCAGCAATAtagtgaagccacagatgtaTATTGCTGGTGCTATTGCTCAGtgccgaagagcgctcttctatcTTGCAACTGAGCAATAGCACCAGCAATAGCACCGtggtccagGCAGGT			92	13	22	35		0		36.0536	5.17207	-1.37998	1.40898	0.327372	0.579844	-0.979421	1724	645
	PMAIP1.TCAGA2	PMAIP1	APOPTOSIS_HS	tgctgttgacagtgagcgCCAGAAGTAACTTGATAAGATAtagtgaagccacagatgtaTATCTTATCAAGTTACTTCTGAtgccgaagagcgctcttctatcAAATATTCAGAAGTAACTTGATAAGATATGAATGtggtccagGCAGGT			3006	2313	560	2063		0		1704.94	10.7355	0.442957	0.452249	0.327356	0.579844	0.979454	653	1716
	FOXO4.ACCCA4VX	FOXO4	PI3K_HS	tgctgttgacagtgagcgCCCCAGATTGTATCATGTGCTAtagtgaagccacagatgtaTAGCACATGATACAATCTGGGTtgccgaagagcgctcttctatcTGGCCTACCCAGATTGTATCATGTGCTAGATTGGtggtccagGCAGGT			721	773	73	228		0		358.181	8.48455	0.562553	0.574353	0.327355	0.579844	0.979455	652	1717
	GRAP.GCCTG3V2	GRAP	PI3K_HS	tgctgttgacagtgagcgACCTGTGTATTCAAAACGAAAAtagtgaagccacagatgtaTTTTCGTTTTGAATACACAGGCtgccgaagagcgctcttctatcGACCCAGCCTGTGTATTCAAAACGAAAACAGTAAtggtccagGCAGGT			2168	1776	393	372		0		974.024	9.92781	-0.485373	0.496779	0.328549	0.581476	-0.97704	1723	646
	XPO5.CACCC3	XPO5	NOTCH_HS	tgctgttgacagtgagcgAACCCAGATGTTTCGAACACTAtagtgaagccacagatgtaTAGTGTTCGAAACATCTGGGTGtgccgaagagcgctcttctatcTGTTATCACCCAGATGTTTCGAACACTAAATAGAtggtccagGCAGGT			420	338	241	191		0		295.917	8.20905	-0.627903	0.643282	0.329018	0.581854	-0.976093	1722	647
	PLCG1.CTGGC4VX	PLCG1	PI3K_HS	tgctgttgacagtgagcgATGGCTTCTATGTAGAGGCAAAtagtgaagccacagatgtaTTTGCCTCTACATAGAAGCCAGtgccgaagagcgctcttctatcGCAACCCTGGCTTCTATGTAGAGGCAAACCCTATtggtccagGCAGGT			196	67	34	38		0		69.5902	6.12081	-1.00408	1.03153	0.330362	0.583323	-0.973386	1721	648
	PI4KA.ATGTG6VX	PI4KA	PI3K_HS	tgctgttgacagtgagcgCTGTGGAGTTAGTGAACTTGAAtagtgaagccacagatgtaTTCAAGTTCACTAACTCCACATtgccgaagagcgctcttctatcGAAGCGATGTGGAGTTAGTGAACTTGAAAAAGAAtggtccagGCAGGT			239	331	225	547		0		345.437	8.43228	0.568427	0.583685	0.330127	0.583323	0.973859	654	1715
	ALK.AGGAT10	ALK	ONCOTEST_HS	tgctgttgacagtgagcgCGGATACCATTCTGAAAAGCAAtagtgaagccacagatgtaTTGCTTTTCAGAATGGTATCCTtgccgaagagcgctcttctatcATTACGAGGATACCATTCTGAAAAGCAAGAATAGtggtccagGCAGGT			485	113	76	176		0		177.659	7.47297	-0.758283	0.779515	0.330671	0.583417	-0.972762	1720	649
	SPIB.ACAGG1VX	SPIB	APOPTOSIS_HS	tgctgttgacagtgagcgCCAGGACCTATGGACCACTATAtagtgaagccacagatgtaTATAGTGGTCCATAGGTCCTGTtgccgaagagcgctcttctatcTGGGTGACAGGACCTATGGACCACTATACTCGGGtggtccagGCAGGT			284	139	14	11		0		81.5208	6.3491	-0.970112	0.998566	0.331297	0.583634	-0.971505	1719	650
	CD40LG.GAAGG1	CD40LG	APOPTOSIS_HS	tgctgttgacagtgagcgAAAGGATATAATGTTAAACAAAtagtgaagccacagatgtaTTTGTTTAACATTATATCCTTCtgccgaagagcgctcttctatcCTTTGTGAAGGATATAATGTTAAACAAAGAGGAGtggtccagGCAGGT			6266	3164	1161	2012		0		2660.09	11.3773	-0.40374	0.415591	0.331307	0.583634	-0.971485	1718	651
	PRKAG2.GAGGG8VX	PRKAG2	PI3K_HS	tgctgttgacagtgagcgAAGGGAGCTTTATTTACAAGAAtagtgaagccacagatgtaTTCTTGTAAATAAAGCTCCCTCtgccgaagagcgctcttctatcAACATGGAGGGAGCTTTATTTACAAGAAACATTTtggtccagGCAGGT			2615	2146	69	61		0		885.928	9.79105	-0.502986	0.519184	0.332644	0.585157	-0.968802	1717	652
	PXN.CTGCT3V19	PXN	APOPTOSIS_HS	tgctgttgacagtgagcgATGCTCTTGTTCTACTGAGAAAtagtgaagccacagatgtaTTTCTCAGTAGAACAAGAGCAGtgccgaagagcgctcttctatcTTATACCTGCTCTTGTTCTACTGAGAAAAGCCTCtggtccagGCAGGT			393	160	595	1104		0		649.118	9.34234	-0.504323	0.520609	0.332686	0.585157	-0.968718	1716	653
	PPP1R3B.TAAGC9VX	PPP1R3B	PI3K_HS	tgctgttgacagtgagcgCAAGCTGGATTATACAAAGATAtagtgaagccacagatgtaTATCTTTGTATAATCCAGCTTAtgccgaagagcgctcttctatcAATAAATAAGCTGGATTATACAAAGATATTTAATtggtccagGCAGGT			3650	2184	386	1961		0		1670.47	10.706	0.491137	0.508123	0.333759	0.58659	0.966571	655	1714
	INPP4B.GTACT2V2	INPP4B	PI3K_HS	tgctgttgacagtgagcgATACTGTCATTTCTAGTTCTAAtagtgaagccacagatgtaTTAGAACTAGAAATGACAGTACtgccgaagagcgctcttctatcGATTCAGTACTGTCATTTCTAGTTCTAAGCTTCTtggtccagGCAGGT			3579	2610	1329	1564		0		2102.64	11.038	-0.416552	0.43193	0.334846	0.587454	-0.964398	1715	654
	PDK1.TTAGA8V3	PDK1	APOPTOSIS_HS	tgctgttgacagtgagcgCTAGAGACTGTGTTGTTAGTTAtagtgaagccacagatgtaTAACTAACAACACAGTCTCTAAtgccgaagagcgctcttctatcTGTCATTTAGAGACTGTGTTGTTAGTTATCCCTCtggtccagGCAGGT			4351	2965	3243	4237		0		3867.97	11.9174	-0.390725	0.405732	0.33554	0.587454	-0.963014	1714	655
	DIABLO.CCAGA3VX	DIABLO	APOPTOSIS_HS	tgctgttgacagtgagcgACAGAGCTGAGATGACTTCAAAtagtgaagccacagatgtaTTTGAAGTCATCTCAGCTCTGGtgccgaagagcgctcttctatcTAGGAGCCAGAGCTGAGATGACTTCAAAACACCAtggtccagGCAGGT			257	545	55	103		0		201.068	7.65154	0.704124	0.731048	0.335461	0.587454	0.963172	658	1711
	NR4A3.GTCAG10VX	NR4A3	APOPTOSIS_HS	tgctgttgacagtgagcgATCAGTACTGTCGATTTCAGAAtagtgaagccacagatgtaTTCTGAAATCGACAGTACTGACtgccgaagagcgctcttctatcACCGATGTCAGTACTGTCGATTTCAGAAGTGTCTtggtccagGCAGGT			492	547	156	456		0		372.743	8.54204	0.543111	0.563551	0.335182	0.587454	0.963729	657	1712
	FOXN3.CAAGC11VX	FOXN3	PI3K_HS	tgctgttgacagtgagcgAAAGCCTATTTGTGAAAGAATAtagtgaagccacagatgtaTATTCTTTCACAAATAGGCTTGtgccgaagagcgctcttctatcTAAGCACAAGCCTATTTGTGAAAGAATATTTTGCtggtccagGCAGGT			5479	3748	1206	4936		0		3389.52	11.7269	0.434854	0.450698	0.334622	0.587454	0.964846	656	1713
	CPT1A.TTACA4VX	CPT1A	APOPTOSIS_HS	tgctgttgacagtgagcgCTACAGTGGTATTTGAAGTTAAtagtgaagccacagatgtaTTAACTTCAAATACCACTGTAAtgccgaagagcgctcttctatcCCAAGATTACAGTGGTATTTGAAGTTAAAATCCTtggtccagGCAGGT			4170	1999	4465	8274		0		5218.77	12.3495	-0.391967	0.407263	0.335828	0.587505	-0.962442	1713	656
	GZMB.ACAGT1	GZMB	APOPTOSIS_HS	tgctgttgacagtgagcgCCAGTACCATTGAGTTGTGCGTtagtgaagccacagatgtaACGCACAACTCAATGGTACTGTtgccgaagagcgctcttctatcATTACGACAGTACCATTGAGTTGTGCGTGGGGGAtggtccagGCAGGT			236	417	83	181		0		204.596	7.67663	0.672196	0.701186	0.337732	0.589929	0.958657	660	1709
	DLG4.CACGT2VX	DLG4	APOPTOSIS_HS	tgctgttgacagtgagcgAACGTATGATGTTGTCTACCTAtagtgaagccacagatgtaTAGGTAGACAACATCATACGTGtgccgaagagcgctcttctatcGAAGAACACGTATGATGTTGTCTACCTAAAGGTGtggtccagGCAGGT			3625	5420	2592	4737		0		4056.43	11.986	0.418399	0.436257	0.337527	0.589929	0.959063	659	1710
	MEF2C.CAAGA4VX	MEF2C	APOPTOSIS_HS	tgctgttgacagtgagcgAAAGATGTTATAACTAAGTTAAtagtgaagccacagatgtaTTAACTTAGTTATAACATCTTGtgccgaagagcgctcttctatcAGATGACAAGATGTTATAACTAAGTTAAACCACAtggtccagGCAGGT			8908	6975	1377	1530		0		3823.16	11.9005	-0.406029	0.42493	0.339316	0.591787	-0.955518	1712	657
	HRAS.TCCAG1VX	HRAS	APOPTOSIS_HS;PI3K_HS	tgctgttgacagtgagcgCCCAGAACCATTTTGTGGACGAtagtgaagccacagatgtaTCGTCCACAAAATGGTTCTGGAtgccgaagagcgctcttctatcAGCTGATCCAGAACCATTTTGTGGACGAATACGAtggtccagGCAGGT			167	177	24	116		0		101.374	6.66355	0.861387	0.901215	0.33917	0.591787	0.955807	661	1708
	DGKE.GTAGG9V	DGKE	PI3K_HS	tgctgttgacagtgagcgATAGGTTATAGTTTACCTGTTAtagtgaagccacagatgtaTAACAGGTAAACTATAACCTACtgccgaagagcgctcttctatcTTTGCTGTAGGTTATAGTTTACCTGTTATATAATtggtccagGCAGGT			3003	1684	1240	1940		0		1875.81	10.8733	-0.401382	0.42176	0.341257	0.594506	-0.951685	1711	658
	CDKN1A.CTCCC1VX	CDKN1A	APOPTOSIS_HS;PI3K_HS	tgctgttgacagtgagcgATCCCACAATGCTGAATATACAtagtgaagccacagatgtaTGTATATTCAGCATTGTGGGAGtgccgaagagcgctcttctatcCAGCTCCTCCCACAATGCTGAATATACAGCAGGTtggtccagGCAGGT			28445	28123	10745	27499		0		21955.1	14.4223	0.362732	0.381464	0.341658	0.594506	0.950894	663	1706
	FOXK2.CCCGA3VX	FOXK2	PI3K_HS	tgctgttgacagtgagcgACCGAGCACAAACATCAAGATAtagtgaagccacagatgtaTATCTTGATGTTTGTGCTCGGGtgccgaagagcgctcttctatcCAGGTTCCCGAGCACAAACATCAAGATAACGTTCtggtccagGCAGGT			45	62	2	22		0		25.7808	4.68822	1.58285	1.66402	0.341492	0.594506	0.95122	662	1707
	TRIM27.GTCAG3	TRIM27	NOTCH_HS	tgctgttgacagtgagcgATCAGATATGGAGAAAATCCAAtagtgaagccacagatgtaTTGGATTTTCTCCATATCTGACtgccgaagagcgctcttctatcAATGCAGTCAGATATGGAGAAAATCCAAGAATTAtggtccagGCAGGT			1383	832	265	346		0		594.278	9.215	-0.479962	0.505126	0.342019	0.594679	-0.950184	1710	659
	SPNS1.GCCAC8VX	SPNS1	APOPTOSIS_HS	tgctgttgacagtgagcgACCACTTATATTTTCATCTTCAtagtgaagccacagatgtaTGAAGATGAAAATATAAGTGGCtgccgaagagcgctcttctatcATCGTGGCCACTTATATTTTCATCTTCATTGGAGtggtccagGCAGGT			8017	11047	1739	3346		0		5119.76	12.3219	0.397255	0.42102	0.345398	0.600097	0.943553	664	1705
	MAGEA2B.TACCT3M2	MAGEA2	APOPTOSIS_HS	tgctgttgacagtgagcgCACCTCAGTCTATTATGTAAAAtagtgaagccacagatgtaTTTTACATAATAGACTGAGGTAtgccgaagagcgctcttctatcGCCTTATACCTCAGTCTATTATGTAAAATTAAAAtggtccagGCAGGT			7082	6485	1970	5532		0		4702.11	12.1991	0.374197	0.398249	0.347419	0.603147	0.939607	665	1704
	AKT1.ACGCC8VX	AKT1	APOPTOSIS_HS;PI3K_HS	tgctgttgacagtgagcgCCGCCATGAAGATCCTCAAGAAtagtgaagccacagatgtaTTCTTGAGGATCTTCATGGCGTtgccgaagagcgctcttctatcGCTACTACGCCATGAAGATCCTCAAGAAGGAAGTtggtccagGCAGGT			302	59	37	84		0		97.1284	6.60182	-0.90399	0.96336	0.348053	0.603787	-0.938372	1709	660
	OCRL.ATGAG10VX	OCRL	PI3K_HS	tgctgttgacagtgagcgCTGAGAGAGAATCACAATCAGAtagtgaagccacagatgtaTCTGATTGTGATTCTCTCTCATtgccgaagagcgctcttctatcTCATCGATGAGAGAGAATCACAATCAGAATGGAAtggtccagGCAGGT			1062	1049	197	587		0		613.932	9.26193	0.470579	0.502201	0.348742	0.604521	0.937032	666	1703
	COL5A2.CAAGG7	COL5A2	COSMIC_HS	tgctgttgacagtgagcgAAAGGATCTGTTGAAGATGCAAtagtgaagccacagatgtaTTGCATCTTCAACAGATCCTTGtgccgaagagcgctcttctatcCCTAACCAAGGATCTGTTGAAGATGCAATCAAAGtggtccagGCAGGT			163	41	62	109		0		90.036	6.49243	-0.893465	0.954353	0.34917	0.604803	-0.9362	1708	661
	SQSTM1.TCCCT1VX	SQSTM1	APOPTOSIS_HS	tgctgttgacagtgagcgCCCCTGACATTTAGTTGATTATtagtgaagccacagatgtaATAATCAACTAAATGTCAGGGAtgccgaagagcgctcttctatcCATAGGTCCCTGACATTTAGTTGATTATTTTCTGtggtccagGCAGGT			317	82	312	798		0		410.66	8.6818	-0.591844	0.632906	0.349726	0.605305	-0.935121	1707	662
	BIK.CTCGG4	BIK	APOPTOSIS_HS	tgctgttgacagtgagcgATCGGCAAAGAATCTACTGGAAtagtgaagccacagatgtaTTCCAGTAGATTCTTTGCCGAGtgccgaagagcgctcttctatcGATGCCCTCGGCAAAGAATCTACTGGAATAGATTtggtccagGCAGGT			656	495	44	214		0		274.837	8.10243	0.61248	0.658152	0.352057	0.608415	0.930607	668	1701
	TARP.TCCCT2VX	TARP	ONCOTEST_HS	tgctgttgacagtgagcgCCCCTCTCTTAGTGTTCTTTAAtagtgaagccacagatgtaTTAAAGAACACTAAGAGAGGGAtgccgaagagcgctcttctatcGCCTTGTCCCTCTCTTAGTGTTCTTTAATCAGATtggtccagGCAGGT			412	504	531	1249		0		725.688	9.5032	0.454708	0.488443	0.351887	0.608415	0.930935	667	1702
	HKDC1.ATGTG5	HKDC1	PI3K_HS	tgctgttgacagtgagcgCTGTGACATTCATGCTGTCAGAtagtgaagccacagatgtaTCTGACAGCATGAATGTCACATtgccgaagagcgctcttctatcGATGTGATGTGACATTCATGCTGTCAGAAGATGGtggtccagGCAGGT			161	81	16	10		0		51.4595	5.68537	-1.11491	1.19981	0.352765	0.609175	-0.92924	1706	663
	GNB5.GAAGG6VX	GNB5	PI3K_HS	tgctgttgacagtgagcgAAAGGAAGTGCTTTTTGTTATAtagtgaagccacagatgtaTATAACAAAAAGCACTTCCTTCtgccgaagagcgctcttctatcCTAGAAGAAGGAAGTGCTTTTTGTTATAGGATCCtggtccagGCAGGT			758	802	551	1448		0		897.515	9.80979	0.430757	0.464189	0.353419	0.609379	0.927979	670	1699
	PKMYT1.TGCCT2VX	PKMYT1	APOPTOSIS_HS	tgctgttgacagtgagcgCGCCTCTGCACTTTTAACCTTTtagtgaagccacagatgtaAAAGGTTAAAAGTGCAGAGGCAtgccgaagagcgctcttctatcAGACTCTGCCTCTGCACTTTTAACCTTTTATCCTtggtccagGCAGGT			53	82	10	52		0		42.2113	5.39956	1.1917	1.28403	0.35336	0.609379	0.928092	669	1700
	KDM6B.AAAGG2V	KDM6B	APOPTOSIS_HS	tgctgttgacagtgagcgCAAGGTTTTAAAGAAAGAACTAtagtgaagccacagatgtaTAGTTCTTTCTTTAAAACCTTTtgccgaagagcgctcttctatcAAAATTAAAGGTTTTAAAGAAAGAACTATGAGGAtggtccagGCAGGT			3433	3209	288	826		0		1518.72	10.5686	0.40297	0.434787	0.354019	0.609952	0.926822	671	1698
	IRF6.CTCGG4VX	IRF6	APOPTOSIS_HS	tgctgttgacagtgagcgATCGGATGATCTACGAGATGTTtagtgaagccacagatgtaAACATCTCGTAGATCATCCGAGtgccgaagagcgctcttctatcTAGTGGCTCGGATGATCTACGAGATGTTTTCTGGtggtccagGCAGGT			351	243	56	43		0		140.873	7.13826	-0.746548	0.806019	0.354333	0.610032	-0.926217	1704	665
	TNFRSF4.CTGCT1VX	TNFRSF4	APOPTOSIS_HS	tgctgttgacagtgagcgATGCTTACGTATGCCATGCATAtagtgaagccacagatgtaTATGCATGGCATACGTAAGCAGtgccgaagagcgctcttctatcGGCTCTCTGCTTACGTATGCCATGCATACCTCCTtggtccagGCAGGT			937	761	940	946		0		982.189	9.93986	-0.452676	0.489741	0.355321	0.610809	-0.924317	1703	666
	SOD1.TCAGA3	SOD1	APOPTOSIS_HS	tgctgttgacagtgagcgCCAGAATTTCTTTGTCATTCAAtagtgaagccacagatgtaTTGAATGACAAAGAAATTCTGAtgccgaagagcgctcttctatcAACTTGTCAGAATTTCTTTGTCATTCAAGCCTGTtggtccagGCAGGT			1799	1992	309	766		0		1015.6	9.98812	0.422292	0.456834	0.355284	0.610809	0.924389	672	1697
	PDCD4.AAAGG6VX	PDCD4	APOPTOSIS_HS	tgctgttgacagtgagcgCAAGGTGGAAAGCGTAAAGATAtagtgaagccacagatgtaTATCTTTACGCTTTCCACCTTTtgccgaagagcgctcttctatcATGTCTAAAGGTGGAAAGCGTAAAGATAGTGTGTtggtccagGCAGGT			79	45	244	274		0		205.702	7.68441	-0.634793	0.688005	0.356186	0.611516	-0.922658	1702	667
	GNAI2.CCGAT4VX	GNAI2	PI3K_HS	tgctgttgacagtgagcgACGATGTCATCATCAAGAACAAtagtgaagccacagatgtaTTGTTCTTGATGATGACATCGGtgccgaagagcgctcttctatcCCGTCACCGATGTCATCATCAAGAACAACCTGAAtggtccagGCAGGT			415	514	1110	2444		0		1298.49	10.3426	0.414737	0.449832	0.356539	0.611516	0.921981	674	1695
	OPN3.CAAGG6	OPN3	APOPTOSIS_HS	tgctgttgacagtgagcgAAAGGTTTTCATTGACAATATAtagtgaagccacagatgtaTATATTGTCAATGAAAACCTTGtgccgaagagcgctcttctatcAGAACTCAAGGTTTTCATTGACAATATAGAAAAGtggtccagGCAGGT			1535	1246	234	831		0		804.383	9.65174	0.453464	0.491738	0.356442	0.611516	0.922167	673	1696
	BCL2L14.TAAGA2VX	BCL2L14	APOPTOSIS_HS	tgctgttgacagtgagcgCAAGAAAGATGAAGAAGAACAAtagtgaagccacagatgtaTTGTTCTTCTTCATCTTTCTTAtgccgaagagcgctcttctatcAAGTTCTAAGAAAGATGAAGAAGAACAAATACTAtggtccagGCAGGT			2477	1616	2493	3470		0		2757.13	11.4289	-0.3766	0.410336	0.358731	0.614742	-0.917787	1701	668
	PLCZ1.TCACG6VX	PLCZ1	PI3K_HS	tgctgttgacagtgagcgCCACGTGAATGTCTACTGTTTAtagtgaagccacagatgtaTAAACAGTAGACATTCACGTGAtgccgaagagcgctcttctatcATGGATTCACGTGAATGTCTACTGTTTAAAAATGtggtccagGCAGGT			3380	2175	2921	4156		0		3383.34	11.7242	-0.370605	0.403995	0.358959	0.614742	-0.91735	1700	669
	SHC4.ACAGA4V3	SHC4	PI3K_HS	tgctgttgacagtgagcgCCAGAATCTATTTGAAATTATAtagtgaagccacagatgtaTATAATTTCAAATAGATTCTGTtgccgaagagcgctcttctatcAAAAGTACAGAATCTATTTGAAATTATAGTAAAAtggtccagGCAGGT			5914	3887	471	1994		0		2413.7	11.237	0.42787	0.466867	0.35942	0.615068	0.91647	675	1694
	AKT2.ACAGG5VX	AKT2	APOPTOSIS_HS;PI3K_HS	tgctgttgacagtgagcgCCAGGTTCTTCCTCAGCATCAAtagtgaagccacagatgtaTTGATGCTGAGGAAGAACCTGTtgccgaagagcgctcttctatcTGGAGCACAGGTTCTTCCTCAGCATCAACTGGCAtggtccagGCAGGT			411	307	61	46		0		166.203	7.3768	-0.702163	0.767071	0.359991	0.615582	-0.915382	1699	670
	FOXD4.TTCCC4M2	FOXD4	COSMIC_HS;PI3K_HS	tgctgttgacagtgagcgCTCCCTGCAAAATGGTTAGAAAtagtgaagccacagatgtaTTTCTAACCATTTTGCAGGGAAtgccgaagagcgctcttctatcCTTCTGTTCCCTGCAAAATGGTTAGAAAGAAACAtggtccagGCAGGT			1121	802	257	1070		0		720.148	9.49215	0.477446	0.522029	0.360404	0.615825	0.914596	676	1693
	RAPGEF1.TCCGG3VX	RAPGEF1	PI3K_HS	tgctgttgacagtgagcgCCCGGTCCATAATCATGTTACAtagtgaagccacagatgtaTGTAACATGATTATGGACCGGAtgccgaagagcgctcttctatcACTGGGTCCGGTCCATAATCATGTTACAGGAAAAtggtccagGCAGGT			11	1	28	40		0		25.1556	4.65281	-1.5965	1.7497	0.361537	0.617298	-0.91244	1698	671
	FLOT1.GACCC2V3	FLOT1	PI3K_HS	tgctgttgacagtgagcgAACCCTCAATGTCAAGAGTGAAtagtgaagccacagatgtaTTCACTCTTGACATTGAGGGTCtgccgaagagcgctcttctatcCACACTGACCCTCAATGTCAAGAGTGAAAAGGTTtggtccagGCAGGT			1800	987	1014	1628		0		1363.73	10.4133	-0.398835	0.437814	0.362312	0.618157	-0.910969	1697	672
	CAPN1.ATAGG1VX	CAPN1	APOPTOSIS_HS	tgctgttgacagtgagcgCTAGGATCATCAGCAAACACAAtagtgaagccacagatgtaTTGTGTTTGCTGATGATCCTATtgccgaagagcgctcttctatcTCCTCAATAGGATCATCAGCAAACACAAAGACCTtggtccagGCAGGT			519	212	286	519		0		387.647	8.5986	-0.522131	0.573626	0.362702	0.618359	-0.910229	1696	673
	TNFRSF10C.CACCA4	TNFRSF10C	APOPTOSIS_HS	tgctgttgacagtgagcgAACCAACGCTTCCAACAATGAAtagtgaagccacagatgtaTTCATTGTTGGAAGCGTTGGTGtgccgaagagcgctcttctatcGGATTACACCAACGCTTCCAACAATGAACCTTCTtggtccagGCAGGT			342	49	76	265		0		164.259	7.35982	-0.801532	0.883534	0.364307	0.62063	-0.907189	1695	674
	BECN1.TACCG1V3	BECN1	APOPTOSIS_HS	tgctgttgacagtgagcgCACCGACTTGTTCCTTACGGAAtagtgaagccacagatgtaTTCCGTAAGGAACAAGTCGGTAtgccgaagagcgctcttctatcCAGAGATACCGACTTGTTCCTTACGGAAACCATTtggtccagGCAGGT			1809	1429	510	534		0		944.355	9.88319	-0.441179	0.487389	0.365365	0.620984	-0.905189	1694	675
	ITPR3.TCACG4VX	ITPR3	PI3K_HS	tgctgttgacagtgagcgCCACGTGGACTGACAAGAATAAtagtgaagccacagatgtaTTATTCTTGTCAGTCCACGTGAtgccgaagagcgctcttctatcTGTGGCTCACGTGGACTGACAAGAATAACGAGCAtggtccagGCAGGT			527	299	95	110		0		214.622	7.74566	-0.607314	0.671413	0.365714	0.620984	-0.904531	1693	676
	PTPN1.TAAGT6VX	PTPN1	PI3K_HS	tgctgttgacagtgagcgCAAGTGGCTTTTTAACATGAAAtagtgaagccacagatgtaTTTCATGTTAAAAAGCCACTTAtgccgaagagcgctcttctatcCCACATTAAGTGGCTTTTTAACATGAAAAACACGtggtccagGCAGGT			3729	2505	962	1283		0		1859.52	10.8607	-0.385598	0.426377	0.365805	0.620984	-0.90436	1692	677
	CALCR.TTGGG5VX	CALCR	ONCOTEST_HS	tgctgttgacagtgagcgCTGGGTGCTATCTAGCAGTAAAtagtgaagccacagatgtaTTTACTGCTAGATAGCACCCAAtgccgaagagcgctcttctatcTTGCCCTTGGGTGCTATCTAGCAGTAAAAGATAAtggtccagGCAGGT			250	72	47	79		0		95.2526	6.57369	-0.835984	0.924535	0.365878	0.620984	-0.904221	1691	678
	PHKA2.TCACG4VX	PHKA2	PI3K_HS	tgctgttgacagtgagcgCCACGCAGGAGATTGTGGTTTAtagtgaagccacagatgtaTAAACCACAATCTCCTGCGTGAtgccgaagagcgctcttctatcCCGTCCTCACGCAGGAGATTGTGGTTTACCTGGCtggtccagGCAGGT			37	46	190	539		0		237.951	7.89452	0.598274	0.66057	0.365097	0.620984	0.905695	677	1692
	ITM2B.TGCCC5	ITM2B	APOPTOSIS_HS	tgctgttgacagtgagcgCGCCCTGCTACCTAGTTTGTTAtagtgaagccacagatgtaTAACAAACTAGGTAGCAGGGCAtgccgaagagcgctcttctatcGTTAGTTGCCCTGCTACCTAGTTTGTTAGTGCATtggtccagGCAGGT			1942	2176	451	303		0		1030.36	10.0089	-0.504294	0.559323	0.367262	0.622507	-0.901615	1689	680
	MKNK1.TTCCA3VX	MKNK1	PI3K_HS	tgctgttgacagtgagcgCTCCAGCAAAGATGATACCTTAtagtgaagccacagatgtaTAAGGTATCATCTTTGCTGGAAtgccgaagagcgctcttctatcATGCTGTTCCAGCAAAGATGATACCTTAAACTCCtggtccagGCAGGT			1113	1006	761	2244		0		1288.95	10.332	0.400292	0.444029	0.367323	0.622507	0.901499	678	1691
	CALM2.ACAGG4	CALM2	PI3K_HS	tgctgttgacagtgagcgCCAGGACATGATTAATGAAGTAtagtgaagccacagatgtaTACTTCATTAATCATGTCCTGTtgccgaagagcgctcttctatcAGAGTTACAGGACATGATTAATGAAGTAGATGCTtggtccagGCAGGT			4399	3023	1865	2480		0		2794.73	11.4485	-0.371694	0.413244	0.36841	0.623157	-0.899455	1688	681
	ETV6.CCAGG1	ETV6	APOPTOSIS_HS	tgctgttgacagtgagcgACAGGAGAATATGTTAGACTTAtagtgaagccacagatgtaTAAGTCTAACATATTCTCCTGGtgccgaagagcgctcttctatcAATATCCCAGGAGAATATGTTAGACTTAGGATGAtggtccagGCAGGT			5665	3276	2140	3429		0		3406.32	11.734	-0.361945	0.402714	0.368778	0.623157	-0.898764	1687	682
	CPT1A.AAAAG10VX	CPT1A	APOPTOSIS_HS	tgctgttgacagtgagcgCAAAGAAGTTCATCAGATTCAAtagtgaagccacagatgtaTTGAATCTGATGAACTTCTTTTtgccgaagagcgctcttctatcCCTGGAAAAAGAAGTTCATCAGATTCAAGAACGGtggtccagGCAGGT			2313	885	541	1178		0		1085.39	10.084	-0.440001	0.489767	0.368979	0.623157	-0.898388	1686	683
	MAPK14.TACAG2VX	MAPK14	APOPTOSIS_HS	tgctgttgacagtgagcgCACAGAGAACTGCGGTTACTTAtagtgaagccacagatgtaTAAGTAACCGCAGTTCTCTGTAtgccgaagagcgctcttctatcAGAACCTACAGAGAACTGCGGTTACTTAAACATAtggtccagGCAGGT			225	184	21	122		0		111.818	6.80501	0.79568	0.885854	0.369075	0.623157	0.898207	680	1689
	HKDC1.GTAGG3	HKDC1	PI3K_HS	tgctgttgacagtgagcgATAGGATTTTGTTCCTTATTAAtagtgaagccacagatgtaTTAATAAGGAACAAAATCCTACtgccgaagagcgctcttctatcCACCCTGTAGGATTTTGTTCCTTATTAAGTGTGTtggtccagGCAGGT			935	825	146	494		0		501.933	8.97135	0.478584	0.532734	0.368997	0.623157	0.898354	679	1690
	BCAP31.TCCCT1VX	BCAP31	APOPTOSIS_HS	tgctgttgacagtgagcgCCCCTTCATTTCTCCTAAAAGAtagtgaagccacagatgtaTCTTTTAGGAGAAATGAAGGGAtgccgaagagcgctcttctatcCTGCATTCCCTTCATTTCTCCTAAAAGATGGCAGtggtccagGCAGGT			616	545	248	825		0		525.915	9.03869	0.470851	0.525138	0.36992	0.623657	0.896624	682	1687
	ITPR1.GCAGA10VX	ITPR1	APOPTOSIS_HS;PI3K_HS	tgctgttgacagtgagcgACAGATAGAGATTGTCAGATTAtagtgaagccacagatgtaTAATCTGACAATCTCTATCTGCtgccgaagagcgctcttctatcCACGGCGCAGATAGAGATTGTCAGATTAGACCGAtggtccagGCAGGT			2795	3217	1208	2702		0		2321.77	11.181	0.375534	0.418826	0.369914	0.623657	0.896635	681	1688
	BIRC6.CTGGG35VX	BIRC6	APOPTOSIS_HS	tgctgttgacagtgagcgATGGGTAGAAGTTCAACAAGAAtagtgaagccacagatgtaTTCTTGTTGAACTTCTACCCAGtgccgaagagcgctcttctatcTCCATGCTGGGTAGAAGTTCAACAAGAACAGCAGtggtccagGCAGGT			611	308	166	239		0		295.156	8.20533	-0.538732	0.603025	0.371652	0.625536	-0.893383	1685	684
	PHKA2.CAAAC3VX	PHKA2	PI3K_HS	tgctgttgacagtgagcgAAAACCTGATGTTGTAGTACAAtagtgaagccacagatgtaTTGTACTACAACATCAGGTTTGtgccgaagagcgctcttctatcTTCAGTCAAACCTGATGTTGTAGTACAAGTTACTtggtccagGCAGGT			2776	2527	1584	1488		0		2065.43	11.0122	-0.418969	0.469522	0.372216	0.625536	-0.89233	1684	685
	MEX3D.ATGGA1VX	MEX3D	APOPTOSIS_HS	tgctgttgacagtgagcgCTGGAATAAATTTTAAGAACTAtagtgaagccacagatgtaTAGTTCTTAAAATTTATTCCATtgccgaagagcgctcttctatcTACTTTATGGAATAAATTTTAAGAACTAAAATATtggtccagGCAGGT			806	601	299	1168		0		674.908	9.39855	0.463029	0.519406	0.372683	0.625536	0.891458	686	1683
	TMEM100.TCAGG7VX	TMEM100	NOTCH_HS	tgctgttgacagtgagcgCCAGGAACTTTATAATGTGCTAtagtgaagccacagatgtaTAGCACATTATAAAGTTCCTGAtgccgaagagcgctcttctatcCTTTGGTCAGGAACTTTATAATGTGCTATTAAATtggtccagGCAGGT			2625	2259	799	2418		0		1836.55	10.8428	0.383003	0.42963	0.372676	0.625536	0.891472	685	1684
	PHKG1.CTCCG4VX	PHKG1	PI3K_HS	tgctgttgacagtgagcgATCCGGTCATCAAATAGCAAAAtagtgaagccacagatgtaTTTTGCTATTTGATGACCGGAGtgccgaagagcgctcttctatcGTTAGCCTCCGGTCATCAAATAGCAAAACCCAAAtggtccagGCAGGT			885	684	217	831		0		582.2	9.18537	0.47302	0.52992	0.372058	0.625536	0.892626	684	1685
	NLRP1.TCACC4VX	NLRP1	APOPTOSIS_HS	tgctgttgacagtgagcgCCACCTCTGTGGTGTTGCTTTAtagtgaagccacagatgtaTAAAGCAACACCACAGAGGTGAtgccgaagagcgctcttctatcTTCCCGTCACCTCTGTGGTGTTGCTTTACCACCGtggtccagGCAGGT			153	186	46	160		0		122.333	6.93466	0.732137	0.819164	0.37145	0.625536	0.893761	683	1686
	GCK.CCACG1VX	GCK	PI3K_HS	tgctgttgacagtgagcgACACGATGATCTCCTGCTACTAtagtgaagccacagatgtaTAGTAGCAGGAGATCATCGTGGtgccgaagagcgctcttctatcCGGTGGCCACGATGATCTCCTGCTACTACGAAGAtggtccagGCAGGT			57	23	47	39		0		45.6413	5.51227	-1.09691	1.23324	0.373759	0.625681	-0.889454	1683	686
	CBLC.CTGAG2VX	CBLC	PI3K_HS	tgctgttgacagtgagcgATGAGAGCAACAAGGATGTGAAtagtgaagccacagatgtaTTCACATCCTTGTTGCTCTCAGtgccgaagagcgctcttctatcTCTGTGCTGAGAGCAACAAGGATGTGAAGATTGAtggtccagGCAGGT			2603	1309	26	43		0		690.808	9.43214	-0.46085	0.518456	0.374063	0.625681	-0.888889	1682	687
	SQSTM1.TCCGA5VX	SQSTM1	APOPTOSIS_HS	tgctgttgacagtgagcgCCCGAATCTACATTAAAGAGAAtagtgaagccacagatgtaTTCTCTTTAATGTAGATTCGGAtgccgaagagcgctcttctatcACATCTTCCGAATCTACATTAAAGAGAAAAAAGAtggtccagGCAGGT			510	158	282	657		0		407.114	8.66929	-0.538676	0.606614	0.374539	0.625681	-0.888004	1681	688
	FOXI3.GGCCA1	FOXI3	PI3K_HS	tgctgttgacagtgagcgAGCCAGAGATCTTCCTATTACAtagtgaagccacagatgtaTGTAATAGGAAGATCTCTGGCCtgccgaagagcgctcttctatcAGCACCGGCCAGAGATCTTCCTATTACAGCCCTTtggtccagGCAGGT			96	54	64	48		0		68.3203	6.09424	-0.927811	1.04654	0.375322	0.625681	-0.886548	1680	689
	APAF1.TCACT9VX	APAF1	APOPTOSIS_HS	tgctgttgacagtgagcgCCACTGTAACTCTAGAAGATTAtagtgaagccacagatgtaTAATCTTCTAGAGTTACAGTGAtgccgaagagcgctcttctatcGATGAGTCACTGTAACTCTAGAAGATTAACCTTCtggtccagGCAGGT			2416	2087	1164	1159		0		1638.46	10.6781	-0.414494	0.467947	0.375741	0.625681	-0.885771	1679	690
	ATP2A2.GACAG6VX	ATP2A2	APOPTOSIS_HS	tgctgttgacagtgagcgAACAGATGTTGGTGCAATACAAtagtgaagccacagatgtaTTGTATTGCACCAACATCTGTCtgccgaagagcgctcttctatcGCAGTAGACAGATGTTGGTGCAATACAAATATTGtggtccagGCAGGT			1516	1125	1304	1553		0		1468.74	10.5204	-0.396143	0.447499	0.376028	0.625681	-0.885238	1678	691
	KEAP1.ACCGG3VX	KEAP1	APOPTOSIS_HS	tgctgttgacagtgagcgCCCGGGACTAAAAGAAAAGACAtagtgaagccacagatgtaTGTCTTTTCTTTTAGTCCCGGTtgccgaagagcgctcttctatcACAAAAACCGGGACTAAAAGAAAAGACAGCACTGtggtccagGCAGGT			113	47	1	NaN		0		27.498	4.78126	-1.70793	1.92951	0.376068	0.625681	-0.885164	1677	692
	PLCE1.AAACA10VX	PLCE1	APOPTOSIS_HS	tgctgttgacagtgagcgCAACATTGTTCAAGATGACAAAtagtgaagccacagatgtaTTTGTCATCTTGAACAATGTTTtgccgaagagcgctcttctatcAGAGAAAAACATTGTTCAAGATGACAAAGAGGTGtggtccagGCAGGT			5445	9510	1081	1681		0		3688	11.8486	0.416005	0.469891	0.375983	0.625681	0.885322	691	1678
	PRKCI.TTCCA8	PRKCI	PI3K_HS	tgctgttgacagtgagcgCTCCAAAGTTTCTAGCTATATAtagtgaagccacagatgtaTATATAGCTAGAAACTTTGGAAtgccgaagagcgctcttctatcTCATTTTTCCAAAGTTTCTAGCTATATACTCTCTtggtccagGCAGGT			4477	2981	538	2202		0		2091.2	11.0301	0.413695	0.466658	0.375345	0.625681	0.886505	690	1679
	CAB39L.ATCCC5VX	CAB39L	PI3K_HS	tgctgttgacagtgagcgCTCCCAGCTCAGTACCTTTCAAtagtgaagccacagatgtaTTGAAAGGTACTGAGCTGGGATtgccgaagagcgctcttctatcCCCATTATCCCAGCTCAGTACCTTTCAAACAGAAtggtccagGCAGGT			110	161	60	173		0		120.538	6.91335	0.732755	0.825429	0.374689	0.625681	0.887725	689	1680
	FLT3.TACAG3	FLT3	APOPTOSIS_HS;COSMIC_HS	tgctgttgacagtgagcgCACAGAAGAAATATACATTATAtagtgaagccacagatgtaTATAATGTATATTTCTTCTGTAtgccgaagagcgctcttctatcTTATGCTACAGAAGAAATATACATTATAATGCAAtggtccagGCAGGT			2537	2697	838	2032		0		1835.55	10.842	0.376362	0.423111	0.373728	0.625681	0.889511	688	1681
	FOXQ1.CAGCT2	FOXQ1	PI3K_HS	tgctgttgacagtgagcgAAGCTTTATTAGTGGTTCTCTAtagtgaagccacagatgtaTAGAGAACCACTAATAAAGCTGtgccgaagagcgctcttctatcGGGCTACAGCTTTATTAGTGGTTCTCTAACTGTGtggtccagGCAGGT			2904	2022	248	999		0		1220.89	10.2537	0.431678	0.485106	0.37354	0.625681	0.889863	687	1682
	PRKX.GACAC10V2	PRKX	PI3K_HS	tgctgttgacagtgagcgAACACGTCTGTTCTGTATGTAAtagtgaagccacagatgtaTTACATACAGAACAGACGTGTCtgccgaagagcgctcttctatcATGGTGGACACGTCTGTTCTGTATGTAAAAGGCAtggtccagGCAGGT			1051	886	1953	2024		0		1775.97	10.7944	-0.40573	0.459235	0.376971	0.626267	-0.883491	1676	693
	FOXF2.AAGGT1	FOXF2	PI3K_HS	tgctgttgacagtgagcgCAGGTTGTTTTCTACCACCATAtagtgaagccacagatgtaTATGGTGGTAGAAAACAACCTTtgccgaagagcgctcttctatcTTTTACAAGGTTGTTTTCTACCACCATATTTTAAtggtccagGCAGGT			718	1249	69	122		0		425.569	8.73325	0.523502	0.592378	0.376843	0.626267	0.883729	692	1677
	SHC2.AAAGG3VX	SHC2	PI3K_HS	tgctgttgacagtgagcgCAAGGATCTGTTTGACATGCGAtagtgaagccacagatgtaTCGCATGTCAAACAGATCCTTTtgccgaagagcgctcttctatcCCCCAAAAAGGATCTGTTTGACATGCGACCCTTTtggtccagGCAGGT			188	302	47	116		0		140.835	7.13786	0.693247	0.787187	0.378499	0.628348	0.880665	693	1676
	PIP5K1C.CGACA5V	PIP5K1C	PI3K_HS	tgctgttgacagtgagcgAGACATCTACTTTTAATTTCTAtagtgaagccacagatgtaTAGAAATTAAAAGTAGATGTCGtgccgaagagcgctcttctatcCGCCACCGACATCTACTTTTAATTTCTATGCAGCtggtccagGCAGGT			2454	1791	728	2662		0		1741.21	10.7659	0.400211	0.454869	0.378946	0.628631	0.879839	694	1675
	FOXR2.TAAAG5	FOXR2	PI3K_HS	tgctgttgacagtgagcgCAAAGATGGACTTAAAACTAAAtagtgaagccacagatgtaTTTAGTTTTAAGTCCATCTTTAtgccgaagagcgctcttctatcCTCCAGTAAAGATGGACTTAAAACTAAAAGACTGtggtccagGCAGGT			815	863	387	1005		0		731.61	9.51493	0.422843	0.481526	0.379873	0.629709	0.878131	695	1674
	TEK.ACCAC5VX	TEK	ONCOTEST_HS	tgctgttgacagtgagcgCCCACGCTTTATGAGAAGTTTAtagtgaagccacagatgtaTAAACTTCTCATAAAGCGTGGTtgccgaagagcgctcttctatcGTGAATACCACGCTTTATGAGAAGTTTACTTATGtggtccagGCAGGT			700	683	386	294		0		503.753	8.97657	-0.517192	0.59032	0.380963	0.631017	-0.876123	1675	694
	GNAI3.TACCG7	GNAI3	PI3K_HS	tgctgttgacagtgagcgCACCGATGTTAACTGTAGTAATtagtgaagccacagatgtaATTACTACAGTTAACATCGGTAtgccgaagagcgctcttctatcTTACTGTACCGATGTTAACTGTAGTAATCCTTAGtggtccagGCAGGT			4109	4917	3730	2545		0		4044.66	11.9818	-0.452741	0.518032	0.382139	0.631017	-0.873963	1674	695
	EPHB2.ACCCA2V2	EPHB2	APOPTOSIS_HS	tgctgttgacagtgagcgCCCCAAGCAGAGCAATCAGTTAtagtgaagccacagatgtaTAACTGATTGCTCTGCTTGGGTtgccgaagagcgctcttctatcACAGACACCCAAGCAGAGCAATCAGTTAGTGAATtggtccagGCAGGT			135	111	10	74		0		66.1534	6.04774	0.960238	1.09915	0.382325	0.631017	0.87362	699	1670
	RICTOR.CCCGG17VX	RICTOR	PI3K_HS	tgctgttgacagtgagcgACCGGTGGATATAAATGATATAtagtgaagccacagatgtaTATATCATTTATATCCACCGGGtgccgaagagcgctcttctatcTGCTCTCCCGGTGGATATAAATGATATATTCCAGtggtccagGCAGGT			1264	1811	237	461		0		786.984	9.62019	0.437186	0.500403	0.382299	0.631017	0.873668	698	1671
	PRPS1.CCAAG2VX	PRPS1	APOPTOSIS_HS	tgctgttgacagtgagcgACAAGGTCTATGCTAAATTATAtagtgaagccacagatgtaTATAATTTAGCATAGACCTTGGtgccgaagagcgctcttctatcTTCTCCCCAAGGTCTATGCTAAATTATAGCAAGAtggtccagGCAGGT			3763	3028	1356	4294		0		2893.77	11.4987	0.367474	0.420365	0.382021	0.631017	0.874179	697	1672
	PRKAA1.TCACA16VX	PRKAA1	PI3K_HS	tgctgttgacagtgagcgCCACACAATAGATGTAAATGAAtagtgaagccacagatgtaTTCATTTACATCTATTGTGTGAtgccgaagagcgctcttctatcATTGCATCACACAATAGATGTAAATGAAGATGTAtggtccagGCAGGT			3195	3625	4322	9470		0		5616.44	12.4554	0.34984	0.399663	0.38139	0.631017	0.875338	696	1673
	RPS6KA1.ATGCT1VX	RPS6KA1	PI3K_HS	tgctgttgacagtgagcgCTGCTGTCAAGGTCATTGATAAtagtgaagccacagatgtaTTATCAATGACCTTGACAGCATtgccgaagagcgctcttctatcTGGAGTATGCTGTCAAGGTCATTGATAAGAGCAAtggtccagGCAGGT			898	702	154	147		0		390.732	8.61003	-0.509495	0.585837	0.384471	0.63384	-0.869688	1673	696
	MYD88.TTACA3VX	MYD88	APOPTOSIS_HS	tgctgttgacagtgagcgCTACAAAGTTATTTGTTTACAAtagtgaagccacagatgtaTTGTAAACAAATAACTTTGTAAtgccgaagagcgctcttctatcATTGCCTTACAAAGTTATTTGTTTACAAACAGCGtggtccagGCAGGT			6620	5602	2500	7336		0		5148.05	12.3298	0.349031	0.401432	0.384593	0.63384	0.869465	700	1669
	IRS2.GCAAG3	IRS2	APOPTOSIS_HS;PI3K_HS	tgctgttgacagtgagcgACAAGACAAAGTTGAATGTAAAtagtgaagccacagatgtaTTTACATTCAACTTTGTCTTGCtgccgaagagcgctcttctatcTGTATTGCAAGACAAAGTTGAATGTAAAGTGATCtggtccagGCAGGT			9682	11203	3909	8337		0		7672.45	12.9055	0.344849	0.39717	0.385249	0.634463	0.868265	701	1668
	PIK3R4.AAAGC20	PIK3R4	PI3K_HS	tgctgttgacagtgagcgCAAGCAGAATTCTAGATCAGAAtagtgaagccacagatgtaTTCTGATCTAGAATTCTGCTTTtgccgaagagcgctcttctatcCTCTACAAAGCAGAATTCTAGATCAGAAGGAGGAtggtccagGCAGGT			2760	1107	273	578		0		924.094	9.8519	-0.429363	0.494903	0.385629	0.634629	-0.867571	1672	697
	TUSC1.ACCGA2	TUSC1	ONCOTEST_HS	tgctgttgacagtgagcgCCCGATCATTCTATTATCATTAtagtgaagccacagatgtaTAATGATAATAGAATGATCGGTtgccgaagagcgctcttctatcCTCAGAACCGATCATTCTATTATCATTAGTTTTGtggtccagGCAGGT			1649	648	644	1393		0		1036.56	10.0176	-0.424286	0.48978	0.386338	0.634917	-0.866278	1671	698
	GRB2.GACCT4VX	GRB2	PI3K_HS	tgctgttgacagtgagcgAACCTATGTACTTAATCCTTTAtagtgaagccacagatgtaTAAAGGATTAAGTACATAGGTCtgccgaagagcgctcttctatcAATAAAGACCTATGTACTTAATCCTTTAACTCTGtggtccagGCAGGT			2762	3540	2475	4895		0		3526.68	11.7841	0.364009	0.42022	0.386362	0.634917	0.866234	702	1667
	ACACB.ACCCG6VX	ACACB	PI3K_HS	tgctgttgacagtgagcgCCCCGCTGTGCATAGAAATGTAtagtgaagccacagatgtaTACATTTCTATGCACAGCGGGTtgccgaagagcgctcttctatcCCATCAACCCGCTGTGCATAGAAATGTATGCAGAtggtccagGCAGGT			200	95	28	26		0		70.0205	6.12971	-0.891891	1.03379	0.38828	0.637148	-0.862741	1669	700
	FOXI3.CTGGG3	FOXI3	PI3K_HS	tgctgttgacagtgagcgATGGGACATCAAAGTCCGAAGAtagtgaagccacagatgtaTCTTCGGACTTTGATGTCCCAGtgccgaagagcgctcttctatcTGGCTGCTGGGACATCAAAGTCCGAAGAAGGGCTtggtccagGCAGGT			18	12	12	134		0		43.6596	5.44823	1.15883	1.34247	0.388022	0.637148	0.863211	703	1666
	SLC24A2.GAGAG15VX	SLC24A2	ONCOTEST_HS	tgctgttgacagtgagcgAAGAGATGTGTACAGAGTTCAAtagtgaagccacagatgtaTTGAACTCTGTACACATCTCTCtgccgaagagcgctcttctatcAATTCAGAGAGATGTGTACAGAGTTCAACAATGGtggtccagGCAGGT			612	224	50	90		0		186.215	7.54083	-0.619571	0.722081	0.390873	0.64055	-0.858035	1668	701
	ABCA13.ACAGG33	ABCA13	COSMIC_HS	tgctgttgacagtgagcgCCAGGATGTACTGGTTCACAAAtagtgaagccacagatgtaTTTGTGAACCAGTACATCCTGTtgccgaagagcgctcttctatcTTGGCTACAGGATGTACTGGTTCACAAACTTCCTtggtccagGCAGGT			258	130	623	1032		0		618.036	9.27155	-0.433958	0.505803	0.390916	0.64055	-0.857958	1667	702
	PIK3CG.ACAAG6V	PIK3CG	ONCOTEST_HS;PI3K_HS	tgctgttgacagtgagcgCCAAGTGCATGCTTCAAGATTAtagtgaagccacagatgtaTAATCTTGAAGCATGCACTTGTtgccgaagagcgctcttctatcATTCCTACAAGTGCATGCTTCAAGATTACTGTACtggtccagGCAGGT			4857	4859	1376	3400		0		3223.44	11.6544	0.34596	0.403689	0.391447	0.640959	0.856997	704	1665
	STEAP2.GCAGG15VX	STEAP2	ONCOTEST_HS	tgctgttgacagtgagcgACAGGTTCATGCAAATATTGAAtagtgaagccacagatgtaTTCAATATTTGCATGAACCTGCtgccgaagagcgctcttctatcTTATCAGCAGGTTCATGCAAATATTGAAAACTCTtggtccagGCAGGT			260	342	128	318		0		248.344	7.9562	0.548421	0.64079	0.39208	0.641534	0.855852	705	1664
	ATG12.AACCA8VX	ATG12	APOPTOSIS_HS	tgctgttgacagtgagcgCACCAATTTAGTTGTAACACAAtagtgaagccacagatgtaTTGTGTTACAACTAAATTGGTTtgccgaagagcgctcttctatcTTAGTCAACCAATTTAGTTGTAACACAAAGTGAGtggtccagGCAGGT			5582	2472	4231	8876		0		5567.39	12.4428	-0.359709	0.420927	0.392793	0.641781	-0.854563	1666	703
	PSEN1.GCCCA14VX	PSEN1	APOPTOSIS_HS	tgctgttgacagtgagcgACCCAAAGACGGTAGAATTAAAtagtgaagccacagatgtaTTTAATTCTACCGTCTTTGGGCtgccgaagagcgctcttctatcATGTATGCCCAAAGACGGTAGAATTAAAGAAGAGtggtccagGCAGGT			69	199	134	191		0		161.843	7.33845	0.707124	0.827471	0.392795	0.641781	0.85456	706	1663
	PTPN13.AAAGG15VX	PTPN13	APOPTOSIS_HS	tgctgttgacagtgagcgCAAGGTTAATGATACAGATGTTtagtgaagccacagatgtaAACATCTGTATCATTAACCTTTtgccgaagagcgctcttctatcGCTCATAAAGGTTAATGATACAGATGTTACTAATtggtccagGCAGGT			1221	1022	2210	2377		0		2039.63	10.9941	-0.383863	0.450182	0.393834	0.642384	-0.852685	1665	704
	STAT1.TCCAG9VX	STAT1	APOPTOSIS_HS	tgctgttgacagtgagcgCCCAGATGTCTATGATCATTTAtagtgaagccacagatgtaTAAATGATCATAGACATCTGGAtgccgaagagcgctcttctatcACCCAATCCAGATGTCTATGATCATTTACAGCTGtggtccagGCAGGT			491	939	2236	3251		0		2135.02	11.06	0.426664	0.500862	0.394293	0.642384	0.851858	709	1660
	FETUB.CTGGG3V2	FETUB	COSMIC_HS	tgctgttgacagtgagcgATGGGATCTCTGTTCTATCTTAtagtgaagccacagatgtaTAAGATAGAACAGAGATCCCAGtgccgaagagcgctcttctatcGGTGGCCTGGGATCTCTGTTCTATCTTACACTGGtggtccagGCAGGT			52	50	89	352		0		146.831	7.19801	0.664033	0.779405	0.394228	0.642384	0.851974	708	1661
	TPTE.ACAAG3VX	TPTE	ONCOTEST_HS	tgctgttgacagtgagcgCCAAGACCTCAGACTTGTGTTAtagtgaagccacagatgtaTAACACAAGTCTGAGGTCTTGTtgccgaagagcgctcttctatcGACGACACAAGACCTCAGACTTGTGTTATTCTAGtggtccagGCAGGT			1038	1062	46	133		0		429.369	8.74608	0.472052	0.55333	0.393598	0.642384	0.85311	707	1662
	IRS4.ACAGC3VX	IRS4	PI3K_HS	tgctgttgacagtgagcgCCAGCTCTAGTGACTACGTCAAtagtgaagccacagatgtaTTGACGTAGTCACTAGAGCTGTtgccgaagagcgctcttctatcAAGCTGACAGCTCTAGTGACTACGTCAACATGGAtggtccagGCAGGT			151	94	36	255		0		121.88	6.92932	0.753937	0.890348	0.397112	0.646515	0.846789	710	1659
	TNFRSF11B.GACCA5	TNFRSF11B	APOPTOSIS_HS	tgctgttgacagtgagcgAACCAAGATATAGTCAAGAAGAtagtgaagccacagatgtaTCTTCTTGACTATATCTTGGTCtgccgaagagcgctcttctatcAACAAAGACCAAGATATAGTCAAGAAGATCATCCtggtccagGCAGGT			1081	443	396	805		0		644.186	9.33133	-0.439178	0.519504	0.397899	0.646975	-0.84538	1664	705
	BAG5.AAAGG5VX	BAG5	APOPTOSIS_HS	tgctgttgacagtgagcgCAAGGAGATATTCAGCAAGCTAtagtgaagccacagatgtaTAGCTTGCTGAATATCTCCTTTtgccgaagagcgctcttctatcGAAGGAAAAGGAGATATTCAGCAAGCTAGGAAGCtggtccagGCAGGT			345	714	1103	1548		0		1105.98	10.1111	0.457796	0.541601	0.397963	0.646975	0.845264	711	1658
	TNFRSF11B.GTACC9	TNFRSF11B	APOPTOSIS_HS	tgctgttgacagtgagcgATACCTTCATTATGACGAAGAAtagtgaagccacagatgtaTTCTTCGTCATAATGAAGGTACtgccgaagagcgctcttctatcTCCAAAGTACCTTCATTATGACGAAGAAACCTCTtggtccagGCAGGT			1383	1971	369	187		0		834.445	9.70467	-0.530065	0.632133	0.401731	0.65198	-0.838534	1663	706
	PIP5K1A.TCAGG4VX	PIP5K1A	PI3K_HS	tgctgttgacagtgagcgCCAGGAGAGACAACATATAAAAtagtgaagccacagatgtaTTTTATATGTTGTCTCTCCTGAtgccgaagagcgctcttctatcGATTCCTCAGGAGAGACAACATATAAAAAGACAAtggtccagGCAGGT			135	139	80	284		0		156.704	7.2919	0.62778	0.748936	0.401902	0.65198	0.83823	714	1655
	CASP3.TCAGG4VX	CASP3	APOPTOSIS_HS	tgctgttgacagtgagcgCCAGGTAGTTGCAATTGAATTAtagtgaagccacagatgtaTAATTCAATTGCAACTACCTGAtgccgaagagcgctcttctatcTTCCAGTCAGGTAGTTGCAATTGAATTAAATTAGtggtccagGCAGGT			3452	2539	788	2749		0		2096.81	11.034	0.371734	0.443443	0.401867	0.65198	0.838291	713	1656
	PPP3CA.TCCAT13VX	PPP3CA	APOPTOSIS_HS	tgctgttgacagtgagcgCCCATATAACACTTATCTTCTTtagtgaagccacagatgtaAAGAAGATAAGTGTTATATGGAtgccgaagagcgctcttctatcCTTCTTTCCATATAACACTTATCTTCTTCTTAATtggtccagGCAGGT			8027	6407	3474	10629		0		6800.72	12.7315	0.337058	0.403016	0.402965	0.653239	0.836338	715	1654
	PIK3R2.GTACG2	PIK3R2	PI3K_HS	tgctgttgacagtgagcgATACGTTGTTATTGATATGATAtagtgaagccacagatgtaTATCATATCAATAACAACGTACtgccgaagagcgctcttctatcTGTACGGTACGTTGTTATTGATATGATATAAAACtggtccagGCAGGT			6161	4308	2442	3346		0		3816.07	11.8979	-0.337607	0.405093	0.404615	0.654438	-0.833408	1662	707
	CBL.TCCCT15	CBL	COSMIC_HS;PI3K_HS	tgctgttgacagtgagcgCCCCTGTGTTTGTACAGAGCAAtagtgaagccacagatgtaTTGCTCTGTACAAACACAGGGAtgccgaagagcgctcttctatcGACCACTCCCTGTGTTTGTACAGAGCAAAGCCCAtggtccagGCAGGT			183	37	26	54		0		61.5872	5.94456	-0.942226	1.13072	0.404678	0.654438	-0.833296	1661	708
	FOXC1.GAACG5	FOXC1	PI3K_HS	tgctgttgacagtgagcgAAACGGGAATAGTAGCTGTCAAtagtgaagccacagatgtaTTGACAGCTACTATTCCCGTTCtgccgaagagcgctcttctatcTCCAGTGAACGGGAATAGTAGCTGTCAAATGGCCtggtccagGCAGGT			120	43	31	34		0		50.5282	5.65902	-0.982052	1.17863	0.404722	0.654438	-0.833218	1660	709
	YWHAB.GAAGG3VX	YWHAB	APOPTOSIS_HS;PI3K_HS	tgctgttgacagtgagcgAAAGGTTTAATCTGATATCAAAtagtgaagccacagatgtaTTTGATATCAGATTAAACCTTCtgccgaagagcgctcttctatcTTTTTGGAAGGTTTAATCTGATATCAAAATAATCtggtccagGCAGGT			4581	2669	606	2814		0		2226.66	11.1207	0.408623	0.491155	0.40543	0.654438	0.831963	719	1650
	CALCR.TTGGG10VX	CALCR	ONCOTEST_HS	tgctgttgacagtgagcgCTGGGATACTAAAGTAGTTTAAtagtgaagccacagatgtaTTAAACTACTTTAGTATCCCAAtgccgaagagcgctcttctatcATGAATTTGGGATACTAAAGTAGTTTAAGTCTCCtggtccagGCAGGT			1215	1170	228	638		0		689.406	9.42921	0.407262	0.489343	0.405261	0.654438	0.832262	718	1651
	IPPK.ACGGC3V	IPPK	PI3K_HS	tgctgttgacagtgagcgCCGGCAAGATCGTCAACTATTAtagtgaagccacagatgtaTAATAGTTGACGATCTTGCCGTtgccgaagagcgctcttctatcAACTGGACGGCAAGATCGTCAACTATTATTCAAAtggtccagGCAGGT			32	88	7	21		0		31.1477	4.96105	1.23669	1.48549	0.405117	0.654438	0.832517	717	1652
	SYNJ2.GACCC7V7	SYNJ2	PI3K_HS	tgctgttgacagtgagcgAACCCACAGAGCTAGACAGATAtagtgaagccacagatgtaTATCTGTCTAGCTCTGTGGGTCtgccgaagagcgctcttctatcATCCGTGACCCACAGAGCTAGACAGATAAGATGCtggtccagGCAGGT			235	91	29	37		0		77.8239	6.28214	-0.820042	0.987226	0.40617	0.654862	-0.830652	1659	710
	RUNX3.GCACA2VX	RUNX3	APOPTOSIS_HS	tgctgttgacagtgagcgACACAACTTGCTTGTACAGTAAtagtgaagccacagatgtaTTACTGTACAAGCAAGTTGTGCtgccgaagagcgctcttctatcTTTAACGCACAACTTGCTTGTACAGTAAACTGTCtggtccagGCAGGT			1984	966	812	1517		0		1263.73	10.3035	-0.375493	0.45214	0.406268	0.654862	-0.83048	1658	711
	SHC4.CCACA6V3	SHC4	PI3K_HS	tgctgttgacagtgagcgACACAGACACAGTTAAAGCAAAtagtgaagccacagatgtaTTTGCTTTAACTGTGTCTGTGGtgccgaagagcgctcttctatcAAAATACCACAGACACAGTTAAAGCAAAAGGAAAtggtccagGCAGGT			1159	829	465	562		0		707.871	9.46734	-0.410798	0.495078	0.406673	0.655051	-0.829763	1657	712
	SHC3.CCAGG7VX	SHC3	PI3K_HS	tgctgttgacagtgagcgACAGGAATAAAATCTCATACAAtagtgaagccacagatgtaTTGTATGAGATTTTATTCCTGGtgccgaagagcgctcttctatcAAAGCACCAGGAATAAAATCTCATACAATTTTAGtggtccagGCAGGT			1696	415	415	1319		0		868.67	9.76266	-0.488556	0.589525	0.407258	0.655531	-0.828728	1656	713
	STRADA.GAAGG2V10	STRADA	PI3K_HS	tgctgttgacagtgagcgAAAGGGCATTTCTGTCTTTTTAtagtgaagccacagatgtaTAAAAAGACAGAAATGCCCTTCtgccgaagagcgctcttctatcTCCAGAGAAGGGCATTTCTGTCTTTTTAAGCACAtggtccagGCAGGT			52	79	3	18		0		29.7913	4.89682	1.26294	1.5282	0.408567	0.657172	0.826418	720	1649
	IFNA5.AACAG1	IFNA5	ONCOTEST_HS	tgctgttgacagtgagcgCACAGGAGGACTTTGATGATAAtagtgaagccacagatgtaTTATCATCAAAGTCCTCCTGTTtgccgaagagcgctcttctatcCTGAGTAACAGGAGGACTTTGATGATAATGGCACtggtccagGCAGGT			1090	663	1218	1857		0		1342.35	10.3905	-0.361343	0.437673	0.409031	0.657454	-0.8256	1655	714
	MAP3K1.GTAGG16VX	MAP3K1	APOPTOSIS_HS	tgctgttgacagtgagcgATAGGACCTTCTAGTTCAACAAtagtgaagccacagatgtaTTGTTGAACTAGAAGGTCCTACtgccgaagagcgctcttctatcATTTCAGTAGGACCTTCTAGTTCAACAACAACAAtggtccagGCAGGT			355	190	165	224		0		227.498	7.82971	-0.537289	0.653501	0.41098	0.659888	-0.82217	1654	715
[truncated: 1,252 more rows]

## Sheet: shRNAs for selected genes
RNAi target	shRNA ID	Target gene	Design pool	Sequence	RNA-sequencing	Raw read counts	PBL1, day 12, pool A, Dox-	PBL1, day 12, pool A, Dox+	PBL1, day 12, pool B, Dox-	PBL1, day 12, pool B, Dox+	QC filter	Low reads count	DESeq2	base mean	log2(base mean)	log2(fold change)	SE for log2(fold change)	p-value	FDR (B&H)	z-score (ZS) of log2(fold change)	upwards rank (by ZS)	downwards rank (by ZS) (depletion rank)
[truncated: 7 more rows]
