# Supplementary material for: Molecular and functional profiling identifies therapeutically targetable vulnerabilities in plasmablastic lymphoma
Source: Nat Commun. 2021 Aug 31;12:5183. doi: 10.1038/s41467-021-25405-w (PMC8408158; doi:10.1038/s41467-021-25405-w)
Supplement: Supplementary file 15 — Source Data [file 41467_2021_25405_MOESM15_ESM.xlsx]

## Sheet: Fig 4b, 4d, 4e, 4f, 4h, 4k
Fig. 4b: Percentage of viable shRNA transduced cells (in % of d2 fraction) shown for days 4 (d4) until day 10 (d10) for each of three independent experiments (N=3, #1-#3) with corresponding mean value and standard deviation (SD).
shIRF4 #1		d4					d6					d8					d10
	Cell line	#1	#2	#3	Mean	SD	#1	#2	#3	Mean	SD	#1	#2	#3	Mean	SD	#1	#2	#3	Mean	SD
	PBL-1	0.564295	0.579028	0.717923	0.620415	0.0847646	0.17004	0.177966	0.117058	0.155021	0.0331148	0.0767627	0.100784	0.0540503	0.0771989	0.0233697	0.044371	0.0558909	0.0319224	0.0440614	0.0119872
	HT	0.99615	1.00279	0.990292	0.996411	0.00625429	0.995178	1.01118	0.989641	0.998666	0.0111847	0.995814	0.961055	0.966097	0.974322	0.0187824	0.979711	0.982967	0.936313	0.96633	0.0260469
	BJAB	0.99698	0.95888	0.987315	0.981058	0.0198055	0.960664	0.964029	0.986587	0.970427	0.014096	0.949446	0.940297	0.969243	0.952995	0.0147963	0.930187	0.942675	0.913231	0.928698	0.0147784
	OCI-Ly10	0.984768	0.877078	0.988938	0.950261	0.0634127	0.958012	0.970248	0.950266	0.959509	0.0100747	0.874186	0.920108	0.898564	0.89762	0.0229757	0.761769	0.943978	0.767409	0.824385	0.103609
shIRF4 #2		d4					d6					d8					d10
	Cell line	#1	#2	#3	Mean	SD	#1	#2	#3	Mean	SD	#1	#2	#3	Mean	SD	#1	#2	#3	Mean	SD
	PBL-1	0.489602	0.409779	0.594077	0.497819	0.0924235	0.106673	0.0721288	0.0715623	0.0834545	0.0201094	0.0369365	0.0481712	0.0304467	0.0385181	0.00896744	0.0247446	0.0188277	0.0140598	0.0192107	0.00535269
	HT	0.994963	0.999558	0.980187	0.991569	0.0101217	0.988512	1.01466	0.976966	0.993378	0.01931	0.981437	1.03226	0.977054	0.996916	0.0306838	0.985257	1.04117	0.965046	0.997159	0.039435
	BJAB	0.844557	1.03464	0.959249	0.946147	0.0957143	0.9393	0.992986	0.939619	0.957302	0.0309043	0.90021	0.971091	0.916436	0.929246	0.0371365	0.903432	0.982759	0.857186	0.914459	0.0635085
	OCI-Ly10	0.978558	0.993645	0.945987	0.97273	0.0243576	0.864413	0.882232	0.84908	0.865242	0.0165917	0.654007	0.763673	0.640802	0.686161	0.0674517	0.542324	0.579673	0.529436	0.550478	0.0260923
Fig. 4d: Relative cell viability (in % of cell fraction treated with control) following treatment with indicated concentrations of Lenalidomide shown for three independent experiments (N=3, #1-3) with corresponding mean values and standard deviations (SD).
Lenalidomide (concentration in µM)		0.0390625					0.078125					0.15625					0.3125					0.625					1.25					2.5					5
	Cell line	#1	#2	#3	Mean	SD	#1	#2	#3	Mean	SD	#1	#2	#3	Mean	SD	#1	#2	#3	Mean	SD	#1	#2	#3	Mean	SD	#1	#2	#3	Mean	SD	#1	#2	#3	Mean	SD	#1	#2	#3	Mean	SD
	HT	0.965208	0.95452	0.983742	0.967823	0.0147853	0.936818	0.894283	0.932213	0.921105	0.0233422	0.965951	0.941437	0.970269	0.959219	0.01555	0.936441	0.9314	1.01435	0.960731	0.0465057	0.942127	0.922279	1.02709	0.963832	0.0556739	0.932333	0.933589	1.05362	0.973181	0.0696657	0.945437	0.840282	1.03169	0.939135	0.0958581	0.968875	0.823847	1.03537	0.942697	0.108164
	BJAB	0.930986	1.04062	1.04529	1.00563	0.064686	0.938087	1.0448	1.02443	1.00244	0.0566534	0.962197	1.07286	1.05435	1.0298	0.0592735	0.948519	1.11626	1.08192	1.0489	0.0886122	0.956016	1.12176	1.10408	1.06062	0.0910177	0.944123	1.12142	1.10379	1.05644	0.0976726	1.00714	1.13085	1.08828	1.07542	0.0628481	0.961088	1.14654	1.10862	1.07208	0.0979769
	OCI-Ly10	0.752141	0.901432	0.823265	0.825613	0.0746734	0.616041	0.878054	0.632276	0.70879	0.146811	0.54002	0.669142	0.552897	0.587353	0.071123	0.391469	0.519222	0.393751	0.434814	0.0731082	0.307637	0.366863	0.247655	0.307385	0.0596044	0.243205	0.231442	0.196307	0.223651	0.0244005	0.188839	0.185439	0.14517	0.173149	0.0242905	0.149809	0.125234	0.0966534	0.123899	0.026603
	PBL-1	0.867927	0.943738	0.766969	0.859545	0.0886821	0.642095	0.816527	0.555527	0.671383	0.132942	0.430766	0.613842	0.346285	0.463631	0.136773	0.260567	0.319034	0.19305	0.25755	0.0630465	0.163773	0.164023	0.115383	0.147726	0.0280105	0.12475	0.100548	0.0746857	0.0999947	0.0250367	0.11189	0.0718879	0.0662406	0.0833396	0.0248863	0.0930372	0.0508403	0.0538199	0.0658992	0.0235494
Fig. 4e: Percentage of viable shRNA transduced cells (in % of d2 fraction) shown for days 4 (d4) until day 10 (d10) for each of three independent experiments (N=3, #1-#3) with corresponding mean value and standard deviation (SD).
shSTAT3 #1		d4					d6					d8					d10
	Cell line	#1	#2	#3	Mean	SD	#1	#2	#3	Mean	SD	#1	#2	#3	Mean	SD	#1	#2	#3	Mean	SD
	PBL-1	0.765615	0.722228	0.752797	0.74688	0.0222904	0.765615	0.722228	0.752797	0.74688	0.0222904	0.621552	0.594335	0.609123	0.608336	0.0136255	0.547206	0.437116	0.480808	0.488376	0.0554339
	K422	1.06619	1.03904	1.04019	1.04847	0.0153566	0.995272	0.967182	0.995353	0.985936	0.0162412	0.948205	0.938514	0.94512	0.943946	0.00495124	0.92392	0.857601	0.861876	0.881132	0.0371169
	HT	1.01174	0.998524	1.00591	1.00539	0.00662272	0.978157	0.98955	1.00008	0.989263	0.0109655	0.926397	0.984768	0.966288	0.959151	0.0298329	0.95218	0.97288	0.93854	0.954533	0.0172904
	DB	1.02431	1.01467	1.08778	1.04225	0.0397167	0.991356	0.921042	1.02206	0.978152	0.051787	1.00747	0.867381	0.983026	0.952627	0.0748305	0.893327	0.894827	0.915866	0.90134	0.0126025
	OCI-Ly1	0.927403	1.02074	1.10928	1.01914	0.090949	0.897706	1.08135	1.07964	1.01957	0.105537	0.984085	1.07106	1.01893	1.02469	0.043775	0.939702	1.04702	1.06219	1.0163	0.0667719
	WSU-DLCL2	0.988052	1.04349	1.07069	1.03408	0.0421166	1.00441	0.942296	1.06516	1.00396	0.061434	0.944291	0.95574	1.08071	0.99358	0.075673	0.960241	0.81685	1.06741	0.948168	0.125717
shSTAT3 #2		d4					d6					d8					d10
	Cell line	#1	#2	#3	Mean	SD	#1	#2	#3	Mean	SD	#1	#2	#3	Mean	SD	#1	#2	#3	Mean	SD
	PBL-1	0.885256	0.909189	0.95038	0.914942	0.0329406	0.715878	0.691345	0.775201	0.727475	0.0431139	0.497121	0.486938	0.563271	0.515777	0.0414452	0.391178	0.390052	0.396363	0.392531	0.00336611
	K422	1.05565	0.975604	1.12149	1.05091	0.0730577	1.0578	1.04055	1.10005	1.06613	0.0306126	0.967757	0.936919	1.01865	0.974441	0.0412719	0.905422	0.926036	0.967718	0.933059	0.0317363
	HT	1.00544	1.00901	1.00882	1.00775	0.00200706	0.974693	0.914928	1.02562	0.971748	0.0554053	0.926398	0.914886	1.03044	0.95724	0.0636503	0.970331	0.833295	0.975347	0.926325	0.0806048
	DB	0.995289	0.978391	1.06042	1.01137	0.0433123	1.01516	1.00077	1.00231	1.00608	0.00790131	1.01572	1.03486	0.972454	1.00768	0.0319696	0.959553	1.00071	0.978112	0.979459	0.0206125
	OCI-Ly1	1.06551	1.01872	1.19899	1.09441	0.0935452	1.01507	0.902815	1.14686	1.02158	0.122155	0.924553	0.918163	1.05042	0.964378	0.0745804	0.971841	0.847815	1.04782	0.955826	0.10096
	WSU-DLCL2	0.959429	0.877667	1.07649	0.971196	0.0999336	0.886222	0.83248	1.04077	0.919825	0.108136	0.895332	0.853047	0.983233	0.910537	0.0664114	0.841154	0.718831	0.951073	0.837019	0.116176
Fig. 4f: Relative cell viability (in % of cell fraction treated with control) following treatment with indicated concentrations of the STAT3 antisense oligonucleotide AZD9150 shown for three independent experiments (N=3, #1-3) with corresponding mean values and standard deviations (SD).
AZD9150 (concentration in µM)		0.390625					0.78125					1.5625					3.125					6.25					12.5					25
	Cell line	#1	#2	#3	Mean	SD	#1	#2	#3	Mean	SD	#1	#2	#3	Mean	SD	#1	#2	#3	Mean	SD	#1	#2	#3	Mean	SD	#1	#2	#3	Mean	SD	#1	#2	#3	Mean	SD
	HT	0.978844	0.988949	1.00649	0.991428	0.0139898	0.9768	0.979971	1.01249	0.989753	0.0197531	0.971399	1.01325	0.996745	0.993798	0.021081	0.976813	1.02749	0.9923	0.998867	0.0259684	0.93496	1.00356	0.972618	0.97038	0.0343567	0.973819	1.00646	1.00328	0.99452	0.0179971	0.985596	0.997919	1.00308	0.995531	0.00898227
	K422	1.12454	1.08521	1.02967	1.07981	0.0476669	1.04923	1.07556	1.04163	1.05547	0.017808	1.06875	1.05831	1.0746	1.06722	0.00825432	0.995443	0.981332	0.994593	0.990456	0.00791296	0.942298	0.960764	1.03546	0.979507	0.0493276	0.850128	0.818755	0.929108	0.865997	0.0568624	0.766939	0.758089	0.885378	0.803469	0.0710733
	DB	0.965658	1.00708	1.07407	1.0156	0.0547066	0.97321	0.975586	1.0919	1.01357	0.0678514	0.960924	1.00995	1.07783	1.01624	0.0587081	0.972787	1.00432	1.07462	1.01724	0.0521307	0.994705	0.998086	1.06593	1.01957	0.0401792	0.975484	1.02309	1.05569	1.01809	0.040336	0.896489	1.06822	0.991109	0.985274	0.0860165
	WSU-DLCL2	1.03967	0.994841	1.10188	1.04546	0.0537556	1.03437	1.00901	1.07178	1.03839	0.0315793	1.02987	1.00624	1.03888	1.025	0.0168559	1.02914	0.996315	1.02786	1.01777	0.018594	1.02213	1.00179	0.97189	0.998605	0.025273	0.976647	0.993886	0.961379	0.977304	0.0162634	0.968149	0.985704	0.941401	0.965085	0.0223097
	OCI Ly1	1.16583	1.03357	1.2318	1.14373	0.100942	1.18909	1.05153	1.21993	1.15352	0.0896604	1.20293	1.04959	1.17532	1.14261	0.0817342	1.23215	1.04394	1.19495	1.15702	0.0996741	1.1969	1.0401	1.14849	1.1285	0.0802926	1.19377	1.00643	1.11328	1.10449	0.0939812	1.17843	0.960047	0.992944	1.04381	0.117739
	PBL-1	0.950225	0.944832	0.897329	0.930796	0.0291081	0.865567	0.776043	0.785953	0.809187	0.0490768	0.516946	0.426548	0.438443	0.460646	0.0491189	0.213142	0.142595	0.159672	0.171803	0.0368047	0.117578	0.0623022	0.083054	0.0876447	0.0279223	0.0900261	0.0447133	0.063578	0.0661058	0.0227619	0.0702673	0.0418358	0.0551358	0.0557463	0.0142256
Fig. 4h: Percentage of viable shRNA transduced cells (in % of d2 fraction) shown for days 4 (d4) until day 8 (d8) for each of two independent experiments (N=2, #1-#2) with corresponding mean value.
shSTAT3 #1		d4			d6			d8
	PBL-1 transduced with the following plasmids:	#1	#2	Mean	#1	#2	Mean	#1	#2	Mean
	Empty	0.895401	0.966134	0.930767	0.74587	0.754215	0.750042	0.582242	0.54832	0.565281
	STAT3 WT	0.88324	1.06217	0.972703	0.67505	0.858339	0.766695	0.646344	0.6482	0.647272
	STAT3 p.Q643R	0.964267	0.97724	0.970754	0.897171	0.929343	0.913257	0.816198	0.755131	0.785664
shSTAT3 #2		d4			d6			d8
	PBL-1 transduced with the following plasmids:	#1	#2	Mean	#1	#2	Mean	#1	#2	Mean
	Empty	0.879613	0.958777	0.919195	0.671434	0.735542	0.703488	0.565588	0.584625	0.575106
	STAT3 WT	0.953279	0.936134	0.944707	0.857431	0.694363	0.775897	0.685736	0.547115	0.616426
	STAT3 p.Q643R	0.963397	0.976931	0.970164	0.888158	0.922532	0.905345	0.831353	0.861539	0.846446
Fig. 4k: Relative cell viability (in % of cell fraction treated with control) following treatment with indicated concentrations of Tofacitinib shown for three independent experiments (N=3, #1-3) with corresponding mean values and standard deviations (SD).
Tofacitinib (concentration in µM)		0.15625					0.3125					0.625					1.25					2.5
	Cell line	#1	#2	#3	Mean	SD	#1	#2	#3	Mean	SD	#1	#2	#3	Mean	SD	#1	#2	#3	Mean	SD	#1	#2	#3	Mean	SD
	HT	0.945266	1.05951	0.98179	0.995522	0.0583461	0.89049	1.07391	0.992409	0.985602	0.0918985	0.928826	1.03981	0.998575	0.989072	0.0561013	0.918615	1.05317	0.939726	0.970505	0.0723674	0.959213	1.04145	1.01035	1.00367	0.0415242
	K422	1.03919	1.12556	0.996095	1.05362	0.0659258	1.0323	1.11949	1.02773	1.05984	0.0517097	1.06337	1.18416	0.981109	1.07621	0.102133	1.02381	1.1001	0.980694	1.03487	0.0604651	1.15743	1.10085	1.14802	1.13543	0.0303205
	DB	0.926896	0.983093	1.04261	0.9842	0.0578643	0.929564	0.974782	1.02348	0.975942	0.0469684	0.920254	0.940769	1.01745	0.95949	0.05123	0.912719	0.940043	0.94995	0.934237	0.0192827	0.933949	0.925435	1.04854	0.969308	0.0687491
	WSU-DLCL2	1.03702	1.03114	0.989849	1.01933	0.0257045	1.13401	1.01719	0.975609	1.04227	0.0821257	1.19478	1.06055	1.00506	1.0868	0.0975441	1.04901	1.14597	0.932442	1.04247	0.106913	1.15794	0.9765	1.0411	1.05851	0.0919646
	OCI Ly1	0.986104	1.10998	1.00193	1.03267	0.06742	1.00791	1.09356	1.03016	1.04388	0.0444391	0.982656	1.11733	0.974009	1.02467	0.0803692	1.03513	1.08753	0.979139	1.03393	0.0542032	1.05744	1.15095	0.99981	1.0694	0.0762745
	PBL-1	0.901304	0.927083	0.895817	0.908068	0.0166941	0.883058	0.892318	0.863159	0.879512	0.0148995	0.797928	0.784202	0.675971	0.7527	0.0668033	0.520677	0.528774	0.382345	0.477265	0.0823029	0.235899	0.211919	0.12445	0.190756	0.0586608

## Sheet: Sup. Fig. 11a
Sup. Fig. 11a: Correlation of age of FFPE specimen and corresponding deltaCT value
Subject ID	FFPE block age in years	deltaCT value for DNA quality (FFPE QC)
PBL001	4	1.23656
PBL002	4	1.32205
PBL004	9	1.78587
PBL005	10	1.481
PBL006	3	1.23
PBL007	7	1.93213
PBL009	3	1.14974
PBL010	10	3.54701
PBL011	1	0
PBL013	2	-0.566224
PBL014	13	3.07911
PBL015	3	0.564194
PBL016	2	0.87352
PBL017	2	0.516546
PBL019	2	-0.516137
PBL020	2	0.931184
PBL021	3	2.60515
PBL024	2	1.08201
PBL025	7	1.01508
PBL026	12	3.20509
PBL027	8	2.45124
PBL030	3	-0.302394
PBL034	16	3.30859
PBL035	15	3.11937
PBL037	17	2.94183
PBL039	15	3.20322
PBL040	4	2.17331
PBL041	3	1.36168
PBL042	2	1.79074
PBL043	6	1.58742
PBL045	3	-0.303601
PBL049	13	1.26712
PBL051	17	4.07155
PBL052	8	2.38316
PBL053	15	1.69909
PBL054	14	2.97107
PBL055	13	4.35584
PBL056	11	1.18156
PBL058	8	1.47534
PBL059	6	0.792745
PBL060	9	2.80295
PBL061	9	0.663436
PBL062	9	6.05491
PBL063	8	-0.386978
PBL064	8	1.47097
PBL067	8	2.06301
PBL068	7	2.05108
PBL069	7	-0.0513064
PBL070	7	-0.0513064
PBL071	7	2.1368
PBL073	6	2.41999
PBL076	5	2.03592
PBL078	4	0.303993
PBL081	4	0.687127
PBL083	3	1.16158
PBL084	2	1.44287
PBL086	2	0.00199763
PBL087	2	0.158352
PBL088	1	2.46773
PBL090	10	2.01973
PBL092	5	1.23989
PBL093	2	0.689025
PBL094	2	1.03051
PBL095	4	0.13864
PBL097	4	1.57124
PBL098	5	2.45028
PBL100	2	0.791775
PBL102	9	0.786369
PBL103	8	1.30847
PBL104	8	1.76754
PBL105	9	1.30942
PBL106	9	3.87509
PBL110	7	3.79
PBL112	16	4.8
PBL114	9	1.10544
PBL115	2	1.99975
PBL116	1	-1.30783
PBL118	17	4.24064
PBL122	5	0.114589
PBL123	1	4.75
PBL130	5	3.23
PBL132	4	4.42
PBL138	3	1.65
PBL140	2	2.06
PBL141	2	1.06

## Sheet: Sup. Fig. 11b
Sup. Fig. 11b: Correlation of the number of called somatic mutations and corresponding deltaCT value
Subject ID	deltaCT value for DNA quality (FFPE QC)	N called somatic mutations
PBL001	1.23656	239
PBL002	1.32205	143
PBL004	1.78587	146
PBL005	1.481	183
PBL006	1.23	128
PBL007	1.93213	182
PBL009	1.14974	34
PBL010	3.54701	77
PBL011	0	159
PBL013	-0.566224	155
PBL014	3.07911	200
PBL015	0.564194	147
PBL016	0.87352	212
PBL017	0.516546	128
PBL019	-0.516137	228
PBL020	0.931184	123
PBL021	2.60515	220
PBL024	1.08201	207
PBL025	1.01508	151
PBL026	3.20509	627
PBL027	2.45124	140
PBL030	-0.302394	74
PBL034	3.30859	543
PBL035	3.11937	253
PBL037	2.94183	93
PBL039	3.20322	218
PBL040	2.17331	259
PBL041	1.36168	204
PBL042	1.79074	210
PBL043	1.58742	209
PBL045	-0.303601	174
PBL049	1.26712	156
PBL051	4.07155	157
PBL052	2.38316	132
PBL053	1.69909	160
PBL054	2.97107	216
PBL055	4.35584	56
PBL056	1.18156	313
PBL058	1.47534	178
PBL059	0.792745	248
PBL060	2.80295	409
PBL061	0.663436	211
PBL062	6.05491	14
PBL063	-0.386978	187
PBL064	1.47097	266
PBL067	2.06301	198
PBL068	2.05108	153
PBL069	-0.0513064	375
PBL070	-0.0513064	192
PBL071	2.1368	150
PBL073	2.41999	139
PBL076	2.03592	449
PBL078	0.303993	234
PBL081	0.687127	156
PBL083	1.16158	155
PBL084	1.44287	167
PBL086	0.00199763	170
PBL087	0.158352	130
PBL088	2.46773	160
PBL090	2.01973	209
PBL092	1.23989	161
PBL093	0.689025	110
PBL094	1.03051	237
PBL095	0.13864	248
PBL097	1.57124	116
PBL098	2.45028	162
PBL100	0.791775	84
PBL102	0.786369	93
PBL103	1.30847	14
PBL104	1.76754	29
PBL105	1.30942	42
PBL106	3.87509	237
PBL110	3.79	89
PBL112	4.8	101
PBL114	1.10544	188
PBL115	1.99975	15
PBL116	-1.30783	72
PBL118	4.24064	101
PBL122	0.114589	94
PBL123	4.75	53
PBL130	3.23	109
PBL132	4.42	100
PBL138	1.65	208
PBL140	2.06	103
PBL141	1.06	100

## Sheet: Sup. Fig. 11c
Sup. Fig. 11c: Correlation of the number of called somatic mutations and corresponding tumor load
Subject ID	Tumor load	N called somatic mutations
PBL001	0.8	239
PBL002	0.8	143
PBL004	1	146
PBL005	0.8	183
PBL006	0.9	128
PBL007	1	182
PBL009	1	34
PBL010	0.95	77
PBL011	1	159
PBL013	0.9	155
PBL014	0.95	200
PBL015	0.95	147
PBL016	0.7	212
PBL017	0.9	128
PBL019	0.9	228
PBL020	0.9	123
PBL021	0.95	220
PBL025	0.9	151
PBL026	0.8	627
PBL027	1	140
PBL030	0.8	74
PBL034	0.8	543
PBL035	0.7	253
PBL037	0.9	93
PBL039	0.9	218
PBL040	0.9	259
PBL041	0.7	204
PBL042	0.7	210
PBL043	0.7	209
PBL045	1	174
PBL049	1	156
PBL051	1	157
PBL052	0.3	132
PBL053	0.8	160
PBL054	0.9	216
PBL055	0.9	56
PBL056	1	313
PBL058	0.7	178
PBL059	0.9	248
PBL060	1	409
PBL061	1	211
PBL062	1	14
PBL063	0.8	187
PBL064	0.8	266
PBL067	0.8	198
PBL068	0.85	153
PBL069	1	375
PBL070	0.8	192
PBL071	0.9	150
PBL073	0.8	139
PBL076	0.9	449
PBL078	0.9	234
PBL081	0.8	156
PBL083	0.5	155
PBL084	0.8	167
PBL086	0.3	170
PBL087	0.65	130
PBL088	0.9	160
PBL090	1	209
PBL092	1	161
PBL093	1	110
PBL094	0.9	237
PBL095	0.8	248
PBL097	0.9	116
PBL098	0.6	162
PBL100	0.8	84
PBL102	0.6	93
PBL103	0.8	14
PBL105	0.6	42
PBL106	0.8	237
PBL110	0.9	89
PBL112	1	101
PBL114	0.95	188
PBL115	0.8	15
PBL116	0.95	72
PBL118	0.9	101
PBL122	0.8	94
PBL123	0.85	53
PBL130	0.9	109
PBL132	0.8	100
PBL138	0.85	208
PBL140	0.9	103
PBL141	0.8	100
